# Supplementary material for: HELLPAR/RRM2 axis related to HMMR as novel prognostic biomarker in gliomas
Source: BMC Cancer. 2023 Feb 7;23:125. doi: 10.1186/s12885-023-10596-w (PMC9903609; doi:10.1186/s12885-023-10596-w)
Supplement: Supplementary file 1 — Additional file 1: Table S1. Univariate and multivariate analysis of demographic and clinical characteristics that correlate with OS of gliomas patients (CGGA database). Table S2. DEmRNAs in high and low HMMR expression gliomas samples (TCGA database). Table S3. Functional enrichment analysis for DEmRNAs based on HMMR expression. Table S4. GSEA analysis associated with HMMR. Table S5. DEmRNAs in GSE4290. Table S6. overlapped DEmRNAs. Table S7. Enrichment analysis of 41 DEmRNAs. Table S8. DEmRNAs-miRNA analysis. Table S9. DEmiRNAs in high and low HMMR expression gliomas samples (TCGA database). Table S10. DElncRNAs in high and low HMMR expression gliomas samples (TCGA database). Table S11. Univariate and multivariate analysis of demographic and clinical characteristics that correlate with OS of gliomas patients (TGGA database). Table S12. Correlation analysis of RRM2 (TCGA database). Table S13. Enrichment analysis of the correlated genes (correlation coefficient over 0.8) of RRM2 in gliomas. Table S14. Univariate and multivariate analysis of demographic and clinical characteristics that correlate with OS of gliomas patients (TGGA database). [file 12885_2023_10596_MOESM1_ESM.zip › Table S10 DELs HMMR expression.xlsx]

## Sheet: Sheet1
Table S10. DElncRNAs in high and low HMMR expression gliomas samples (TCGA database)
gene_name	log2FoldChange	padj
LINC01587	2.66763	1.19237e-55
AC000061.1	-0.0186673
AC016026.1	-0.361137	0.00010234
IGF2-AS	1.9829	5.85894e-33
RRN3P2	0.696889	4.55524e-21
AC087235.1	0.113614
DLEU2L	-0.0398062	0.677169
PINK1-AS	0.423296	1.21447e-19
SPART-AS1	-0.0770209	0.284182
LINC00544	0.41769	0.0131519
KIAA0087	-0.617022	8.5025e-06
AC105760.1	-0.145513	0.549758
MYRF-AS1	-0.590267	1.16545e-07
LINC00029	0.43706	0.14101
FAM182A	-0.407695	0.000711444
LINC02871	0.0970781
C22orf24	-0.409751	1.3711e-06
TTTY1B	0.00612758
TTTY1	0.0309284
H19	5.00808	1.33624e-124
TTTY9B	0.0309289
AC091132.1	0.565645	0.000204499
TTTY6	0.0226609
TTTY6B	0.0143934
LINC00470	0.231348	0.253265
AL139352.1	-1.03424	1.05286e-27
C7orf69	0.18681	0.570342
AL355922.1	1.17623	1.88393e-14
AC027088.1	-0.0186766
AC062028.1	-1.57187	6.29462e-24
CCDC39	-0.121082	0.077128
LINC01558	1.41015	3.59944e-31
LINC00525	0.819767	3.74724e-08
TTTY7	-0.00214159
TTTY7B	0.0143934
SCP2D1-AS1	0.368564	0.163652
LINC00266-1	0.514922	0.00152244
AL136982.1	-0.529799	3.93724e-06
PART1	-1.312	5.18686e-24
LINC00467	0.25872	4.96055e-07
ZFHX2-AS1	-0.740874	1.30952e-26
TUBA3FP	-0.196601	0.0016214
C1orf147	0.466523	3.28927e-06
OBSCN-AS1	-0.232079	0.0392494
LINC01931	-0.362512	0.0128371
CCDC140	2.08025	2.0885e-08
LINC01116	1.69799	1.2073e-33
SNHG16	0.523927	7.39154e-39
IGF2BP2-AS1	1.43511	1.34062e-11
LINC01600	0.226303	0.0169171
SMAD5-AS1	0.439001	7.88532e-07
ZNF22-AS1	0.0123195	0.869102
ZNF667-AS1	0.18634	9.97064e-06
MIR202HG	0.113651	0.791164
AL357033.1	-0.571578	2.08791e-05
LINC00905	0.0392064	0.950275
AC090152.1	-0.269298	0.00023467
TMEM99	0.234572	1.66608e-08
LINC00917	0.156434	0.704609
LINC01620	-0.0407268	0.888715
AL512625.1	-0.0545061	0.481365
TPT1-AS1	-0.286549	7.96119e-10
LINC00208	0.0226708
SHANK2-AS3	-0.0682723	0.915654
MIR31HG	0.142747	0.416542
C11orf40	0.0309375
PRSS30P	0.122	0.423229
MIR4435-2HG	2.34397	1.71134e-87
DELEC1	0.683231	5.20161e-13
CCDC13-AS1	-0.599822	5.64932e-17
AC008080.1	0.210713	0.0921165
AC020659.1	0.119951	0.435287
DIRC1	1.39589	3.44174e-05
SNHG11	0.280395	0.00019115
MIR1-1HG-AS1	0.142501	0.50992
MIR1-1HG	0.721542	0.013194
GRIK1-AS1	-0.249181	0.0049689
SNHG29	0.0832328	0.17605
TMEM51-AS1	0.0469246	0.583476
FAM182B	-0.270284	0.0018763
AC007601.1	0.0478393	0.813233
LINC00476	-0.130008	0.00161024
LINC02873	1.13154	4.64904e-06
C15orf54	1.1267	2.71395e-08
LINC01106	-1.64388	8.11189e-23
ZBTB44-DT	-0.452547	1.0535e-10
LINC02694	0.164008	0.71211
LINC02880	0.0643779	0.624593
DLEU1	0.48695	5.20618e-22
RPP38-DT	-0.334889	4.63217e-09
AL138899.1	0.202763	0.332151
AC104129.1	-1.0551	2.7711e-11
AL033381.1	-0.290478	0.097913
AC008969.1	0.0542123	0.431636
C14orf177	-0.0765405
C20orf197	0.123659	0.216789
TTTY14	0.0923517	0.782126
C15orf56	0.245527	0.023334
LINC00303	0.304625	0.0106711
MIR7-3HG	-0.886878	4.56771e-09
AL358781.1
TYMSOS	0.124968	0.245939
AP000679.1	-1.06792	6.47823e-12
IRAG1-AS1	-0.599753	1.84787e-18
PRDM16-DT	-0.826194	3.2127e-16
LINC01561	-1.2643	2.27713e-38
C8orf31	-0.183127	0.000413502
DLGAP1-AS1	0.173361	0.0164812
LINC00469	-0.244749	0.379788
FLJ13224	0.288805	0.00415681
FLJ40194	-0.080329	0.612438
NINJ2-AS1	-0.105992	0.174781
ZFAS1	0.0911133	0.153586
C1orf167-AS1	0.0970791
AL355390.1	-0.727566	9.57409e-06
CASC2	-0.590097	3.20367e-22
AC011944.1	-0.820813	8.5016e-14
AC105206.1	0.0895588	0.750757
AC025171.1	0.600857	8.68663e-40
FAM87B	0.644746	2.54248e-16
AL162595.1	-0.0216311	0.762145
TMEM78	-0.0809733	0.571482
TENM3-AS1	1.69755	1.06319e-24
ZNRF3-AS1
AL161668.1	0.0152621	0.965017
FAM27E5	0.047468
C9orf62	-0.766146	0.00026118
FAM230I	-0.273825	0.0263653
AC068473.1	0.314444	0.00550738
LINC00314	-0.751871	0.056348
C5orf64	-0.543677	1.54933e-09
LMO7DN	1.27946	1.50532e-11
ADORA2A-AS1	-0.292225	0.000334712
LINC00324	0.45335	1.59782e-14
AC245177.1	0.00614243	0.994398
AC020907.1	-0.586029	2.33717e-05
C9orf106	0.0705591	0.505279
LINC00670	0.274283	0.433005
MTUS2-AS1	0.196951	0.0938828
LINC00311	0.463304	0.000337658
AL162457.1	0.228706	0.377153
LINC00174	0.26385	7.58263e-06
IL6-AS1	0.813172	4.96075e-11
AL049647.1	-0.223737	0.104093
LINC01699	-0.452934	0.0435179
EIF3J-DT	-0.177731	2.94679e-09
AP003471.1	-0.16746	0.592954
LINC00305	0.92233	0.0418508
FLJ37453	-0.134144	0.00247557
AC135776.1	0.963731	0.0550804
PCBP1-AS1	0.0584376	0.0893532
PIK3CD-AS1	0.22715	0.0610708
LINC00652	0.0620483	0.526851
LINC02870	-0.218293	0.308161
ACTA2-AS1	0.305793	0.000609065
PRNT	0.0805439	0.94655
LINC00304	-0.338233	0.000765761
AC022148.1	-0.468762	0.000523188
PRR26	-0.297284	0.000758601
C9orf139	-0.335396	6.9622e-08
LINC02363	0.223711	0.00374232
WDFY3-AS2	-0.891877	3.95523e-50
CSNK1G2-AS1	0.150082	0.246339
LINC01559	0.660302	1.34981e-05
LINC01555	0.304958	0.139504
LINC02878	-0.513625	6.24091e-17
AC004832.1	-0.0651767	0.825524
FER1L6-AS1	-0.159216	0.788234
HECW1-IT1	-0.182105	0.428379
LINC00471	-0.0634784	0.311514
CELF2-AS1	-0.437404	0.000123428
LINC02724	0.187629	0.00434929
OGFRP1	0.508187	4.58868e-10
TP53TG1	0.179304	0.000282196
PRR34	-0.240138	4.9904e-06
C17orf77	0.369524	0.0987941
FAM87A	-1.05739	2.40852e-17
AC138028.1	-0.991842	5.66148e-28
LINC00334	-0.849266	2.06496e-29
LINC01006	-0.399668	1.54984e-05
AC239585.1	0.0226703
FAM230E	0.179755
PRKCZ-AS1	-0.415951	3.23738e-12
TSPEAR-AS2	-0.533226	2.46415e-06
PRORY	-0.0434711
AC138356.1	0.029898	0.646536
WT1-AS	3.15518	2.26507e-30
LINC01547	-0.0221821	0.697328
AC005037.1	0.240887	0.00141206
TTTY8	-0.00214159
FLJ40288	0.624696	0.0587502
COL18A1-AS1	-0.777362	1.31249e-07
AC131971.1	0.117434	0.289538
C15orf32	0.538783	0.0730552
LINC00518	0.389104	0.0607518
DOCK8-AS1	-0.0505892	0.644597
NCF4-AS1	0.187419	0.450405
DSCR4	0.16322	0.843795
SREBF2-AS1	-0.114976	0.000647402
C11orf72	-0.331384	5.23679e-05
LINC00315	0.214158	0.0417248
UMODL1-AS1	-1.37241	1.57821e-14
AP001062.1	-0.239445	6.46583e-07
AC132216.1	0.548217	0.00434523
FAM167A-AS1	-0.865861	7.01844e-14
B3GALT5-AS1	0.582629	1.70144e-09
LINC00308	0.171487
TTTY13	-0.101343
AC000068.1	-0.170359	0.0145181
LINC00482	-0.627335	5.86269e-11
LINC00313	0.226257	0.153888
WASIR1	-0.0652374	0.880811
TMEM105	-0.700449	5.89577e-08
LINC00158	-0.722297	1.03185e-16
SPATA8	1.0683	0.00426227
TTTY8B	0.039196
HDHD5-AS1	-0.103023	0.164643
LINC01405	-0.273673	0.344861
LINC00839	0.0522142	0.772302
AC021092.1	0.580224	7.36869e-18
MATN1-AS1	-0.17464	0.0250237
LINC02610	-0.397894	6.5237e-05
MIR22HG	0.597588	3.14605e-16
KTN1-AS1	0.0924697	0.0297653
LINC01551	0.444038	0.00013011
LINC00207	-0.757759	0.000582123
LINC02875	0.387261	2.77937e-05
AC092118.1	0.437808	0.00792298
AC100800.1	0.223471	0.356751
LINC02583	0.065287	0.850201
TCL6	1.21443	3.29184e-15
AC097382.1	-0.407761	0.000293654
AC091057.1	1.64815	6.71231e-114
FAM230D	-0.479521	0.0310366
SNHG28	-0.574457	4.38309e-11
LINC00265	0.324596	3.90202e-09
PP7080	-0.0393879	0.256704
FAM230G	-0.698684	3.86018e-06
AC092171.1	-0.144242	0.0729643
C22orf34	0.4236	3.67641e-10
AC010969.1	0.472471	0.113948
LINC00319	-0.33523	0.105699
CYP51A1-AS1	0.178384	0.0146703
LINC00910	-0.253711	7.0822e-08
LINC00994	-1.32792	2.30885e-28
PAX8-AS1	0.401387	0.0112392
AC069277.1	2.00931	6.28371e-23
LINC00943	-0.749779	6.70506e-07
LINC01164	-1.26753	3.07933e-11
ANKRD62P1-PARP4P3	-1.24274	6.78883e-06
AC073349.1	-0.671022	1.80527e-10
SPATA41	-0.599605	5.35674e-17
SPAG16-DT	-0.348169	5.97184e-07
C8orf86	-0.741586	2.93429e-10
COLCA1	-0.838956	7.99997e-12
RNF216P1	0.275417	1.1208e-18
LINC00615	0.312035
LINC00523	0.394401	0.0912735
GARS1-DT	0.000229755	0.997656
C9orf163	0.315005	1.33186e-05
AL138767.1	-0.142626	0.679123
LUADT1	-0.0682493	0.888597
LINC00173	-0.421144	8.12979e-08
PDXDC2P-NPIPB14P	-0.115936	0.0926688
LINC01560	0.175204	0.000202072
SNHG17	0.458592	6.21911e-12
AC079612.1	0.535345	0.00515398
CTBP1-DT	-0.0409732	0.231356
AC090286.1	0.0722761
SCOC-AS1	-0.555771	2.41458e-20
GPRACR	0.791597	6.34873e-11
NPSR1-AS1	0.108884	0.581171
AC068631.1	0.605742	1.25508e-08
LINC02291	-0.159216	0.867928
CH17-340M24.3	-0.255479	1.97264e-06
MIRLET7BHG	-0.0348172	0.748085
AP000550.1	0.196529	0.586936
LINC00336	-0.793242	3.52155e-08
RAMP2-AS1	-0.402918	1.01837e-06
HMGA2-AS1	1.70799	6.05283e-25
GATA3-AS1	0.301375	0.267329
C17orf102	-0.832835	4.16129e-13
AC008543.1	0.558829	7.46941e-20
AC003975.1	0.0970786
LINC00477	0.315309	0.158192
IRF1-AS1	-0.000484503	0.995465
AC068051.1	0.880108	3.79489e-07
ATP11AUN	-0.535367	8.16023e-05
AC106870.1	0.0714222	0.859071
AC007952.1	0.22936
AL157838.1	0.907108	2.75022e-25
C14orf178	-0.471516	3.3721e-08
AC011450.1	0.798225	7.65921e-17
AC122129.1	-0.588549	1.33656e-12
MDS2	-0.278006	0.00821467
CYYR1-AS1	-0.0130342	0.936976
SNHG12	0.249111	4.73664e-05
DSCR8	1.032	1.21278e-05
AC025279.1	0.316189	0.00143662
AFDN-DT	0.252198	0.00213147
AL354714.1	0.0870639	0.677092
LINC02692	-1.49273	4.93474e-22
FLVCR1-DT	0.121742	0.0357173
AC007920.1	0.226165	0.21792
NBR2	-0.0726548	0.135524
C3orf35	0.0724903	0.362669
AC135895.1	0.171488	0.826156
LINC01565	-0.393291	0.0143212
SSBP3-AS1	-0.669145	2.18023e-16
AC013549.1	0.28271	0.109267
AL157414.1	-0.319972	0.0360498
AL590705.1	0.144433	0.114493
KIAA1671-AS1	-0.635058	1.64755e-09
TDRKH-AS1	0.0155222	0.865628
FAM78B-AS1	0.4702	3.23092e-06
CARNMT1-AS1	0.170187	0.0589367
AL445248.1	0.227117	0.00863357
AC012358.1	0.173225	0.0420993
AP003027.1	0.295681	0.555553
AC006019.1	-0.2131	0.197415
LINC01562	-0.480949	2.74588e-12
POLH-AS1	0.644539	6.40226e-29
AL390760.1	-0.186997	0.387095
AC105020.1	-0.45344	5.59095e-11
AC015969.1	-0.285655	0.244295
AL591503.1	-0.00209216	0.997211
AL353740.1	-0.00213176	0.99769
LINC00449	-0.0825674	0.353647
AC004988.1	1.59823	7.35846e-16
AL354956.1
AC009163.1	1.03043	0.00138484
AL133216.1	-0.105782	0.654141
PDCD4-AS1	0.176325	0.00191141
AL139390.1	0.566894	0.0496173
RBMS3-AS2	0.176444	0.259291
AP000753.1	-0.328456	0.0281697
SCUBE1-AS1	0.311117	0.257342
AL450313.1	-0.524461	0.321856
LINC02408	0.469163	0.000215323
IGBP1-AS1	-0.0960316	0.276878
AC005342.1	-0.225215	0.0190263
LINC00970	-1.09303	8.47353e-11
AC096543.1	0.821308	0.000323463
AL354919.1	0.43601	0.00430917
AC144450.1	0.78898	7.39776e-05
AC012456.1	-0.543805	0.00793095
AC083799.1	0.439351	1.35747e-18
LINC00501	-0.41976	4.36138e-05
LINC01285	0.460629	2.54325e-05
IBA57-DT	-0.985704	8.84863e-37
LINC02487	1.25181	6.90124e-31
SERTAD4-AS1	-0.156452	0.176316
MIR29B2CHG	-0.450604	3.25881e-10
C6orf99	0.646484	9.28363e-08
LINC00862	-0.327254	0.000824444
LINC00272	0.273498	0.227863
AL645568.1	0.0496773	0.353276
LINC00222	-0.202414	0.0330496
ADAMTSL4-AS1	0.230986	0.00962693
BVES-AS1	0.137485	0.175604
LIN28B-AS1	-1.76993	3.66719e-14
LINC02868	0.433657	0.201788
ATP1A1-AS1	0.0856149	0.0675666
SNHG5	0.0488238	0.517331
ADD3-AS1	-0.942848	6.97542e-39
SPATA42	0.463928	4.36847e-07
AL121827.1	-1.24644	1.01124e-22
LINC00632	-0.722516	2.80687e-13
AL354984.1	0.740662	0.00518208
AL772363.1	-1.37363	1.14842e-13
ARRDC1-AS1	-0.137119	0.000239516
LINC01270	0.959305	6.23038e-24
COL5A1-AS1	0.584716	0.00660614
SLC12A5-AS1	0.185961	0.0328032
AL391421.1	-0.261325	0.147154
LINC00963	0.0907925	0.0361573
AL158151.1	-0.61448	2.61301e-20
TDRG1	-0.130965	0.29434
LINC00951	-0.393476	0.000536832
LINC02520	0.0233649	0.939974
AL162293.1	0.173399	0.371062
LINC00474	0.130149
GDF5-AS1	0.722454	6.51766e-05
LINC02731	-0.666448	1.53464e-17
LINC00587	0.0144033	0.989582
PSMB8-AS1	0.607346	4.88578e-18
LINC01993	2.31832	1.46621e-35
TNRC6C-AS1	-0.739949	3.94154e-22
LINC01973	0.181109	0.248594
LINC02783	3.86925	4.03849e-50
PKP4-AS1	0.0560776	0.557702
SNHG32	0.0207251	0.74456
NOL4L-DT	0.0588856	0.869642
AL359649.1	-0.241964	0.548872
LINC02872	0.683467	3.11728e-17
LINC01854	0.202779	0.330155
C1orf195	0.378919	0.0299484
PSORS1C3	0.52816	0.00475469
ACOXL-AS1	-0.529085	7.41266e-12
AC027801.1	0.549192	1.2303e-11
LINC01123	-1.89418	8.27033e-27
LINC01257	-0.640738	0.000128376
AC115618.1	0.453736	1.32556e-18
HCG9	0.117943	0.170923
C5orf60	0.23535	0.0268141
AC010624.1	0.268755	0.00885024
FAM153CP	-1.46387	5.09322e-20
MIR1915HG	0.342512	0.000111604
AL133464.1	0.138417	0.83026
STARD7-AS1	0.289167	1.00253e-25
MAMDC2-AS1	0.33552	9.95761e-09
LINC01556	-0.253173	0.0330395
LINC01951	-1.26538	1.46443e-08
AC008429.1	-0.410253	4.04074e-16
LINC01291	0.147412	0.552043
AL590399.1	-0.0595449	0.691946
AL935212.1	0.204557
ST8SIA6-AS1	0.252991	0.0625457
AC011484.1	-0.0516502	0.909499
FAM201A	-1.07386	4.22345e-17
AC021218.1	1.58343	9.99489e-16
LINC01545	-0.592332	2.32212e-14
AC007389.1	0.263571	0.00629026
ATP6V0E2-AS1	0.127666	0.0129617
FAM83A-AS1	0.393521	0.115006
BLACE	0.306582	0.309447
AP000812.1	0.618294	0.000287458
AC005692.1	-0.592846	0.000434153
LINC02138	-0.513155	0.0021945
AC092384.1	-0.840158	1.88155e-21
AC134312.1	-1.60258	1.18198e-24
AC118344.1	-0.427263	1.24868e-06
LINC01121	1.43085	1.73852e-15
LINC02397	0.37986	2.5471e-05
CLLU1-AS1	1.04499	2.9412e-08
C2orf91	1.29386	1.30111e-15
LINC02716	-1.17939	2.17608e-41
C7orf66	-0.0185105	0.974725
LINC00654	0.407259	1.53063e-05
TTLL10-AS1	0.278847	0.122525
LINC01602	0.215166	0.526848
AL356414.1	1.16263	7.98483e-14
AC005863.1	0.257122	0.521943
LINC01460	-0.0802427	0.437901
LINC00661	0.0970581	0.812032
AC007608.1	-0.190999	0.131447
PCBP3-AS1	-0.613978	3.02079e-08
KU-MEL-3	0.754956	9.73132e-11
AC140658.1	0.660631	0.269119
CALML3-AS1	-1.8301	4.85974e-35
MAPRE3-AS1	-0.138856	0.153703
AC121338.1	0.857823	0.00715426
C9orf92	-0.754189	1.34261e-06
CHKB-DT	-0.0652924	0.263282
AL049775.1	-1.39507	1.16267e-24
LINC01597	-0.20764	0.168627
AP001042.1	0.119267	0.230218
LINC01446	0.485171	0.0896691
LINC01310	-1.23559	2.02671e-37
LINC00898	-2.38329	1.97861e-20
LINC00583	0.0722733
AL035696.1	-0.0186674
AC020741.1	0.322216	0.0786942
ADARB2-AS1	-0.891116	1.38582e-06
AL359878.1	-0.384514	8.7044e-08
AC083864.1	-0.883173	1.23875e-08
LINC01531	0.0121428	0.959558
DPP9-AS1	0.0426027	0.619772
LOH12CR2	-0.172026	0.00158717
AC024132.1	0.0970784
LINC00487	0.380726	0.00306914
RFPL3S	-0.0942318	0.298497
PCOTH	0.648214	9.8184e-15
FAM99B	0.138416
FAM99A	0.0805437
C1RL-AS1	0.993851	2.5993e-22
AC108134.1	-0.266357	0.00660267
SRRM2-AS1	0.00822835	0.934788
C21orf62-AS1	-0.160143	0.000374045
AC105345.1	-0.651711	1.81793e-20
AC074389.1	-0.144433	0.561584
Z99774.1	-0.109272	0.333503
AL121823.1	0.0474728
AC006305.1	-0.103357	0.311623
FAM230H	-0.035202	0.958806
LINC02346	-1.57359	1.63273e-14
DUXAP8	0.505381	7.3926e-05
AL359555.1	-0.0571474	0.845479
HCP5	1.00428	3.3976e-24
HCG27	0.116117	0.0743541
H1-10-AS1	-0.298557	1.54719e-06
KRBOX1-AS1	-0.0710745	0.741384
AC022007.1	0.411896	9.24711e-16
THUMPD3-AS1	-0.0270055	0.640068
AP000553.1	0.16322
AL359091.1	-1.26978	2.29527e-26
AP000346.1	0.205695	0.0741703
AC003035.1	-0.227072	0.0419438
LINC01089	-0.472666	3.45279e-11
LINC02693	-0.27315	1.07631e-07
LINC02656	-0.487706	1.14867e-12
EWSAT1	0.216275	0.129574
TTTY2	0.0805404
TTTY2B	0.11361
AC093281.1	0.487338	0.170241
Z97192.1	-0.134902	0.516691
AC016747.1	0.403382	1.51278e-13
C1orf220	-0.435673	3.76281e-08
Z99572.1	-0.290759	0.000135594
AL590867.1	-0.0931818	0.832991
Z97192.2	0.0781148	0.584958
LINC00671	-1.37207	9.06011e-29
FIRRE	0.501581	2.35915e-06
SLX1A-SULT1A3	0.346361	8.45344e-05
U73169.1	-0.300262	0.00219551
ZNF337-AS1	0.185841	0.00420024
LINC01521	-0.214825	0.000752384
LIPE-AS1	0.041098	0.517654
AC019080.1	-0.0957497	0.0131277
AC007277.1	-0.179657	0.0455537
AL157395.1	-0.229802	0.00314184
LINC02418	-0.507939	5.96069e-06
LINC02347	-1.75607	1.97345e-18
UCA1	0.046849	0.838
PAXIP1-AS2	0.775478	1.52602e-25
LINC00887	1.23367	5.19869e-18
LINC02026	0.90335	3.37015e-11
GCC2-AS1	0.0832572	0.245943
ST7-OT4	-0.216607	0.00543387
AC010336.1	0.557109	2.90269e-08
APTR	0.241039	1.88554e-12
VAC14-AS1	-0.514952	4.75936e-07
LINC00488	0.783603	1.93871e-07
KANSL1-AS1	0.202064	0.0352978
LINC02085	0.553981	0.1825
VPS33B-DT	-0.345117	3.66606e-10
AC087491.1	-0.718907	1.03827e-16
MEG3	-0.097467	0.48007
AC019077.1	0.218077	0.035908
AC142086.1	0.0309364
AC073592.1	0.112047	0.278899
LINC01913	0.196337	0.73248
AC116407.1	-0.263671	0.000263624
AC005562.1	0.191124	3.07505e-07
AL161756.1	-0.0891924	0.230672
AC010168.1	1.55404	2.23978e-19
AC112512.1	0.136082	0.353462
POLR2J4	0.37777	3.01804e-13
AP000790.1	-0.467003	0.0199893
AP002358.1	-0.565851	0.0303366
AC090921.1	-0.434416	0.000381166
LINC00612	0.254394	0.0117332
AC004540.1	-0.126502	0.173471
LINC00243	0.33744	0.010842
LINC01588	0.840365	9.16188e-20
BX546450.1	0.276158	0.195375
AC104472.1	-0.0187508	0.951895
HLA-F-AS1	0.633583	1.94352e-15
AC113167.1	-0.899111	4.24951e-05
AP000317.1	0.0565962	0.568874
AC005323.1	0.0722766	0.935252
AC129492.1	-0.331137	0.0188222
AL645728.1	-0.046049	0.400293
AL008729.1	-0.0335411	0.654251
AC131097.1	-0.19602	0.0795212
CD27-AS1	-0.383326	2.27492e-17
ALOX12-AS1	-0.268736	1.45897e-17
AC025171.2	0.125389	0.0311871
FAM74A1	0.528964	0.552186
LINC00588	0.41927	0.218277
LINC00269	-0.182209	0.324912
BASP1-AS1	-1.35029	5.98371e-26
LINC01020	0.138417	0.893419
LINC02449	-0.487859	6.62178e-18
LINC02649	-0.348682	1.55838e-09
AC116351.1	0.607574	3.88481e-07
DHRS4-AS1	-0.178498	0.000714086
AC135983.2	-0.210871	0.155344
FAM66B	-0.0316758	0.804205
MIR99AHG	-0.259886	1.15262e-06
LL22NC01-81G9.3	0.204926	0.444045
MIR17HG	0.201808	0.020083
MCM3AP-AS1	-0.0994404	0.0566649
AATBC	-0.0294372	0.757319
BCRP3	-0.556769	8.64706e-11
LINC00598	0.684891	5.9745e-14
FAM230B	-0.15105	0.705007
LINC00189	0.632811	8.45719e-06
TTTY5	-0.010409
AC114730.1	-0.17062	0.154196
AC245128.1	-0.0269349
ARHGAP27P1-BPTFP1-KPNA2P3	-0.276095	2.22574e-06
LINC01139	0.205605	0.0332371
AP002761.1	0.189448	0.493887
LINC01356	-0.136511	0.0459189
LINC02337	0.0144026
LINC00955	-0.160832	0.57468
LY86-AS1	-1.78828	5.90998e-27
AC009403.1	0.445857	7.22403e-28
AC073316.1	1.29076	9.90206e-07
AL158066.1	-0.0831561	0.816985
AC073263.1	-0.478716	0.000123437
AC099552.1	0.237628	0.722111
RBM38-AS1	0.115117	0.112604
KIRREL3-AS3	-0.9051	8.29285e-05
LINC01644	-0.100125	0.506476
AC110619.1	-0.342453	7.79577e-05
LINC00339	0.452225	1.05156e-21
MIF-AS1	0.128333	0.0835058
AC008060.1	0.301254	0.0276848
FAM138C	-0.068273
AC011298.1	-0.0449352	0.908537
AC125494.1	0.237153	0.00407694
AC019155.2	-1.05502	1.01434e-08
ZNF433-AS1	0.477569	5.99487e-24
LINC02076	0.00242268	0.987903
AC093802.1	-0.55524	0.000836919
HTR5A-AS1	-1.95807	6.57636e-25
Z85994.1	-0.0350549	0.940381
LL22NC03-63E9.3	1.47648	2.22644e-05
LINC02531	0.0392055
IGBP1-AS2	0.167422	0.227764
RNU6ATAC35P	-0.937978	1.17465e-27
PPP3CB-AS1	-0.276088	1.75809e-10
GAS8-AS1	0.334081	0.000796935
C7orf65	0.995033	1.21083e-05
AC020907.2	-1.61839	3.02204e-28
ARIH2OS	-0.0503581	0.311429
LINC01465	0.475627	1.37136e-14
C1orf229	0.0189043	0.829029
EXOC3-AS1	-0.0618505	0.154004
AC092675.1	0.723402	1.46448e-15
AC106876.1	-0.865162	0.004296
LINC02860	-0.235911	0.0969703
LINC01118	-0.158988	0.121781
AC064874.1	0.0698535	0.844323
AC005481.1	1.12295	1.66648e-31
AC011997.1	0.348937	0.0191658
HDAC4-AS1	-0.457077	1.95587e-08
AC112721.1	2.18562	3.39639e-08
LINC01793	-1.48372	1.70137e-14
AC023469.1	1.22858	2.37111e-05
AC112721.2	2.22061	3.92354e-12
LINC01124	0.645646	2.26283e-06
KIAA2012-AS1	1.36082	1.16216e-28
CYTOR	2.67028	7.65163e-97
AP001341.1	-0.018089	0.964051
AC079305.1	0.0420146	0.617283
AL031587.1	-0.877752	1.0727e-14
C10orf55	1.5374	7.2055e-37
AL158817.1	0.0142528	0.98088
AC137630.1	-0.179428	0.000414658
AL359081.1	-0.0600084
ZNF385D-AS2	0.00613313
AL590666.1	-0.245111	0.00161525
EHHADH-AS1	0.188023	0.755602
AC096559.1	0.0805429
AC108066.1	0.0474739	0.946988
AC005104.1	0.203178	0.00322735
AL391987.3	0.0392055
LINC02661	0.00612705
LINC01778	0.882882	2.94392e-28
LINC02068	0.894366	7.38919e-06
AL445685.1	0.301719	0.0330026
CLDN10-AS1	-0.101343	0.856303
AL118511.1	0.22395	0.00318229
AP006748.1	0.0143994
MEG9	0.519658	2.52663e-05
LINC00397	0.0640074
AL009050.1	-0.043473
AC011243.1	0.0474737
AC009988.1	-0.936898	1.26944e-08
AC011625.1	0.468206	0.000178351
AC235097.1	0.121882	0.889337
AL589642.1	-0.0682727
TH2LCRR	-0.178832	0.00464844
AL451065.1	1.42008	0.0497268
LMO7DN-IT1	1.36106	3.97897e-11
AC004471.1	0.00404024	0.976966
AL353801.1	-0.579385	5.7885e-08
LINC01825	0.418113	0.0229928
AL157371.1	0.0143967
LINC02629	-0.0682728
AC099681.1	0.863657	1.59739e-10
AL441992.1	0.752061	6.74716e-28
LINC02238	2.09263	4.13277e-17
NUTM2A-AS1	-0.222858	5.01536e-07
LINC01615	0.64879	3.97392e-06
AC092198.1	1.03453	8.31505e-10
FRMPD4-AS1	-0.349371	0.658199
AL391097.1	0.245828	0.691142
AL731537.1	-0.808342	1.61165e-10
AL646090.1	-0.0957017	0.756362
AL683807.1	0.39769	0.00126141
AFF2-IT1	-0.0434706
AC010723.1	0.0144018
AC093690.1	-0.284584	3.8513e-05
AC092598.1	1.07571	3.39339e-06
RABGAP1L-IT1	-0.154371	0.490508
AL359094.1	0.308938	0.0148589
AC012506.1	-0.0104008
HLA-DQB1-AS1	0.635205	5.36855e-06
AC008164.1	-0.794097	6.53005e-05
AL109947.1	-0.439214	5.33133e-09
AL024497.1	0.313278	0.438649
LINC00630	0.0169692	0.815723
ACSL6-AS1	-0.546593	5.76748e-14
CCR5AS	0.48898	7.63008e-06
AC078851.1	-0.0930754
AC005165.1	1.32617	3.72263e-31
AP001599.1	-0.399611	0.0334048
DHRSX-IT1	0.00918324	0.933651
AL355001.1	0.289135	0.0365117
LINC02665	0.0144021
LINC01312	0.0970789
LINC01986	-0.208822	0.79632
LINC02142	0.0474734
AL138733.1	0.617952	0.000287938
DSCR4-IT1	0.0226688
LINC00370	0.105347	0.918799
AL133268.2	0.403101	0.730103
LINC01044	-0.0848075	0.891559
LINC01120	0.703524	0.0420791
AC012506.2	-0.250181	0.661815
AL121990.1	-0.0627479	0.658467
TTTY17C
AC008277.1	-0.621878	3.39856e-07
BX284668.1	0.212916	0.733049
AC002463.1	0.225305	0.435122
LINC01946	0.0889695	0.844351
AC105275.1
AC106786.1	1.24225	1.26198e-15
AL078459.1	-0.118483	0.097567
AC245052.1	0.274935	0.207816
SAMSN1-AS1	0.811736	5.54879e-05
AC000058.1	1.0531	3.12377e-09
AL357033.2	0.490236	0.0241567
AC093117.1	1.06184	1.92646e-29
LINC00571	0.782	2.00982e-17
DIP2A-IT1	-0.0775138	0.617976
FO393418.1	0.200936	0.0149657
AF230666.1	-0.0544264	0.4633
RAET1E-AS1	0.0395657	0.814903
LINC01422	-0.67816	3.63591e-16
AC069213.1	-0.235725	0.00992913
LINC02601	-0.231881	0.00466038
LINC01208	0.302247	0.0184466
AL135785.1	-0.267599	0.550065
AL109659.1	0.13015	0.860754
AC009226.1	0.313384	0.00207467
AL020994.1	0.57237	0.0316726
AC034195.1	-0.279633	0.02074
LINC02247	0.429203	0.353775
AL359706.1	-0.110555	0.627714
LAPTM4A-DT	-0.205032	0.0256593
AC112495.1	-0.557745	4.87878e-06
CCDC18-AS1	-0.232316	7.32327e-05
MIR503HG	0.163082	0.0806975
AC116609.1	1.17363	4.1309e-08
AC008073.1	-0.762269	5.85315e-19
AL138767.2	-0.117878
LINC02593	-0.889481	2.92242e-14
LINC01626	-0.325173	0.347927
LINC00205	-0.370882	9.00258e-12
CACNA2D1-AS1	-0.227558	0.293515
AL513217.1	-1.19389	1.87379e-25
LGALS8-AS1	0.040483	0.792752
LINC01983	-0.856727	2.53531e-11
LINP1	0.786072	0.00990044
AL357507.1	1.75242	6.57716e-15
UBE2E1-AS1	0.259667	4.35202e-05
AL669970.1	-0.590881	0.00116352
ENTPD3-AS1	-0.252911	5.67191e-08
IL10RB-DT	0.140244	0.00333764
AL355314.1	-0.233624	0.756531
LINC00114	-0.355212	0.0729655
AC044784.1	-0.00213516
AC234771.1	-0.0186722
AL589684.1	0.00613572	0.996012
AC073365.1	0.885234	1.65942e-05
AC007255.1	0.138542	0.128926
AL691459.1
DIAPH3-AS2	0.171486
CDH23-AS1	-0.0352073
AL603910.1	-0.019071	0.891639
LINC01342	3.06608	3.80808e-33
LINC01870	-0.0186669	0.984241
AC004870.2	0.495086	0.0030981
AC005006.1	0.247674	0.0847222
AL161935.1	0.397794	7.25186e-05
AL645941.1	-0.409742	1.15394e-06
AC007091.1	1.34317	3.62159e-12
AL360093.1	0.120626	0.384642
EFCAB6-AS1	-0.571587	2.00668e-06
MYCNUT	0.0235616	0.920341
HRAT92	0.253696	0.00737895
AC007403.1	0.146684
LINC01805	0.85454	0.106515
AP000233.1	-0.0765405
AC006372.1	-0.0788372	0.786205
LINC01921	-0.0682745
LINC01078	0.0143966
AL157402.1	0.039202
ABCC5-AS1	-0.50347	0.00119003
LINC01707	-0.0600047	0.926447
AC068481.1	-0.0440127	0.748309
OSER1-DT	-0.277259	4.43837e-11
AP001469.1	-0.577721	2.62604e-10
AC104457.2	-0.2504	0.451818
ZNF32-AS3	-0.726043	2.76389e-07
AC009480.1	-0.348509	0.103907
LINC02471	0.060719	0.891789
AC010136.1	-0.114855	0.403264
AC117453.1	-0.792562	3.19456e-08
LGALSL-DT	-0.111426	0.192362
LINC01014	0.977054	0.000207824
AL590302.1	0.0309322
AL353604.1	-1.28191	2.4449e-22
AL513008.1	-0.0782594	0.772302
AC016738.1	0.31299	0.00110195
ROR1-AS1	1.6924	8.32638e-20
LINC01767	0.350079	0.0435007
CHROMR	0.214578	2.04139e-07
AL159990.1	-0.00214159
AC002456.1	0.880866	3.40831e-24
AP001048.1	0.0805413
SMCR2	-0.242216	0.0146278
LINC01874	0.0226669
AL357140.1
AC104809.1	0.0286899	0.923394
LINC02647	0.0226609
AC244250.1	0.0143988
Z97198.1	0.030938
LINC01441	-0.659576	0.0262735
AC063976.1	-0.175751	0.716348
LINC01449	-0.107919	0.495577
AP000470.1	-0.0269369
MIR181A2HG	0.277312	0.00116856
EDRF1-DT	-0.672002	1.02096e-29
AL133456.1	0.348925	0.514221
LINC01853	-0.0103999
AL450344.1	-0.0269344	0.971387
TCEAL3-AS1	-0.194416	0.154278
EPB41L4A-AS1	-0.535119	5.91489e-20
LINC02561	0.843016	0.00076113
BX005214.1	0.0474681
CCNT2-AS1	0.0492025	0.342554
AC005076.1	0.216375	6.21072e-05
LINC02612	1.89265	4.9759e-16
AC108681.1	0.0724627	0.858493
EGFR-AS1	1.43355	1.41637e-32
AC007319.1	0.698067	2.90342e-06
AL049795.1	0.264949	0.000609294
LINC00691	-0.167399	0.464226
TTTY22	0.146201	0.803371
AC009487.1
AP000936.1	0.490942	0.0164767
SNHG14	-0.522204	8.84765e-23
AC091729.1	-0.567032	6.93648e-08
PPM1F-AS1	-0.522819	8.30899e-26
POTEF-AS1	-0.0352058
AC097468.1	0.252813	0.506236
AC104389.2	-0.0186674
BCAR3-AS1	-0.106866	0.369594
LINC01935	0.270747	0.663723
AC104823.1	-0.699834	6.35177e-06
AP001630.1	-0.134602	0.26023
ELMO1-AS1	-0.552081	0.00754368
INHBA-AS1	-1.36109	2.4395e-23
POU6F2-AS1	-0.0682735
AC099786.1	0.287233
LINC01248	1.15516	5.31633e-13
AC112715.1	0.497089	0.0206567
LINC01857	0.580264	0.00908204
AC000123.1	0.08609	0.119738
MIR548XHG	0.776279	0.000939432
AMMECR1-IT1	-0.378061	0.0435139
AC099786.2	1.57671	0.0417614
AC009506.1	0.0658403	0.139054
LINC02054	-0.378393	0.000985235
HCG14	-0.0253409	0.862394
LINC02828	0.233526	0.0293679
DNAJC27-AS1	-0.601134	1.03698e-36
LINC01357	0.113515	0.143452
LINC02831	0.328622	0.635151
AL137802.1	0.336869	0.00300086
LINC00570	-0.093811	0.661361
MIR3681HG	2.64767	1.05498e-78
C5orf66	0.54178	1.37389e-27
LINC01991	-0.192363	0.686497
HAGLR	-0.0661286	0.650415
LINC02667	-0.167484
SEZ6L-AS1	-0.740192	0.000229812
AC008278.1	0.312363	0.192316
AC022400.1	-0.735207	1.97042e-24
PHEX-AS1	0.572341	3.96029e-09
LINC00466	0.909274	6.6919e-13
AL606469.1	-0.539836	3.99808e-08
AC234781.1	0.520534	3.30194e-07
AC107072.1	-0.0267728	0.953877
DTNB-AS1	-0.0634589	0.759134
LINC02636	-1.42949	2.44051e-32
VSTM2A-OT1	-1.22256	1.8222e-14
AL031599.1	-0.209787	0.283925
LINC01832	-0.0269344	0.96754
WARS2-IT1	0.343685	0.000666149
AC090044.1	-0.205702	0.407899
SOX1-OT	-0.415476	9.64863e-05
AJ009632.1	-0.65555	0.204055
AC025947.1	-0.0682726
AL391427.1	-0.337856	0.0734701
VWC2L-IT1	-0.630967	0.0149273
LINC01133	0.191795	0.470465
AL023754.1	0.119576	0.797032
LINC02633	-0.0116901	0.9772
AL772155.1	0.0309284
AP000697.1	1.35688	4.95399e-15
AL117329.1	-1.27861	2.76754e-07
AC131097.2	-0.442743	0.000103615
ARHGEF2-AS1	-0.218821	0.217976
AP000345.1	-0.142681	0.863211
SLC25A5-AS1	-0.379493	7.77749e-19
LINC01142	0.862395	5.24893e-10
AF196972.1	0.0222946	0.838783
PINCR	0.495133	0.172687
AL590502.1	0.0144034
AL161785.1	-0.00448911	0.975757
LINC01527	-1.20028	2.83269e-06
LINC01567	0.186743	0.034639
AL590640.1	0.0392062	0.965663
CHL1-AS2	0.118454	0.347206
AC004009.1	0.146685	0.866239
AL136234.1	-0.0930772
MDC1-AS1	0.547585	0.00536025
LINC00297	0.154952	0.854388
AC005019.2	0.145965	0.634613
AC007879.1	0.416665	0.0192289
SCEL-AS1	-0.0600056
FAM135A-AS1	-0.286357	0.00693042
AL356966.1	-0.205285	0.00767602
TMCO1-AS1	-0.227332	6.47507e-05
AL358176.1	0.221093	0.724806
AC011239.1	1.18581	5.96717e-05
FP700111.1	0.337188	0.238078
AL391361.2	0.105347	0.928096
AL023693.1	0.0722737
AC009276.1	0.229662	0.60571
AC017104.1	0.717239	9.35823e-22
LINC00703	0.150944	0.682819
AL033379.1	0.0722765	0.941938
AL139246.1	-1.23307	6.92334e-21
BACE2-IT1
LINC01280	2.5096	4.33608e-26
GPC6-AS2	1.02909	2.50998e-05
PELATON	1.41421	1.61142e-23
AC010880.1	0.0970794	0.903514
Z68323.1	-1.74533	1.62073e-10
LINC00572	-0.0104011
LINC02052	0.771758	1.84821e-08
AL136988.1
AC114489.2	0.203349	0.474122
AP001476.1	1.83507	8.83039e-19
AL606970.1	2.18289	2.00478e-17
STK24-AS1	-0.22224	0.000639937
PRKAR2A-AS1	-0.27841	4.97594e-06
LINC00539	-0.0561223	0.305642
LINC01708	1.01639	0.00206359
SLC25A34-AS1	1.47562	4.94587e-11
AC009313.1	0.0226825	0.952237
LAMC1-AS1	0.973109	3.83217e-23
AL109933.1	-0.0434701
AL356417.1	-0.334774	0.00790533
AC245100.1	-0.0791103	0.392896
TTC21B-AS1	0.0599161	0.637415
AL731575.1	-0.0103995	0.993192
AC025428.1	-0.0517377
AC138150.1	-0.0866712	0.300139
LINC02523	-0.293827	0.0292742
MRPS9-AS2	-0.507276	6.99006e-09
LINC00365	0.374483	0.000255038
AC109309.1	0.86607	7.13411e-06
LINC00620	-0.203337	0.0454375
AL590385.1	0.0888115
AC068134.1	0.00612764
HTR2A-AS1	-0.0682728
AC098483.1	-0.823225	0.00419793
AL591686.1	-0.0931523	0.570439
AL136361.1	0.0309374
TMLHE-AS1	0.463508	4.73006e-06
LINC02771	-0.028783	0.902518
AC096677.1	-0.102926	0.24397
AP001439.1	0.138141	0.277375
AC017067.1	0.232849	0.677752
LINC01087	0.405983	0.0778043
LPP-AS1	0.657866	0.00809414
LINC01754	0.709113	0.00141989
LINC01886	-0.621548	0.000290464
COL18A1-AS2	-1.23316	4.5769e-10
LINC01117	0.0358356	0.843085
LINC01015	-0.134413	0.877983
AL356277.2	0.105346
MIR3659HG	-0.177124	0.154842
AC073626.1	0.825708	0.0343198
ZMIZ1-AS1	0.0768422	0.324912
AL080284.1	0.138415
TGFA-IT1	0.00613521
HSD52	0.8928	2.28203e-15
AC108879.1	0.213216	0.666624
AC011901.1	-0.0352037
AC095032.1	-0.43441	0.000158469
TNK2-AS1	-0.620616	1.72181e-10
RTCA-AS1	0.0562729	0.360871
AL451042.1	0.936535	1.01015e-09
AC106053.1	0.00613591	0.994561
AL391095.1	0.459442	3.052e-05
AC064871.2	-0.127905	0.663564
AL135787.1	-0.247025	0.30029
AL391069.1
LINC01627	-0.234346	0.408215
AF124730.1	1.25666	9.58176e-09
LINC00885	0.0207767	0.951708
LINC01823	0.431763	0.000372519
AL513164.1	0.12202	0.810356
SH3BP5-AS1	-0.0932254	0.202671
AC010907.1	0.140109	0.627119
ETV7-AS1	0.747268	1.92427e-08
AC105940.1	0.796088	2.58428e-05
AC009227.1	-0.890104	9.36013e-12
RASAL2-AS1	0.219817	2.30291e-06
AL133553.1	0.115449	0.742667
AL390038.1	0.295502	0.667466
LAMTOR5-AS1	-0.0259423	0.637684
AP000844.1	0.0862652	0.798279
LMX1A-AS2	-0.200554	0.805167
E2F3-IT1	-0.213552	0.322135
LINC01706	0.0392037
AC025165.1	0.785778	1.13886e-16
LINC02671	-0.213177	0.42285
Z82186.1	-0.641551	9.47901e-07
LEMD1-DT	2.44945	2.64392e-48
LINC01657	0.0392315	0.947016
AC007182.1	-0.107122	0.442985
PCOLCE-AS1	0.946211	4.26597e-18
LILRB1-AS1	0.566684	0.0403023
AC016716.1	-0.117356	0.4301
AL034349.1	-0.150948	0.753262
AC099850.1	-0.0687001	0.123101
AC016735.1	-0.576069	2.62605e-09
TEX26-AS1	0.583967	0.000345172
AC063965.2	0.142185	0.261237
AC015987.1	1.21589	3.32607e-26
AL391704.1	0.213353	0.585187
LINC01167	-0.872988	4.41441e-05
AL353768.1	0.146413	0.401593
AL035443.1	-0.261034	0.0426382
ATP2B2-IT2	0.0226707
LINC02670	-0.0104046
AC012363.1	-0.0186668	0.980239
AP000704.2	0.361405	3.93466e-11
AL022326.1	-0.193902	0.174899
NTM-AS1	-1.16141	2.08646e-21
AL139397.1	-0.22678	0.00468185
LINC00853	-0.355235	0.000108092
SRGAP3-AS1	-0.142734	0.741022
AL355482.1	1.22172	1.19669e-15
TMEM72-AS1	-0.987797	8.97859e-41
AC114812.2	-0.0186716
AC010789.1	-0.142681	0.792487
AC096677.2
AC093843.1	-0.674764	0.0115991
COL4A2-AS2	1.05314	5.59933e-08
THRB-IT1	-0.729661	1.94788e-05
RORB-AS1	-0.148987	0.318627
LINC01689	-0.208821	0.778722
AL161908.1	-0.287989	0.28771
LINC00240	-0.0673038	0.433366
AC107079.1	0.258598	0.243285
NQO2-AS1	0.287578	0.0779909
AL589843.1	-0.032921	0.834362
LINC00502	0.196959	0.594108
LINC00393	0.914097	1.05267e-05
CDKN2A-DT	1.41538	7.07183e-15
OPA1-AS1	-0.276284	0.0162907
LINC01691	-0.222939	0.508993
LINC01398	-0.3755	0.0192481
AC009518.1	1.54703	9.85981e-18
MRPL20-AS1	0.0776673	0.0342788
EML4-AS1	0.561317	1.79503e-06
AL121901.1	0.0226623
AC011754.1	0.188022
Z99716.1	-0.254296	0.0165164
AC034187.1	0.113615	0.852463
EIPR1-IT1	0.167693	0.0697747
AC138028.2	-0.855751	4.10874e-32
LINC02840	0.0640074
POT1-AS1	0.241289	5.56232e-05
LINC02830	-0.195527	0.23504
AL365258.1	0.055825	0.925052
RNF32-AS1	-0.0619494	0.556652
AP001347.1	0.406951	1.44966e-08
LINC01766	-0.0517372	0.937196
LINC00863	-0.235342	0.000155924
AC066595.1	-0.0189013	0.950118
AL591684.1	0.0226703
AL050303.1	0.0143934
LINC00320	-0.978258	4.61708e-21
LINC02262	0.669428	0.284491
LINC01034	-0.519777	0.0396727
AL391684.1	-0.773203	7.93039e-28
AL589678.1	-0.0600048	0.928703
LINC00184	-0.219683	0.0385429
LINC02819	0.0143994
CASC6	0.49647	0.000697443
AL353150.1	0.116048	0.283839
AL390066.2	0.992829	3.38774e-24
LINC01266	-0.354901	0.0266365
PGM5-AS1	0.898087	6.53802e-11
LINC01752	0.653221	4.1916e-08
LINC02586	-0.400868	3.81098e-05
LINC01645	-0.727494	2.42705e-07
AL645608.1	-0.152598	0.225551
AC245427.1	-0.365966	0.437249
AL513412.1	0.0379057	0.869211
LARGE-AS1	-0.072971	0.718937
INE1	0.164978	0.00555307
LINC02776	-0.0268439	0.838552
AL512363.1	0.0144022
AL590714.1	0.185139	0.194811
FAM41AY1
AL445645.1	-0.114179	0.207943
LINC01526	0.686437	0.00109019
AC010082.1	0.0144029
AL732323.1	0.295106	0.383295
AL929288.1	-0.0104076
AC000067.1	1.91375	8.2823e-40
AL121872.1	0.0143968
AC096541.1	0.736579	4.19785e-06
AL162586.1	-0.431716	1.98484e-12
EIF1AX-AS1	0.311256	0.0894125
LINC01058	0.943317	1.0461e-07
AC018814.1	-0.0186687
AL355592.1	-0.0765431
AL121894.1	-0.49553	2.47419e-06
AC012485.1	0.0730801	0.489402
AC092941.1	-0.28323	0.610596
CATIP-AS1	0.657364	1.32663e-06
AC093422.2	-0.367355	0.0700723
LINC01802	0.121964	0.810949
AL603832.1	0.781252	1.37172e-13
WWC3-AS1	-0.143479	0.550594
LINC00337	1.52351	2.15814e-39
GRTP1-AS1	-0.0152642	0.937949
AL450226.1	-0.42533	0.0710787
AL162726.1	-0.0930766
AL583808.1	-0.0359618	0.933459
AL355336.1	-0.18322	0.268135
AL445250.1	0.516752	1.31045e-05
AL157373.1	0.0143934
LINC01076	-0.645605	7.2958e-06
AL162457.2	-1.62005	5.59594e-12
AC092484.1	3.5199	3.41529e-29
AC083900.1	-0.0932506	0.632724
AL157392.1	-0.656241	0.000164644
AL355310.1
CAMTA1-AS1	1.80499	8.87674e-17
LINC00237	-0.147976	0.163742
LINC00972	-0.0269347
AL035250.1	0.0115722	0.974793
SLC9A3-AS1	-0.483559	1.04822e-12
AL358216.1	-0.941548	1.14268e-10
AC018643.1	0.19666	0.55252
AC073957.1	-0.170105	0.123291
AL050338.1	-0.150948
AL160290.1	0.813598	0.000120728
AC012354.1	1.08261	2.72119e-14
LINC00618	0.631728	7.43097e-09
AC012462.1	0.945903	0.000108327
AC096631.1	-0.42049	0.0537993
AL662890.1	0.78651	8.95999e-13
OSTM1-AS1	1.07802	6.61189e-18
AL590617.2	-0.402173	6.48594e-09
LINC00457	-0.225581	0.603774
AL121584.1	0.00613535
AC073283.1	0.176709	0.137138
LINC00092	0.205004	0.111351
AC078962.1	0.42461	0.0577935
AL139230.1	-0.0103994	0.992097
AC078883.1	0.362208	2.11318e-09
MIR137HG	-0.526495	0.000190936
AL133387.1	-0.965264	3.82837e-06
AC092637.1	0.0640079
AC073367.1	-0.490716	5.68041e-08
AC079790.1	0.430655	0.0281179
AC007362.1	0.0130327	0.946183
AP001628.1	0.147249	0.166377
LINC01795	0.72033	0.00192154
AC008937.1	0.393531	1.44766e-05
LINC02470	-0.968813	5.41148e-05
AL592402.1	0.39562	0.143509
TRAPPC12-AS1	-0.497434	1.27265e-11
INTS6L-AS1	0.174246	0.102284
AL021026.1	0.0718678	0.800484
LINC00378	-0.134413	0.854878
PSLNR	0.687783	0.129503
AC009478.1	0.0970777
PCDH9-AS3	-0.174538	0.405453
TAF1A-AS1	0.298406	9.39975e-10
LINC00705	0.749818	0.00534738
AL121987.1	-0.31248	2.31465e-06
AL158013.1	-0.304951	0.0695642
AC018693.1	-0.00207251	0.99742
LINC01770	0.266234	0.000932731
AL158212.1	-0.398676	0.000331106
LINC00113	-0.00213409
AL139240.1	-0.702406	1.66187e-07
AL591623.1	-0.494979	0.000482249
AL117341.1	-0.117878	0.872404
AL024474.2	0.138501	0.797261
AL513327.1	0.495357	1.10175e-14
AL591178.1	0.177004	0.452489
LINC00350	0.0309379
LINC01427	0.0640005
AL583804.1	0.361666	0.453055
LINC01594	0.341866	0.108999
LHFPL3-AS2	0.407295	0.000147423
AF064860.1	0.566982	3.87922e-07
LINC01678	0.25192	0.0208936
LINC02813	0.568641	7.64478e-06
AC016027.1	-0.322588	5.08894e-11
AL353608.1	0.237782	0.702467
AL354740.1	0.498852	1.6058e-12
AC013269.1	0.0309317
LRRK2-DT	-0.196652	0.000931218
FREM2-AS1	0.510969	0.297684
AL358393.1	-0.169121	0.471655
PPP1R26-AS1	-0.263663	0.00126809
CT62	-0.483034	0.000138384
AC078942.1	0.767383	2.5149e-14
TMEM246-AS1	-0.44072	8.51431e-06
NRSN2-AS1	0.220537	9.54338e-08
AC015977.1	-0.667216	0.008061
SFTA1P	-0.0931834	0.348344
AC099754.1	-0.223422	0.0510994
AL591896.1	0.340101	0.10702
NHEG1	0.131898	0.697039
BX571846.1	0.17316	0.535926
AC121247.1	0.414391	3.6369e-05
AC025188.1	1.13731	5.73105e-13
AL136980.1	-0.691963	8.66891e-17
CR786580.1	0.325511	5.68399e-05
LINC02557	-1.08748	0.00301468
AL049648.1	0.421978	0.00180803
AC104134.1	1.14798	5.96877e-13
AC019330.1	0.338232	0.397273
AL391869.1	-0.0186748
LINC00331	-0.101344
LINC01671	0.553799	0.00290493
LINC01504	0.928264	2.13329e-19
PACRG-AS2	0.0805443	0.912424
BOLA3-AS1	-0.17774	8.62293e-06
MPRIP-AS1	-0.349746	0.00259431
LINC01867	0.52666	0.0574838
LINC01763	-0.237792	0.121606
AL021707.1	-0.0516838	0.631525
AC073346.1	0.0765232	0.650056
AL049812.2	0.552944	0.11853
RFPL1S	-1.42475	1.13492e-28
JPX	0.128774	0.000290979
AL136366.1	-0.198284	0.0121895
ATP13A4-AS1	-0.468507	9.1022e-06
PLCB1-IT1	-0.208746	0.663417
NUTM2B-AS1	-0.15586	3.76841e-06
AC092447.4	-0.00213361
AL354707.1	-0.0329312	0.689836
LINC01107	0.142138	0.330541
KCNMA1-AS2	-0.10961
AC002064.1	0.201597	0.217815
CYP4A22-AS1	-0.319079	0.00436321
LINC01703	0.189761	0.032779
AL365434.1	-0.0917815	0.750329
AC005237.1	-0.802303	3.28507e-11
AL450384.1	-0.391369	5.13685e-05
AL731684.1	-0.640019	0.000255318
LINC01393	1.28616	1.00671e-13
AC073325.1	0.0722729
LINC01821	-1.9619	1.38139e-16
ZNF385D-AS1	0.687121	0.0203291
AL162399.1	0.42262	0.0929718
LINC02476	0.461899	0.124755
LINC01980	0.237826	0.641438
NAALADL2-AS1	0.0309371
AP000320.1	-0.0804818	0.490336
AC083867.2	-0.0190327	0.912466
LINC01710	-0.611756	0.00118964
AC006076.1	0.0557391
LINC01492	0.0315949	0.934115
AC013733.1	0.0226685
DOCK4-AS1	-0.448424	2.93714e-06
NCBP2-AS1	-0.0250429	0.824224
EDNRB-AS1	-0.485133	3.866e-07
AC011193.1	-1.37549	0.000267212
AC096669.1	0.320577	0.0613005
LINC01623	0.83652	3.75749e-07
AL606519.1	0.0143969
MTOR-AS1	0.199409	0.32696
AC092813.1	-0.0269344	0.970468
AC005281.1	0.791562	0.000220629
AC007679.1	-0.126165	0.813664
LINC02158	0.398699	2.28215e-05
AC099552.2	-0.0434716
LINCMD1	0.386578	0.508215
MYT1L-AS1	-0.820357	1.17981e-05
AC104463.1	0.338994	0.0991318
AGBL4-IT1	0.22128	0.617718
C9orf135-DT	1.12371	0.00022358
AL161644.1	0.00613599	0.99349
AP001046.1	0.595487	0.00415269
LINC01729	0.047474	0.937924
AL606491.1	-0.238428	0.00362746
AC005487.1	0.109234	0.611188
AC064875.1	2.62767	1.1413e-68
KCNMA1-AS3	-0.0590968	0.754131
BX255923.1	0.991621	3.57883e-13
AL118511.2	-0.449838	0.102907
LINC01716	-0.324878	0.461723
CADM3-AS1	-0.437672	1.05336e-05
LINC01771	-0.786166	2.03332e-11
AC002378.1	0.948398	0.00982111
AL163953.1	0.0144033
PACRG-AS3	-0.348888	0.00614112
FAM225B	1.11479	2.42791e-15
AL008633.1	-0.351008	0.0507105
AC114737.2	0.121936	0.739979
PTPRD-AS1	-0.483019	4.44488e-09
AL354984.2	0.295501	0.760098
AC092100.1	0.360611	0.185684
AL592166.1	0.617333	2.48996e-24
FAM66E	0.0250023	0.862532
ADGRF5-AS1	0.0888119	0.893184
PDE9A-AS1	-0.217202	0.0293441
FGD5-AS1	0.00303743	0.946774
NRG3-AS1	-1.04954	2.83294e-07
LINC02036	1.06708	3.57687e-10
AC017002.1	0.141751	0.41481
MEG8	0.232138	0.0662543
AL357500.1	0.120048	0.615681
AC087501.1	0.117561	0.460899
AL023581.1	-0.228146	0.329844
DBH-AS1	-0.00465316	0.979752
LINC00489	-0.0269375
AL596247.1	-0.0266303	0.92375
LINC01389	0.436182	1.16105e-07
P3H2-AS1	0.114672	0.451111
LINC01831	1.92333	9.91255e-43
FAF1-AS1	-0.296123	0.0473134
LINC02620	-0.0287911	0.926523
AL137220.1	-0.500337	0.0748224
PROSER2-AS1	-0.656434	3.37571e-10
MIAT	-0.745022	3.11487e-12
AL109610.1	0.419612	0.67206
AC007953.1	0.856856	3.27328e-05
TRAM2-AS1	-0.155766	3.00733e-05
AC004540.2	-0.350187	0.0046855
TMEM30A-DT	-0.0646964	0.208301
AC073321.1	0.349098	0.0179402
AC025918.1	0.170462	0.206283
AL121917.1	-0.134673	0.0195279
AC069281.1	0.107523	0.371701
AL354771.1	-0.0436947	0.918851
AC092669.1	-0.490443	0.288845
AC118653.1	-0.00213322
AC013269.2	0.0226609
UBXN7-AS1	-0.307081	0.000336334
LINC00626	0.369702	0.10434
GS1-594A7.3	0.113613
AL157400.1	0.00513611	0.986303
TRMT2B-AS1	0.102231	0.673961
AL355490.1	-0.296453	5.60447e-05
RUSC1-AS1	-0.0597516	0.321216
LINC02816	1.16416	1.44697e-19
AL022315.1	-0.377838	9.78624e-05
LINC00368	-0.804157	3.42879e-11
PSG8-AS1	-1.13065	4.83551e-13
AL513210.1	0.0474738	0.954288
LINC00115	0.124992	0.0784636
AC009365.2	0.0144034	0.987792
LINC01456	0.545565	0.400293
AC098872.1	-0.308149	0.495467
AC023590.1	-0.133529	0.188836
AL445490.1	0.551427	1.58093e-05
AC012368.1	-0.0588815	0.358592
DHDDS-AS1	0.0858915	0.286641
AL035404.2	-0.042628	0.885287
AL391244.1	-0.30104	0.000971883
AL138767.3	-0.996287	1.10088e-17
TSBP1-AS1	-0.293259	0.0101229
AC007879.2	0.700953	6.10104e-11
LINC01745	-0.0352053
TAB2-AS1	-0.643667	2.34527e-06
AC000036.1	-0.296779	0.0181499
LINC02249	1.04636	2.19857e-15
AL731557.1	0.0882992	0.768535
PCA3	-0.10989	0.448275
AL109741.1	-0.705305	3.63405e-18
C5orf67	1.15073	1.10749e-17
LINC01875	0.0722759
AL121574.1	-0.170363	0.020573
LINC02648	-0.609952	8.67675e-05
ODF2-AS1	0.686144	6.32213e-14
AL512444.1	0.204586	0.762463
SATB2-AS1	-0.313461	0.000254011
AL050320.1	0.45912	0.0393176
AL441989.1	-0.117878	0.873158
AC009950.1	0.264509	7.1178e-06
NRIR	0.643026	3.70439e-07
AL500522.1	0.00612593
AC005550.1	1.62104	1.24677e-14
LINC01534	0.0897048	0.0440473
HAR1A	-1.51073	1.88869e-35
AC010746.2	-0.251864	0.188351
AC102953.1	0.268148	0.0155844
AL355482.2	-0.585965	0.000266094
UBXN10-AS1	-0.0938885	0.657235
LAMP5-AS1	-0.416767	0.000152503
LINC02528	0.875013	0.0165902
LINC02660	0.321243	0.528484
BX005266.2	-0.00109048	0.99457
KCNIP2-AS1	-0.629739	2.58701e-17
AP001434.1	1.33248	0.0100713
PRICKLE2-AS3	0.113069	0.389223
AC026167.1	-0.621839	0.0689983
AC092802.1	-0.20896	0.022559
LINC01772	-0.0923102	0.125493
FGF13-AS1	-0.548919	7.03671e-05
AL035530.1	0.155401	0.181593
LINC01040	0.799532	0.056013
AC010745.1	0.121881
AP000561.1	0.204558	0.783168
AL807761.3	-0.97548	0.000259828
ZNF503-AS1	0.664739	7.78985e-14
LINC01776	0.295328	0.109939
AC009531.1	0.779894	0.19943
LINC00623	0.0893315	0.164719
AL139275.1	-0.702115	2.11472e-05
AL356309.1	0.0392059
AL138830.1	-0.0269358
SLC39A12-AS1	-0.888575	1.83411e-10
AC073283.2	0.175883	0.277824
HHLA3-AS1	0.221318	0.0102718
AL122017.1	0.69936	0.000481511
LINC00937	-0.551433	9.30862e-15
AC099342.1	0.389495	0.24619
LINC02097	0.148361	0.0607701
AP001476.2	0.721164	0.217287
DDC-AS1	-0.425917	0.152607
LINC01907	-0.0961816	0.373867
AC013248.1	0.370507	0.534312
LINC02794	0.212742	0.68998
AL359502.1	-0.378199	0.0648691
BAIAP2-DT	-0.626956	2.08242e-42
LINC02654	-0.0186685
Z98752.1
AL356124.1	0.868317	1.42279e-12
LINC01375	-0.241892	0.639118
AL513185.1	-0.0352021	0.966861
AP4B1-AS1	0.130229	0.069324
AL121885.1	-0.0104005
AL139420.1	0.510333	0.048186
LINC00685	-0.397301	8.02207e-07
AC010536.1	-0.280542	7.35869e-07
AL132671.1	0.0557371
AL049548.1	-0.233624	0.685408
LINC02519	-0.477576	6.244e-07
AL583785.1	0.126183	0.418926
SGMS1-AS1	-0.438638	2.80605e-12
LINC01733	1.06776	1.08683e-05
AL157359.1	-0.026942
BX470209.1	0.345294	0.067386
AL080316.1	-0.132224	0.136053
AL513285.1	0.014397
AC079163.1	-0.0186766
LEMD1-AS1	1.05325	7.18141e-20
GAS1RR	0.525292	1.30166e-17
AC132807.1	-0.0434749
AL031658.1	-0.498613	1.13442e-07
LINC00381	-0.174953	0.120841
ZNF32-AS1	-0.355035	3.02641e-08
AL365271.1	-0.0352021	0.96884
LINC00408	0.0144018
LINC02608	-0.4146	0.000437788
AL135960.1	-1.22272	9.19311e-39
GRM7-AS3	-0.590978	0.0512468
ISM1-AS1	0.399252	0.0432104
AC009961.1	0.523551	7.12174e-24
ARHGAP26-AS1	-0.276333	0.137127
AC093382.1	0.340655	0.007267
AC105393.1	-1.72146	1.12698e-09
AL031123.1	0.927939	5.30586e-09
AL008733.1	0.171704	0.719907
AC091729.2	-0.35752	0.00972897
AC036101.1	-0.0186766
AC122683.1	-0.266882	0.0760882
AL358612.1	0.0722664
AL122058.1	-0.816653	1.03861e-29
AL022157.1	-0.101851	0.0784381
CFLAR-AS1	0.293478	0.000225874
LINC00351	-0.0104009
LINC01811	-0.10005	0.714664
AC006150.1	0.0640088
NUP50-DT	0.0240348	0.732729
AL606489.1	0.172794	0.219237
AL354836.1	0.309898	2.81347e-06
AL359182.1	0.0234678	0.869701
TMEM252-DT	-0.101405	0.843795
AC099066.1	-0.525503	0.00245135
PSPC1-AS2	-0.0707424	0.352295
AL353803.1	-0.74713	2.98891e-07
FAM41AY2	0.0143934
HAGLROS	1.21853	1.58507e-13
LINC02089	-0.0186696
ST7-AS2	0.413385	0.00312834
LINC00375	-0.0517398
LINC01345	-0.837524	0.000173924
AL022310.1	-0.61735	9.72665e-10
AL135923.1	0.0143961
AC084809.1	-1.60963	2.51747e-18
AC016831.1	0.154245	0.146007
LINC01876	-0.474448	0.128679
PARD3-AS1	-1.03504	2.24724e-27
SORCS3-AS1	-0.30797	0.208162
KCNQ2-AS1	-0.216835	0.0770002
C12orf77	-0.143167	0.622814
AC013480.1	0.326973	0.309469
AL392089.1	-0.0363328	0.804205
AL450332.1	-0.845821	1.69516e-10
LINC02628	-0.0186722
MRPL23-AS1	-0.84112	1.32966e-14
SLC16A1-AS1	0.664254	1.69935e-36
AC093642.1	-0.118241	0.697881
AL358613.1	-0.332656	0.0485743
AC012558.1	-0.384723	0.000744402
AL121929.1	-0.0103999
AP000290.1	-0.00213159	0.997615
AL442071.1	-0.276913	0.0741599
LAMA4-AS1	0.00682571	0.962307
PLCL2-AS1	0.0560451	0.904159
AC006037.1	0.0226655
BX322234.1	0.661469	3.17641e-12
ZNF25-DT	-0.0264109	0.960901
LINC02542	0.758949	1.47622e-15
AL033380.1	-0.209013	0.54425
AL121787.1	-0.0197041	0.92192
AL390198.1	-0.00773623	0.95454
Z93930.2	-0.0220775	0.78713
LINC01748	-0.19958	0.0710276
ADIPOQ-AS1	0.00613591	0.994561
AL606516.1	-0.04347
LINC01035	-0.376251	0.349453
AL139254.1	-0.175751	0.769195
LINC01824	0.510685	0.59846
LINC00323	-0.650814	1.09637e-07
LINC02549	0.707519	2.34712e-06
AC007463.1	-0.783462	4.31201e-07
LINC01918	-0.210796	0.0291414
UPK1A-AS1	0.140397	0.475358
FAM138B	-0.322095	0.07327
LINC00390	-1.59545	4.75338e-21
KIRREL1-IT1	0.199027	0.354488
HDAC9-AS1	0.221242	0.690927
AL049569.1	0.832731	6.58264e-10
AP000289.1	0.210046	0.0958664
AL158055.1	-0.310806	8.86612e-05
BTBD9-AS1	-0.256213	0.167092
AC114814.1	1.20486	0.000495256
AC016722.1	-0.406035	0.0140973
CYP4F26P	-1.12809	6.10043e-10
AL390962.1	-0.0352058
LINC00606	0.201809	0.119822
AL592429.2	-0.934186	3.96205e-13
AC060234.1	0.314793	0.116119
AL132657.1	-0.684727	3.05064e-26
LINC02848	-0.387283	0.00543855
AC006455.1
AL356421.2	0.0226609
AL450344.2	0.0888119	0.884752
AL359979.1	0.380885	0.220213
PAPPA-AS2	-0.309555	0.00477155
AC092567.1	0.237697	0.684147
AL390067.1	-0.281276	0.000412707
AL137001.1	-0.00214159
LINC00343	-1.65509	1.76603e-09
AC092155.1	-0.0622483	0.775133
SHANK2-AS1	-1.28061	3.1922e-16
LINC00974	0.171555	0.774315
AL357793.1	-0.0434714
AL513314.1	0.44663	0.0370411
AL121899.1	0.455596	0.000470318
AP006216.1	0.352794	0.00840966
AL365356.1	-0.379996	0.00317308
PLCG1-AS1	0.0664312	0.483099
AC019118.1	-0.128902	0.46941
AC096732.1	0.0309366
AC021028.1	-0.120421	0.283092
AC004973.1	0.00540116	0.977193
AL020998.1	0.0324326	0.943428
AL354977.1	-0.0766523	0.473851
LINC01108	0.326623	0.0128999
TEX41	0.621842	8.02418e-10
LINC02679	-0.840227	9.24633e-14
AL606748.1	-0.0804109	0.520172
AC073311.1	-0.217089
AC020595.1	-0.00213363
LINC01535	-0.201678	0.0112335
ENTPD1-AS1	-0.285747	1.09934e-11
AL441943.1	0.0392042
LENG8-AS1	0.0344611	0.615327
AL034380.1
AL360181.1	-0.287994	0.057243
MIR217HG	3.07827	8.57967e-34
AL161452.1	-0.00429084	0.970652
AL359458.1	0.00612593
AC073409.1	0.229361	0.813028
FGF12-AS3	-0.665813	4.80038e-07
FAM66C	-0.267035	2.73356e-07
LINC01709	-0.175752
AL589986.1	-0.463721	0.31562
PTPRD-AS2	-1.45358	2.8331e-18
LINC00424	-0.0186699
PABPC1L2B-AS1	-1.01208	0.000360944
AL138826.1	-0.026939
AL358972.1	-0.939395	2.52572e-09
LINC02554	0.434544	0.0757558
SMCR5	-1.05431	2.10913e-19
FSIP2-AS2	-0.169709	0.105896
AL606760.1	0.181989	0.000943436
AC007365.1	0.26971	0.00613512
PP12613	-1.4668	1.79457e-14
DISC1-IT1	0.694152	2.15415e-07
DAB1-AS1	-0.206041	0.406826
LINC02668	-1.77012	5.12927e-24
AC010145.1	0.381683	0.141632
AC000124.1	0.166953	0.521284
AP001136.1	-0.479341	0.00410293
AL021393.1
FAM30A	0.106319	0.660205
NAALADL2-AS2	0.995736	9.67952e-05
AC244035.1	0.410081	0.0677245
AC117465.1	-0.170035	0.398016
LINC02611	0.435832	1.59577e-07
AC005828.1	-0.21032	0.250146
AL138749.1	2.7016	1.91421e-37
CACTIN-AS1	0.0748369	0.291959
ZNF451-AS1	-0.243642	1.48747e-07
LCT-AS1	1.23135	4.57989e-05
LINC00840	0.286826	0.0303677
AL117382.2	0.329789	0.392584
LINC01941	0.0143994
AC005082.1	-0.1777	0.0642726
MEIS1-AS3	0.397157	0.0103803
LINC02785	1.7737	2.88681e-14
AC006001.2	0.0533147	0.547687
LINC01509	-0.166737	0.649017
LINC02774	-0.523936	6.8906e-07
AC093655.1	0.0557414	0.95032
AC092164.1	-0.680699	3.11791e-18
ARHGAP29-AS1	1.25191	1.35741e-13
AL158834.1	-0.196458	0.330654
LINC00348	0.406007	0.236914
AL109811.1	-0.103871	0.209857
AC004112.1	0.15126	0.062274
AC010894.1	-0.0136775	0.871304
AL451105.2	0.0805443	0.89632
THORLNC	0.92545	4.36454e-16
LINC02051	0.710911	1.35156e-08
AL390835.1	0.0144007
AC104463.2	-0.346751	0.000127162
AC096637.1	0.647951	0.333667
LHFPL3-AS1	0.422176	0.000522288
AC135178.2	0.553944	0.000253893
AC002472.1	-0.457901	0.000169265
AC092801.1	0.258912	0.219773
AL354733.1	-0.400431	0.00218275
AL035416.1	-0.194024	0.185777
AL359541.1	-0.341465	4.49559e-06
Z97652.1	0.0639771	0.736696
LINC01359	-0.815533	1.4288e-28
AL731577.1	0.0158503	0.955575
AL451069.1	0.144793	0.321321
LINC00354	0.467761	0.0544539
AL353608.2	0.375931	0.0889898
TTTY4	0.0143934
BSN-DT	-0.40919	3.1632e-10
LINC01276	0.121742	0.837121
AL365184.1	-0.456138	0.000474819
AL160004.1
LINC00454	0.279917	0.333504
IL1R1-AS1	-0.286003	0.354552
AL451081.1	0.0061259
LINC00161	-0.892764	1.39256e-09
AC119428.1	-0.0600053
AC062021.1	-1.21189	7.67601e-09
RNF207-AS1	-0.618343	8.64574e-08
DANCR	-0.115872	0.0530301
NCKAP5-AS2	0.171767	0.0720187
AL023802.1	0.00655859	0.98073
AP000432.1	0.19594	0.611309
AL358075.1	0.387065	0.00177923
AC078883.2	0.348695	0.0651358
AC073114.1	2.01048	3.57202e-21
LINC00423	-0.07777	0.846527
AL391845.1	0.0888095
MAGI2-AS2	-0.275379	0.460758
LINC01692	-0.0848075	0.890732
LINC01203	0.262008	0.241728
AC025946.1	0.080544
AC145625.1	0.113614
AC012593.1	-1.54428	8.70842e-32
LINC00658	-0.922055	5.11874e-11
AP000477.1	0.174898	0.410614
AL136988.2	0.0983734	0.306551
LINC01247	0.320653	0.471843
LINC02876	0.00613444
LINC02527	0.371712	0.448054
FKBP14-AS1	0.583367	1.95506e-16
LINC02796	-0.241892	0.773219
AC007036.1	0.156256	0.22558
AC007557.1	-0.62042	0.00378175
SLC8A1-AS1	0.171158	0.0341539
AL139237.1	0.0309387	0.967627
AC019130.1	-0.0517374
LINC00511	0.267341	2.91405e-06
ITGB2-AS1	0.0962947	0.386105
AC003666.1	-0.234625	0.421786
LINC01682	0.00613545
AL589765.1	-0.26125	0.0247097
AC012065.1	-0.25032	0.522549
AL512288.1	0.226611	0.33821
MUC12-AS1	0.637076	1.50392e-06
LINC00629	-0.345131	9.34059e-05
AC079779.1	0.196727	0.64484
Z98257.1	0.764159	1.31417e-06
AL162584.1	-0.0896655	0.808458
EPS15-AS1	-0.306064	0.0186013
FOCAD-AS1	0.31455	0.00137416
AP000472.1	0.0474707
AL158166.1	0.342585	1.18023e-06
LINC02094	-0.361372	0.000138885
LINC02798	0.243687	0.00133974
L29074.1	-0.169728	0.256284
AC012494.1	-1.53943	1.67269e-13
AL031767.1	-0.0682734
AP000402.1	0.0143987
AL355990.1	-0.576604	0.0455314
AL512785.1	1.41618	7.88435e-15
AC073636.1	-0.305825	0.0729257
AC025822.1	-0.0104014
AC104667.1	-0.649632	7.51749e-14
LMCD1-AS1	-0.322668	7.40706e-09
LINC01630	-0.261826	0.0422858
HORMAD2-AS1	0.956249	8.26765e-13
LINC02672	0.138416
AP002856.1	-0.0930758
LBX1-AS1	3.80596	6.26825e-62
AL139275.2	0.130148
AC241644.1	0.19629	0.82525
LINC01153	-0.448655	0.215757
IL21-AS1	2.3921	5.0816e-29
AC069285.2	0.154952
AL669970.2	-0.142681
AL161725.1	-0.0614467	0.463988
AC068535.1	0.414159	8.79617e-07
AC092755.1	0.237665	0.141632
WDR11-AS1	-0.889696	8.62057e-18
AL442638.1	0.0557407
Z98747.1	-0.00214159
AF178030.1	0.823171	0.000360166
AC011290.1	-0.230657	0.00270808
AL590677.1	-0.719799	1.92605e-05
LINC01688	0.212825
AC018511.1	-0.0742338	0.785186
MGAT3-AS1	-0.853136	3.81262e-15
AC092535.2	0.0623023	0.806092
AL023581.2	0.21176	0.022589
AC244453.1	0.348977	0.000269599
MIR663AHG	-1.09602	1.22105e-05
AC009365.3	-0.151918	0.473717
C6orf47-AS1
ST7-AS1	0.0158724	0.873786
AL162724.1	0.705245	4.07867e-06
AL645937.2	0.0970861	0.935255
AC079145.1	-0.353008	9.06437e-08
SPATA13-AS1	0.403798	0.0266944
HCG15	0.616069	3.62819e-20
AL355613.1	-0.00486253	0.987537
AL356276.1	-0.0600081
AL157935.1	0.203572	0.00494373
AL133346.1	-0.421713	2.24553e-05
AC017101.1	0.0717123	0.569806
AL606534.1	0.00065677	0.996668
AL672291.1	-0.180611	0.207077
AL136456.1	0.311654	0.351209
LINC00845	-0.879107	5.33771e-05
AC092042.1	-0.16807	0.113888
FAM155A-IT1	-0.645653	8.53039e-05
AC012063.1	-0.110038	0.00842417
AL158834.2	-0.390304	7.46077e-07
MIS18A-AS1	-0.337533	1.56314e-10
SMIM2-AS1	-0.261451	0.00241802
LINC01985	1.00773	1.50865e-06
AL162427.1	0.470739	0.000976094
MYOCD-AS1	-0.0104019
AL603839.1	0.265439	0.227992
AC110015.1	0.960071	4.8814e-16
AL389889.1	0.0226699
LINC01364	-0.393738	0.000348074
AC009229.1	-1.46693	7.00048e-10
AC118345.1	0.030937
AC016994.1	-0.109305	0.713138
AL035541.1	-0.192364	0.700357
AL356489.1	0.22401	0.174641
AC239727.1	0.00613117
AC073188.2	0.0226609
LINC02708	0.0474709
AC010998.1	0.0226709
LINC02832	1.28189	2.54735e-12
LINC02630	0.287234	0.71394
AF130417.1	0.0144035	0.986016
LINC00434	-0.00165887	0.997592
AL139280.1	-1.08477	8.48359e-07
LINC00307	0.0309379
ARHGEF7-AS1	-0.395481	0.0106521
RBM26-AS1	-0.191527	0.000422593
AL359644.1	-0.612478	7.81915e-08
LINC00866	-0.527482	0.00033891
AC017074.1	0.197758	0.0834634
AL512658.1	-0.043472
AC018685.1	-0.522855	0.161401
AC008060.2	3.0276	4.01482e-32
RABGAP1L-DT	-0.109633	0.170709
AL157832.1	0.00244865	0.992733
DLG1-AS1	0.400508	0.00707089
AC091705.1	0.30449	0.613717
AL133410.1	-0.555972	4.65494e-16
HPN-AS1	-0.650546	2.70613e-05
KIF9-AS1	-0.0210685	0.719756
AC012501.2	-0.00213162	0.997656
LINC01806	0.17231	0.149052
AC245884.1	-0.28968	0.0014175
ZMYM4-AS1	0.00589893	0.977082
PCGEM1	-0.018667	0.9852
LINC01724	0.146786	0.708179
CSE1L-AS1	0.409509	0.00142693
ASIC4-AS1	-0.861311	1.23597e-09
AP001471.1	1.48407	7.98837e-07
TTTY17B
AL450345.1	2.74724	1.28141e-57
LINC00310	-0.632602	3.6612e-10
AC079612.2	-0.0434696	0.95354
AL390838.1	0.18089	0.385299
PDE4B-AS1	0.00613797	0.987532
LINC01537	-0.828498	9.1032e-23
AL355300.1	0.664243	0.184757
STK4-AS1	0.365601	8.57021e-10
AC124861.1	0.0397772	0.87724
CCDC148-AS1	-0.50505	0.000864355
AC008080.2	0.232885	0.423197
AL157702.2	0.560027	0.000829726
CR559946.1	0.196552	0.105847
AL162400.1	0.0226669
AL050309.1	0.444724	1.55411e-07
NCAM1-AS1	-0.337214	4.92636e-05
AC006458.1	0.0958264	0.835199
AL138921.1	-0.414375	8.37237e-10
KIF1C-AS1	-0.205985	0.00219503
AC099066.2	1.20706	1.2653e-09
AC018359.1	-0.101343
MROCKI	0.371342	0.00018106
LINC01624	-0.539178	2.07469e-10
LINC01839	0.00613584	0.99525
LINC01442	-0.0682729
AL592301.1	0.0847427	0.341787
AL160163.1	0.00861516	0.976966
LINC01483	0.925477	7.55708e-09
AL928970.1	0.0155722	0.93297
AL008719.1	0.204558
AC096540.1	0.181597	0.00487732
DIAPH3-AS1	0.154951
AL162414.1	-0.22348	0.222405
SLC2A1-AS1	-0.134182	0.0852208
AL357315.1	0.113615	0.858399
DNAJC9-AS1	-0.292838	5.78354e-08
AC092614.1	0.682535	5.60282e-08
SPAG5-AS1	-0.00699627	0.912424
AC018647.1	-0.940713	3.0576e-28
AC116035.1	0.0144008
AL590422.1	-0.0686119	0.866239
MIR4290HG	0.0939575	0.710623
AC074257.1	-0.0517391
LINC00376	0.00613511
AC112229.2	0.0309359
AL136114.1	-0.535841	0.0103246
CNTN4-AS2	-1.55806	1.17147e-14
AL136528.1	1.9216	1.31823e-18
HSD11B1-AS1	-0.14365	0.241047
Z94721.1	1.01377	7.88003e-23
PTPRT-AS1	-0.241892	0.659203
AL031779.1	0.96223	4.99213e-08
AC005392.1	-0.348073	0.227613
FRMPD3-AS1	-0.167483	0.753262
LINC01074	-0.0847069	0.828479
CERS6-AS1	-0.280426	0.0117698
AL391056.1	0.0109713	0.963108
AL080276.2	-0.282013	0.000889795
LINC01132	0.846555	2.48761e-25
LINC01714	0.429612	0.304555
SOX21-AS1	-0.275108	3.10648e-07
STEAP2-AS1	-0.587142	7.24628e-05
AC005160.1	-0.0186673
CLYBL-AS2	0.229929	0.265693
UST-AS1	-0.172065	0.388798
AL162734.1	0.0972245	0.816189
LINC00355	1.13284	0.0016251
LINC01068	0.660383	1.20259e-05
AL355581.1	-0.00811649	0.960287
AC108051.1	0.105346
AL033504.1	0.68823	0.00042387
AL358394.1	0.987956	1.21318e-09
LINC02088	0.410459	0.0832902
AL713965.1	0.0144026
DNMBP-AS1	-1.73682	4.13812e-43
AP001619.1	-0.219168	0.0164306
LINC00111	-0.192286	0.828882
AL354892.1	-0.243688	0.318084
AL391097.2	0.245441	0.554576
AL713998.1	3.55875	3.08096e-37
LINC01850	-0.167054	0.485416
AL359915.1	0.642297	0.000305562
AC092159.1	-0.167484	0.852463
AP000459.1	-0.126146
AC016730.1	0.0474727
AC006042.1	-0.176859	0.0271487
AL596188.1	-0.149645	0.653368
AP001271.1	-0.495424	0.00367329
AC239809.3	-0.333873	6.78088e-07
AL590378.1	0.0309364
LINC02803	0.151129	0.05289
AL121987.2	-0.148632	0.00907897
AC004875.1	0.120779	0.507415
LINC01940	-0.116307	0.408383
AL138916.1	-0.302959	0.188334
RCC2-AS1
AP000282.1	-0.0292587	0.851116
LINC01693	0.109708	0.497683
AC072062.1	0.471284	1.87342e-05
ASH1L-IT1	-0.0319635	0.90598
AC002553.1	0.0174713	0.836696
AL158198.1	0.35428	0.0899916
AL355674.1	0.0309345
INKA2-AS1	0.253182	0.000187115
AL590408.1	0.113615	0.890131
AC122136.1	0.088811
AL121885.2	-0.0435046	0.929868
SUCLA2-AS1	-0.117132	0.0242937
AC021035.1	0.0309318
AL358075.2	0.460436	3.55107e-05
AC002383.1	-0.601441	0.0185619
AL050402.1	0.0702556	0.846974
AL590652.1	-0.159299	0.0507412
FAM66A	0.0264398	0.849611
LINC00352	0.121882	0.861994
AL731569.1	-0.643565	1.28875e-22
AC062032.1	0.0640062
SNAP25-AS1	-0.481484	1.98007e-06
AL158837.1	-0.00213351
FLJ31104	-0.38599	1.28634e-07
LINC02344	0.242794	0.29443
AL441943.2	-0.0517373	0.956363
AL136979.1	-0.831453	6.78068e-17
AL449043.1	-0.551582	0.000149652
AL353597.1	-0.63809	0.000232029
LINC01655	0.158979	0.623879
MACROD2-IT1	-0.184019	0.733591
SRGAP3-AS3	-0.107018	0.747666
AC003087.1	-0.0848087
AL357874.1	0.392012	0.0038695
AL390243.1	-0.118059	0.659292
AC104695.1	0.25417	0.681961
LINC01696	0.030933
PTPRK-AS1	0.030243	0.905847
AC007383.1	-0.323212	2.49092e-18
LINC01738	0.259857	0.394122
LINC01341	0.0914407	0.301797
TARID	1.11759	2.77072e-16
AL390778.1	-1.59511	1.57374e-09
AL451042.2	0.868401	7.58016e-12
AL138799.1	0.105347	0.873744
RBM15-AS1	0.484522	7.95752e-19
LINC01429	0.640534	0.000944247
[truncated: 12,079 more rows]
