# Supplementary material for: HELLPAR/RRM2 axis related to HMMR as novel prognostic biomarker in gliomas
Source: BMC Cancer. 2023 Feb 7;23:125. doi: 10.1186/s12885-023-10596-w (PMC9903609; doi:10.1186/s12885-023-10596-w)
Supplement: Supplementary file 1 — Additional file 1: Table S1. Univariate and multivariate analysis of demographic and clinical characteristics that correlate with OS of gliomas patients (CGGA database). Table S2. DEmRNAs in high and low HMMR expression gliomas samples (TCGA database). Table S3. Functional enrichment analysis for DEmRNAs based on HMMR expression. Table S4. GSEA analysis associated with HMMR. Table S5. DEmRNAs in GSE4290. Table S6. overlapped DEmRNAs. Table S7. Enrichment analysis of 41 DEmRNAs. Table S8. DEmRNAs-miRNA analysis. Table S9. DEmiRNAs in high and low HMMR expression gliomas samples (TCGA database). Table S10. DElncRNAs in high and low HMMR expression gliomas samples (TCGA database). Table S11. Univariate and multivariate analysis of demographic and clinical characteristics that correlate with OS of gliomas patients (TGGA database). Table S12. Correlation analysis of RRM2 (TCGA database). Table S13. Enrichment analysis of the correlated genes (correlation coefficient over 0.8) of RRM2 in gliomas. Table S14. Univariate and multivariate analysis of demographic and clinical characteristics that correlate with OS of gliomas patients (TGGA database). [file 12885_2023_10596_MOESM1_ESM.zip › Table S12 RRM2-related genes.xlsx]

## Sheet: Sheet1
Table S12. Correlation analysis of RRM2 (TCGA database)
gene_name	gene_id	gene_biotype	cor_pearson	p_pearson
KDELR2	ENSG00000136240	protein_coding	0.800203	1.08123e-156
FAM72B	ENSG00000188610	protein_coding	0.800935	3.46895e-157
NCAPG2	ENSG00000146918	protein_coding	0.801337	1.853e-157
FANCB	ENSG00000181544	protein_coding	0.801925	7.40333e-158
RFC3	ENSG00000133119	protein_coding	0.804657	9.95069e-160
WDHD1	ENSG00000198554	protein_coding	0.805537	2.44522e-160
TUBB	ENSG00000196230	protein_coding	0.806229	8.07615e-161
WEE1	ENSG00000166483	protein_coding	0.808175	3.49656e-162
RFC4	ENSG00000163918	protein_coding	0.810389	9.381e-164
PRR11	ENSG00000068489	protein_coding	0.811286	2.13881e-164
H2AZ1	ENSG00000164032	protein_coding	0.812355	3.63085e-165
CIP2A	ENSG00000163507	protein_coding	0.813951	2.5215e-166
GGH	ENSG00000137563	protein_coding	0.814009	2.28653e-166
XRCC2	ENSG00000196584	protein_coding	0.815576	1.62247e-167
BRCA2	ENSG00000139618	protein_coding	0.81714	1.12878e-168
PKMYT1	ENSG00000127564	protein_coding	0.817311	8.41239e-169
IKBIP	ENSG00000166130	protein_coding	0.818649	8.4004e-170
MCM6	ENSG00000076003	protein_coding	0.820291	4.84539e-171
SMC4	ENSG00000113810	protein_coding	0.821523	5.5895e-172
WDR76	ENSG00000092470	protein_coding	0.821552	5.30767e-172
CDCA3	ENSG00000111665	protein_coding	0.821948	2.64163e-172
CDC25A	ENSG00000164045	protein_coding	0.822304	1.41053e-172
PRIM2	ENSG00000146143	protein_coding	0.822795	5.903e-173
HAUS8	ENSG00000131351	protein_coding	0.824	6.91044e-174
NRM	ENSG00000137404	protein_coding	0.827371	1.56283e-176
ZNF367	ENSG00000165244	protein_coding	0.829508	3.06465e-178
GINS4	ENSG00000147536	protein_coding	0.830676	3.49669e-179
TRAIP	ENSG00000183763	protein_coding	0.831894	3.56794e-180
SPAG5	ENSG00000076382	protein_coding	0.834201	4.50126e-182
FBXO5	ENSG00000112029	protein_coding	0.834362	3.30435e-182
CKS1B	ENSG00000173207	protein_coding	0.834718	1.67283e-182
POLA2	ENSG00000014138	protein_coding	0.834971	1.0283e-182
LRR1	ENSG00000165501	protein_coding	0.841707	1.83973e-188
E2F2	ENSG00000007968	protein_coding	0.842731	2.32945e-189
RFC2	ENSG00000049541	protein_coding	0.844541	5.81905e-191
EME1	ENSG00000154920	protein_coding	0.845629	6.20316e-192
RMI2	ENSG00000175643	protein_coding	0.846931	4.1499e-193
E2F1	ENSG00000101412	protein_coding	0.847531	1.18322e-193
ZWILCH	ENSG00000174442	protein_coding	0.84938	2.39419e-195
CENPL	ENSG00000120334	protein_coding	0.849938	7.31202e-196
RNASEH2A	ENSG00000104889	protein_coding	0.85007	5.51317e-196
CDT1	ENSG00000167513	protein_coding	0.850279	3.52631e-196
POLQ	ENSG00000051341	protein_coding	0.850527	2.07589e-196
C5orf34	ENSG00000172244	protein_coding	0.850635	1.64792e-196
HROB	ENSG00000125319	protein_coding	0.850777	1.2152e-196
DSN1	ENSG00000149636	protein_coding	0.851403	3.16258e-197
EZH2	ENSG00000106462	protein_coding	0.853374	4.37815e-199
FAM83D	ENSG00000101447	protein_coding	0.853874	1.46374e-199
CENPW	ENSG00000203760	protein_coding	0.854053	9.887e-200
LMNB1	ENSG00000113368	protein_coding	0.856304	6.73022e-202
POLE2	ENSG00000100479	protein_coding	0.856959	1.55088e-202
KIF11	ENSG00000138160	protein_coding	0.857367	6.19732e-203
CHEK2	ENSG00000183765	protein_coding	0.857584	3.79737e-203
MTFR2	ENSG00000146410	protein_coding	0.857596	3.69627e-203
RACGAP1	ENSG00000161800	protein_coding	0.858198	9.45819e-204
DBF4	ENSG00000006634	protein_coding	0.859797	2.46205e-205
CKS2	ENSG00000123975	protein_coding	0.860807	2.39774e-206
ORC6	ENSG00000091651	protein_coding	0.861071	1.30259e-206
CDK2	ENSG00000123374	protein_coding	0.861105	1.20323e-206
STIL	ENSG00000123473	protein_coding	0.861623	3.6096e-207
MAD2L1	ENSG00000164109	protein_coding	0.86223	8.74908e-208
CENPH	ENSG00000153044	protein_coding	0.862887	1.87519e-208
FANCA	ENSG00000187741	protein_coding	0.862962	1.56892e-208
CLSPN	ENSG00000092853	protein_coding	0.863483	4.59244e-209
MCM10	ENSG00000065328	protein_coding	0.865776	1.9354e-211
TIMELESS	ENSG00000111602	protein_coding	0.86596	1.24344e-211
PLK4	ENSG00000142731	protein_coding	0.869491	2.20886e-215
UBE2T	ENSG00000077152	protein_coding	0.86959	1.72334e-215
CDCA4	ENSG00000170779	protein_coding	0.86989	8.19189e-216
E2F7	ENSG00000165891	protein_coding	0.870251	3.32559e-216
CENPN	ENSG00000166451	protein_coding	0.871594	1.14012e-217
CHEK1	ENSG00000149554	protein_coding	0.871739	7.90406e-218
WDR62	ENSG00000075702	protein_coding	0.873248	1.70185e-219
KIF15	ENSG00000163808	protein_coding	0.873649	6.07675e-220
MKI67	ENSG00000148773	protein_coding	0.873825	3.86426e-220
MCM2	ENSG00000073111	protein_coding	0.874261	1.25586e-220
E2F8	ENSG00000129173	protein_coding	0.875156	1.23299e-221
PCNA	ENSG00000132646	protein_coding	0.875844	2.04752e-222
ASPM	ENSG00000066279	protein_coding	0.877059	8.35476e-224
TACC3	ENSG00000013810	protein_coding	0.877837	1.05945e-224
CENPI	ENSG00000102384	protein_coding	0.878082	5.51103e-225
GAS2L3	ENSG00000139354	protein_coding	0.87814	4.71589e-225
CENPE	ENSG00000138778	protein_coding	0.878253	3.49058e-225
CENPF	ENSG00000117724	protein_coding	0.879075	3.8416e-226
TCF19	ENSG00000137310	protein_coding	0.885535	6.33806e-234
SGO2	ENSG00000163535	protein_coding	0.886899	1.25804e-235
KPNA2	ENSG00000182481	protein_coding	0.887491	2.25474e-236
BRIP1	ENSG00000136492	protein_coding	0.887636	1.47767e-236
KIF14	ENSG00000118193	protein_coding	0.888051	4.40765e-237
PLK1	ENSG00000166851	protein_coding	0.890501	3.12391e-240
GINS2	ENSG00000131153	protein_coding	0.891211	3.69034e-241
RAD54L	ENSG00000085999	protein_coding	0.892093	2.55457e-242
ZWINT	ENSG00000122952	protein_coding	0.893532	3.10366e-244
ECT2	ENSG00000114346	protein_coding	0.894149	4.60497e-245
KIF18A	ENSG00000121621	protein_coding	0.894981	3.43408e-246
KNL1	ENSG00000137812	protein_coding	0.895285	1.32294e-246
MND1	ENSG00000121211	protein_coding	0.895806	2.56943e-247
FANCD2	ENSG00000144554	protein_coding	0.896435	3.50147e-248
PARPBP	ENSG00000185480	protein_coding	0.898395	6.48337e-251
DDIAS	ENSG00000165490	protein_coding	0.899476	1.91002e-252
DEPDC1	ENSG00000024526	protein_coding	0.899687	9.53666e-253
TYMS	ENSG00000176890	protein_coding	0.899769	7.28937e-253
ERCC6L	ENSG00000186871	protein_coding	0.901704	1.17265e-255
ORC1	ENSG00000085840	protein_coding	0.903905	6.61597e-259
FANCI	ENSG00000140525	protein_coding	0.903978	5.1466e-259
OIP5	ENSG00000104147	protein_coding	0.904303	1.67829e-259
CENPM	ENSG00000100162	protein_coding	0.905991	4.6511e-262
RAD51AP1	ENSG00000111247	protein_coding	0.907216	6.0521e-264
DEPDC1B	ENSG00000035499	protein_coding	0.907465	2.48616e-264
ARHGAP11A	ENSG00000198826	protein_coding	0.908431	7.67817e-266
PRC1	ENSG00000198901	protein_coding	0.909162	5.3934e-267
HMMR	ENSG00000072571	protein_coding	0.909796	5.28539e-268
CDCA5	ENSG00000146670	protein_coding	0.90988	3.88756e-268
CDKN3	ENSG00000100526	protein_coding	0.912097	9.99455e-272
HASPIN	ENSG00000177602	protein_coding	0.914373	1.63427e-275
GINS1	ENSG00000101003	protein_coding	0.915031	1.25317e-276
FAM111B	ENSG00000189057	protein_coding	0.916407	5.49308e-279
BUB1B	ENSG00000156970	protein_coding	0.916665	1.96209e-279
KIF2C	ENSG00000142945	protein_coding	0.918252	3.23576e-282
CDC20	ENSG00000117399	protein_coding	0.919088	1.05181e-283
ESPL1	ENSG00000135476	protein_coding	0.920217	9.694e-286
CCNB1	ENSG00000134057	protein_coding	0.921085	2.52501e-287
TRIP13	ENSG00000071539	protein_coding	0.923118	4.12716e-291
POC1A	ENSG00000164087	protein_coding	0.925046	8.47092e-295
IQGAP3	ENSG00000183856	protein_coding	0.925561	8.42951e-296
NEK2	ENSG00000117650	protein_coding	0.926617	7.07072e-298
CDC6	ENSG00000094804	protein_coding	0.926958	1.4886e-298
ESCO2	ENSG00000171320	protein_coding	0.927136	6.57009e-299
NUF2	ENSG00000143228	protein_coding	0.929349	2.13226e-303
TROAP	ENSG00000135451	protein_coding	0.929891	1.60797e-304
SHCBP1	ENSG00000171241	protein_coding	0.930542	7.04711e-306
NEIL3	ENSG00000109674	protein_coding	0.930655	4.07419e-306
CDCA2	ENSG00000184661	protein_coding	0.930803	1.99369e-306
DTL	ENSG00000143476	protein_coding	0.930837	1.68549e-306
RAD51	ENSG00000051180	protein_coding	0.931966	6.70499e-309
CDCA8	ENSG00000134690	protein_coding	0.932031	4.8739e-309
PTTG1	ENSG00000164611	protein_coding	0.932143	2.80428e-309
SGO1	ENSG00000129810	protein_coding	0.93226	1.57013e-309
FOXM1	ENSG00000111206	protein_coding	0.9327	1.76061e-310
CDC25C	ENSG00000158402	protein_coding	0.932948	5.07402e-311
KIF4A	ENSG00000090889	protein_coding	0.933224	1.27108e-311
TTK	ENSG00000112742	protein_coding	0.933726	1.00786e-312
KIFC1	ENSG00000237649	protein_coding	0.934136	1.25055e-313
CENPK	ENSG00000123219	protein_coding	0.934202	8.91816e-314
AURKA	ENSG00000087586	protein_coding	0.935674	4.42647e-317
KIF23	ENSG00000137807	protein_coding	0.936762	1.41985e-319
SPC24	ENSG00000161888	protein_coding	0.936837	9.49199e-320
EXO1	ENSG00000174371	protein_coding	0.938166	7.90505e-323
CEP55	ENSG00000138180	protein_coding	0.941066	0
TOP2A	ENSG00000131747	protein_coding	0.941072	0
TK1	ENSG00000167900	protein_coding	0.941288	0
CENPU	ENSG00000151725	protein_coding	0.943092	0
GTSE1	ENSG00000075218	protein_coding	0.943354	0
CENPA	ENSG00000115163	protein_coding	0.945686	0
CDC45	ENSG00000093009	protein_coding	0.946166	0
AURKB	ENSG00000178999	protein_coding	0.946255	0
CCNA2	ENSG00000145386	protein_coding	0.94741	0
NDC80	ENSG00000080986	protein_coding	0.947652	0
SKA3	ENSG00000165480	protein_coding	0.948733	0
PIMREG	ENSG00000129195	protein_coding	0.948996	0
DLGAP5	ENSG00000126787	protein_coding	0.949	0
PCLAF	ENSG00000166803	protein_coding	0.949114	0
CCNB2	ENSG00000157456	protein_coding	0.95017	0
NCAPH	ENSG00000121152	protein_coding	0.950648	0
NUSAP1	ENSG00000137804	protein_coding	0.95077	0
TPX2	ENSG00000088325	protein_coding	0.951175	0
SKA1	ENSG00000154839	protein_coding	0.951518	0
MYBL2	ENSG00000101057	protein_coding	0.952423	0
UBE2C	ENSG00000175063	protein_coding	0.952541	0
CKAP2L	ENSG00000169607	protein_coding	0.953397	0
PBK	ENSG00000168078	protein_coding	0.954488	0
CDK1	ENSG00000170312	protein_coding	0.955159	0
BUB1	ENSG00000169679	protein_coding	0.957655	0
MELK	ENSG00000165304	protein_coding	0.958277	0
HJURP	ENSG00000123485	protein_coding	0.95862	0
KIF20A	ENSG00000112984	protein_coding	0.958997	0
NCAPG	ENSG00000109805	protein_coding	0.959128	0
BIRC5	ENSG00000089685	protein_coding	0.962449	0
ASF1B	ENSG00000105011	protein_coding	0.962939	0
