# Supplementary material for: HELLPAR/RRM2 axis related to HMMR as novel prognostic biomarker in gliomas
Source: BMC Cancer. 2023 Feb 7;23:125. doi: 10.1186/s12885-023-10596-w (PMC9903609; doi:10.1186/s12885-023-10596-w)
Supplement: Supplementary file 1 — Additional file 1: Table S1. Univariate and multivariate analysis of demographic and clinical characteristics that correlate with OS of gliomas patients (CGGA database). Table S2. DEmRNAs in high and low HMMR expression gliomas samples (TCGA database). Table S3. Functional enrichment analysis for DEmRNAs based on HMMR expression. Table S4. GSEA analysis associated with HMMR. Table S5. DEmRNAs in GSE4290. Table S6. overlapped DEmRNAs. Table S7. Enrichment analysis of 41 DEmRNAs. Table S8. DEmRNAs-miRNA analysis. Table S9. DEmiRNAs in high and low HMMR expression gliomas samples (TCGA database). Table S10. DElncRNAs in high and low HMMR expression gliomas samples (TCGA database). Table S11. Univariate and multivariate analysis of demographic and clinical characteristics that correlate with OS of gliomas patients (TGGA database). Table S12. Correlation analysis of RRM2 (TCGA database). Table S13. Enrichment analysis of the correlated genes (correlation coefficient over 0.8) of RRM2 in gliomas. Table S14. Univariate and multivariate analysis of demographic and clinical characteristics that correlate with OS of gliomas patients (TGGA database). [file 12885_2023_10596_MOESM1_ESM.zip › Table S13 RRM2 GO_KEGG.xlsx]

## Sheet: Sheet 1
Table S13. Enrichment analysis of the correlated genes (correlation coefficient over 0.8) of RRM2 in gliomas
ONTOLOGY	ID	Description	GeneRatio	BgRatio	pvalue	p.adjust	qvalue	geneID	Count
BP	GO:0007059	chromosome segregation	60/173	321/18670	1.65879e-62	2.29908e-59	1.64133e-59	BIRC5/BUB1/BUB1B/CCNB1/CDC6/CDC20/CENPE/CENPF/ECT2/FANCD2/KIFC1/MAD2L1/MKI67/NEK2/PLK1/TOP2A/TTK/PRC1/AURKB/PTTG1/TRIP13/KIF23/ESPL1/DLGAP5/KIF14/SMC4/NDC80/TACC3/SPAG5/KIF2C/ZWINT/OIP5/NCAPH/KIF4A/FBXO5/RACGAP1/NUSAP1/CDCA8/HJURP/CENPN/KNL1/CENPK/NCAPG/DSN1/FAM83D/CDT1/KIF18A/NUF2/HASPIN/BRIP1/CDCA5/RMI2/EME1/SGO2/SGO1/CDCA2/ESCO2/SKA1/SKA3/CENPW	60
BP	GO:0000280	nuclear division	64/173	407/18670	7.41331e-62	5.13743e-59	3.66764e-59	BIRC5/BRCA2/BUB1/BUB1B/CCNB1/CDC6/CDC20/CDC25C/CENPE/CENPF/CHEK1/CKS2/FANCA/FANCD2/KIF11/KIFC1/MAD2L1/MKI67/MYBL2/NEK2/PLK1/RAD51/AURKA/TOP2A/TTK/RAD54L/PRC1/PKMYT1/AURKB/PTTG1/TRIP13/KIF23/ESPL1/DLGAP5/KIF14/SMC4/NDC80/TACC3/SPAG5/KIF2C/UBE2C/ZWINT/CHEK2/TPX2/NCAPH/KIF4A/FBXO5/RACGAP1/NUSAP1/CDCA8/CENPK/NCAPG/DSN1/CDT1/KIF18A/NUF2/HASPIN/BRIP1/MND1/CDCA5/EME1/SGO2/SGO1/ASPM	64
BP	GO:0048285	organelle fission	65/173	449/18670	1.85123e-60	8.55269e-58	6.10582e-58	BIRC5/BRCA2/BUB1/BUB1B/CCNB1/CDC6/CDC20/CDC25C/CENPE/CENPF/CHEK1/CKS2/FANCA/FANCD2/KIF11/KIFC1/MAD2L1/MKI67/MYBL2/NEK2/PLK1/RAD51/AURKA/TOP2A/TTK/RAD54L/PRC1/PKMYT1/AURKB/PTTG1/TRIP13/KIF23/ESPL1/DLGAP5/KIF14/SMC4/NDC80/TACC3/SPAG5/KIF2C/UBE2C/ZWINT/CHEK2/TPX2/NCAPH/KIF4A/FBXO5/RACGAP1/NUSAP1/CDCA8/CENPK/NCAPG/DSN1/CDT1/KIF18A/NUF2/HASPIN/BRIP1/MND1/MTFR2/CDCA5/EME1/SGO2/SGO1/ASPM	65
BP	GO:0140014	mitotic nuclear division	52/173	264/18670	4.74558e-55	1.64434e-52	1.17391e-52	BIRC5/BUB1/BUB1B/CCNB1/CDC6/CDC20/CDC25C/CENPE/CENPF/CHEK1/KIF11/KIFC1/MAD2L1/MKI67/MYBL2/NEK2/PLK1/AURKA/TTK/PRC1/PKMYT1/AURKB/PTTG1/TRIP13/KIF23/ESPL1/DLGAP5/KIF14/SMC4/NDC80/TACC3/SPAG5/KIF2C/UBE2C/ZWINT/CHEK2/TPX2/NCAPH/KIF4A/FBXO5/RACGAP1/NUSAP1/CDCA8/CENPK/NCAPG/DSN1/CDT1/KIF18A/NUF2/HASPIN/CDCA5/SGO1	52
BP	GO:0098813	nuclear chromosome segregation	51/173	262/18670	1.14511e-53	3.17425e-51	2.26612e-51	BUB1/BUB1B/CCNB1/CDC6/CDC20/CENPE/CENPF/ECT2/FANCD2/KIFC1/MAD2L1/NEK2/PLK1/TOP2A/TTK/PRC1/AURKB/PTTG1/TRIP13/KIF23/ESPL1/DLGAP5/KIF14/SMC4/NDC80/TACC3/SPAG5/KIF2C/ZWINT/NCAPH/KIF4A/FBXO5/RACGAP1/NUSAP1/CDCA8/KNL1/CENPK/NCAPG/DSN1/FAM83D/CDT1/KIF18A/NUF2/HASPIN/BRIP1/CDCA5/RMI2/EME1/SGO2/SGO1/ESCO2	51
BP	GO:0000819	sister chromatid segregation	45/173	189/18670	1.83817e-51	4.24616e-49	3.03136e-49	BUB1/BUB1B/CCNB1/CDC6/CDC20/CENPE/CENPF/KIFC1/MAD2L1/NEK2/PLK1/TOP2A/TTK/PRC1/AURKB/PTTG1/TRIP13/KIF23/ESPL1/DLGAP5/KIF14/SMC4/NDC80/TACC3/SPAG5/KIF2C/ZWINT/NCAPH/KIF4A/FBXO5/RACGAP1/NUSAP1/CDCA8/CENPK/NCAPG/DSN1/CDT1/KIF18A/NUF2/HASPIN/CDCA5/RMI2/SGO2/SGO1/ESCO2	45
BP	GO:0000070	mitotic sister chromatid segregation	41/173	151/18670	1.99085e-49	3.94187e-47	2.81413e-47	BUB1/BUB1B/CCNB1/CDC6/CDC20/CENPE/CENPF/KIFC1/MAD2L1/NEK2/PLK1/TTK/PRC1/AURKB/PTTG1/TRIP13/KIF23/ESPL1/DLGAP5/KIF14/SMC4/NDC80/TACC3/SPAG5/KIF2C/ZWINT/NCAPH/KIF4A/FBXO5/RACGAP1/NUSAP1/CDCA8/CENPK/NCAPG/DSN1/CDT1/KIF18A/NUF2/HASPIN/CDCA5/SGO1	41
BP	GO:0006260	DNA replication	41/173	274/18670	5.8753e-38	1.0179e-35	7.26682e-36	BRCA2/CCNA2/CDK1/CDC6/CDK2/CHEK1/MCM2/MCM6/ORC1/PCNA/POLE2/PRIM2/RAD51/RFC2/RFC3/RFC4/CDC45/TIMELESS/EXO1/PCLAF/GINS1/RNASEH2A/POLQ/DBF4/WDHD1/CHEK2/ORC6/POLA2/FBXO5/DTL/GINS2/MCM10/CLSPN/E2F8/CDT1/BRIP1/GINS4/RMI2/E2F7/EME1/ESCO2	41
BP	GO:0000075	cell cycle checkpoint	36/173	216/18670	4.83641e-35	7.44808e-33	5.31723e-33	BUB1/BUB1B/CCNB1/CDK1/CDC6/CDC20/CDC25C/CDK2/CENPF/CHEK1/E2F1/MAD2L1/ORC1/PCNA/PLK1/AURKA/TOP2A/TTK/WEE1/CDC45/TIMELESS/AURKB/TRIP13/NDC80/ZWINT/CHEK2/GTSE1/DTL/ZWILCH/CLSPN/E2F8/WDR76/CDT1/BRIP1/E2F7/EME1	36
BP	GO:1901987	regulation of cell cycle phase transition	46/173	480/18670	9.8393e-34	1.36373e-31	9.73573e-32	BUB1/BUB1B/CCNB1/CDK1/CDC6/CDC20/CDC25A/CDC25C/CDK2/CENPE/CENPF/CHEK1/E2F1/EZH2/HMMR/MAD2L1/NEK2/ORC1/PCNA/PLK1/AURKA/TTK/WEE1/CDC45/AURKB/TRIP13/ESPL1/DLGAP5/KIF14/NDC80/PLK4/DBF4/UBE2C/CHEK2/TPX2/FBXO5/GTSE1/DTL/CLSPN/E2F8/FAM83D/CDT1/HAUS8/CDCA5/E2F7/TUBB	46
BP	GO:0006261	DNA-dependent DNA replication	31/173	153/18670	5.51279e-33	6.94611e-31	4.95887e-31	BRCA2/CDC6/CDK2/MCM2/MCM6/ORC1/PCNA/POLE2/PRIM2/RAD51/RFC2/RFC3/RFC4/CDC45/TIMELESS/GINS1/RNASEH2A/POLQ/DBF4/WDHD1/CHEK2/ORC6/POLA2/FBXO5/GINS2/MCM10/E2F8/CDT1/GINS4/E2F7/EME1	31
BP	GO:0051983	regulation of chromosome segregation	27/173	103/18670	4.14331e-32	4.78553e-30	3.41641e-30	BUB1/BUB1B/CCNB1/CDC6/CDC20/CENPE/CENPF/ECT2/MAD2L1/MKI67/NEK2/PLK1/TTK/AURKB/PTTG1/TRIP13/ESPL1/DLGAP5/NDC80/TACC3/SPAG5/KIF2C/FBXO5/RACGAP1/CDT1/CDCA5/RMI2	27
BP	GO:1901990	regulation of mitotic cell cycle phase transition	43/173	444/18670	1.1435e-31	1.21915e-29	8.70357e-30	BUB1/BUB1B/CCNB1/CDK1/CDC6/CDC20/CDC25A/CDC25C/CDK2/CENPE/CENPF/E2F1/EZH2/HMMR/MAD2L1/NEK2/ORC1/PCNA/PLK1/AURKA/TTK/WEE1/CDC45/AURKB/TRIP13/ESPL1/DLGAP5/KIF14/NDC80/PLK4/UBE2C/CHEK2/TPX2/FBXO5/GTSE1/DTL/CLSPN/E2F8/CDT1/HAUS8/CDCA5/E2F7/TUBB	43
BP	GO:0007051	spindle organization	31/173	170/18670	1.80424e-31	1.7862e-29	1.27518e-29	BIRC5/CCNB1/CDC20/CENPE/KIF11/KIFC1/MYBL2/NEK2/PLK1/STIL/AURKA/TTK/PRC1/AURKB/KIF23/ESPL1/NDC80/TACC3/SPAG5/CHEK2/TPX2/KIF4A/POC1A/FBXO5/RACGAP1/NUF2/HAUS8/TUBB/ASPM/WDR62/CENPW	31
BP	GO:1902850	microtubule cytoskeleton organization involved in mitosis	28/173	131/18670	1.54363e-30	1.42632e-28	1.01826e-28	BIRC5/CCNB1/CDC20/CENPA/CENPE/KIF11/KIFC1/MAD2L1/MYBL2/NEK2/PLK1/STIL/AURKA/TTK/PRC1/AURKB/KIF23/ESPL1/NDC80/TACC3/CHEK2/TPX2/KIF4A/POC1A/RACGAP1/NUSAP1/NUF2/WDR62	28
BP	GO:0007093	mitotic cell cycle checkpoint	30/173	165/18670	1.99442e-30	1.72767e-28	1.23339e-28	BUB1/BUB1B/CCNB1/CDK1/CDC6/CDC20/CDC25C/CDK2/CENPF/E2F1/MAD2L1/ORC1/PCNA/PLK1/AURKA/TOP2A/TTK/WEE1/AURKB/TRIP13/NDC80/ZWINT/CHEK2/GTSE1/ZWILCH/CLSPN/E2F8/CDT1/E2F7/EME1	30
BP	GO:0051321	meiotic cell cycle	34/173	249/18670	4.69018e-30	3.82387e-28	2.72989e-28	BRCA2/BUB1/BUB1B/CDC20/CDC25A/CDC25C/CDK2/CKS2/FANCA/FANCD2/NEK2/PLK1/RAD51/AURKA/TOP2A/TTK/XRCC2/RAD54L/PKMYT1/EXO1/PTTG1/TRIP13/ESPL1/SMC4/NCAPH/FBXO5/KIF18A/NUF2/BRIP1/MND1/EME1/SGO2/SGO1/ASPM	34
BP	GO:0045787	positive regulation of cell cycle	39/173	389/18670	2.97992e-29	2.29454e-27	1.63808e-27	BRCA2/CCNB1/CDK1/CDC6/CDC25A/CDC25C/CDK2/CHEK1/CKS1B/CKS2/E2F1/ECT2/EZH2/MAD2L1/PCNA/AURKA/CDC45/AURKB/KIF23/ESPL1/DLGAP5/KIF14/NDC80/SPAG5/PLK4/DBF4/UBE2C/CHEK2/POC1A/FBXO5/RACGAP1/NUSAP1/GTSE1/DTL/E2F8/FAM83D/CDT1/CDCA5/E2F7	39
BP	GO:0007088	regulation of mitotic nuclear division	29/173	164/18670	4.66682e-29	3.40432e-27	2.43037e-27	BUB1/BUB1B/CCNB1/CDC6/CDC20/CDC25C/CENPE/CENPF/CHEK1/KIF11/MAD2L1/MKI67/NEK2/PLK1/AURKA/TTK/PKMYT1/AURKB/PTTG1/TRIP13/ESPL1/DLGAP5/NDC80/TACC3/UBE2C/FBXO5/NUSAP1/CDT1/CDCA5	29
BP	GO:0090068	positive regulation of cell cycle process	35/173	298/18670	1.26313e-28	8.75352e-27	6.24919e-27	CCNB1/CDK1/CDC6/CDC25A/CDC25C/CDK2/E2F1/ECT2/EZH2/MAD2L1/PCNA/AURKA/CDC45/AURKB/KIF23/ESPL1/DLGAP5/KIF14/NDC80/SPAG5/PLK4/DBF4/UBE2C/CHEK2/POC1A/FBXO5/RACGAP1/NUSAP1/GTSE1/DTL/E2F8/FAM83D/CDT1/CDCA5/E2F7	35
BP	GO:0071103	DNA conformation change	36/173	327/18670	1.95722e-28	1.29177e-26	9.22201e-27	CCNB1/CDK1/CENPA/CENPI/MCM2/MCM6/RAD51/RFC2/RFC3/RFC4/TOP2A/CDC45/RAD54L/GINS1/SMC4/POLQ/OIP5/NCAPH/NUSAP1/GINS2/ERCC6L/NCAPG2/HJURP/ASF1B/CENPN/KNL1/CENPK/NCAPG/CENPH/CENPM/CENPU/BRIP1/GINS4/CENPL/CDCA5/CENPW	36
BP	GO:0051783	regulation of nuclear division	29/173	188/18670	2.91565e-27	1.75699e-25	1.25433e-25	BUB1/BUB1B/CCNB1/CDC6/CDC20/CDC25C/CENPE/CENPF/CHEK1/KIF11/MAD2L1/MKI67/NEK2/PLK1/AURKA/TTK/PKMYT1/AURKB/PTTG1/TRIP13/ESPL1/DLGAP5/NDC80/TACC3/UBE2C/FBXO5/NUSAP1/CDT1/CDCA5	29
BP	GO:1903046	meiotic cell cycle process	29/173	188/18670	2.91565e-27	1.75699e-25	1.25433e-25	BRCA2/BUB1/BUB1B/CDC20/CDC25A/CDC25C/CKS2/FANCA/FANCD2/PLK1/RAD51/AURKA/TOP2A/TTK/RAD54L/PTTG1/TRIP13/ESPL1/SMC4/NCAPH/FBXO5/KIF18A/NUF2/BRIP1/MND1/EME1/SGO2/SGO1/ASPM	29
BP	GO:0007052	mitotic spindle organization	24/173	106/18670	6.3152e-27	3.64703e-25	2.60363e-25	BIRC5/CCNB1/CDC20/CENPE/KIF11/KIFC1/MYBL2/NEK2/PLK1/STIL/AURKA/TTK/PRC1/AURKB/KIF23/NDC80/TACC3/CHEK2/TPX2/KIF4A/POC1A/RACGAP1/NUF2/WDR62	24
BP	GO:0045930	negative regulation of mitotic cell cycle	35/173	338/18670	9.9888e-27	5.53779e-25	3.95346e-25	BUB1/BUB1B/CCNB1/CDK1/CDC6/CDC20/CDC25C/CDK2/CENPF/CHEK1/E2F1/EZH2/MAD2L1/ORC1/PCNA/PLK1/AURKA/TOP2A/TTK/WEE1/AURKB/PTTG1/TRIP13/NDC80/ZWINT/CHEK2/FBXO5/GTSE1/ZWILCH/CLSPN/E2F8/CDT1/E2F7/EME1/DDIAS	35
BP	GO:0044843	cell cycle G1/S phase transition	33/173	298/18670	3.68835e-26	1.96617e-24	1.40366e-24	CCNA2/CCNB1/CDK1/CDC6/CDC25A/CDC25C/CDK2/CDKN3/E2F1/EZH2/MCM2/MCM6/ORC1/PCNA/POLE2/PRIM2/AURKA/TYMS/WEE1/CDC45/KIF14/DBF4/CHEK2/ORC6/POLA2/FBXO5/GTSE1/MCM10/E2F8/FAM83D/CDT1/IQGAP3/E2F7	33
BP	GO:0140013	meiotic nuclear division	27/173	172/18670	1.23716e-25	6.35078e-24	4.53386e-24	BRCA2/BUB1/BUB1B/CDC20/CKS2/FANCA/FANCD2/PLK1/RAD51/AURKA/TOP2A/TTK/RAD54L/PTTG1/TRIP13/ESPL1/SMC4/NCAPH/FBXO5/KIF18A/NUF2/BRIP1/MND1/EME1/SGO2/SGO1/ASPM	27
BP	GO:0051304	chromosome separation	22/173	90/18670	1.47397e-25	7.29613e-24	5.20875e-24	BUB1/BUB1B/CCNB1/CDC6/CDC20/CENPE/CENPF/MAD2L1/PLK1/TOP2A/TTK/AURKB/PTTG1/TRIP13/ESPL1/DLGAP5/NDC80/TACC3/NCAPH/FBXO5/CDT1/EME1	22
BP	GO:0033045	regulation of sister chromatid segregation	21/173	80/18670	3.66877e-25	1.75342e-23	1.25178e-23	BUB1/BUB1B/CCNB1/CDC6/CDC20/CENPE/CENPF/MAD2L1/PLK1/TTK/AURKB/PTTG1/TRIP13/ESPL1/DLGAP5/NDC80/TACC3/FBXO5/CDT1/CDCA5/RMI2	21
BP	GO:0010965	regulation of mitotic sister chromatid separation	19/173	57/18670	4.01564e-25	1.85522e-23	1.32446e-23	BUB1/BUB1B/CCNB1/CDC6/CDC20/CENPE/CENPF/MAD2L1/PLK1/TTK/AURKB/PTTG1/TRIP13/ESPL1/DLGAP5/NDC80/TACC3/FBXO5/CDT1	19
BP	GO:0000082	G1/S transition of mitotic cell cycle	31/173	279/18670	1.22117e-24	5.45278e-23	3.89277e-23	CCNB1/CDK1/CDC6/CDC25A/CDC25C/CDK2/CDKN3/E2F1/EZH2/MCM2/MCM6/ORC1/PCNA/POLE2/PRIM2/AURKA/TYMS/WEE1/CDC45/KIF14/DBF4/CHEK2/ORC6/POLA2/FBXO5/GTSE1/MCM10/E2F8/CDT1/IQGAP3/E2F7	31
BP	GO:0051306	mitotic sister chromatid separation	19/173	60/18670	1.25894e-24	5.45278e-23	3.89277e-23	BUB1/BUB1B/CCNB1/CDC6/CDC20/CENPE/CENPF/MAD2L1/PLK1/TTK/AURKB/PTTG1/TRIP13/ESPL1/DLGAP5/NDC80/TACC3/FBXO5/CDT1	19
BP	GO:0010948	negative regulation of cell cycle process	34/173	361/18670	1.33737e-24	5.61695e-23	4.00997e-23	BUB1/BUB1B/CCNB1/CDK1/CDC6/CDC20/CDC25C/CDK2/CENPF/CHEK1/E2F1/EZH2/MAD2L1/NEK2/ORC1/PCNA/PLK1/RAD51/AURKA/TTK/WEE1/AURKB/PTTG1/TRIP13/ESPL1/NDC80/CHEK2/FBXO5/GTSE1/DTL/CLSPN/E2F8/CDT1/E2F7	34
BP	GO:1905818	regulation of chromosome separation	19/173	62/18670	2.59513e-24	1.0579e-22	7.55239e-23	BUB1/BUB1B/CCNB1/CDC6/CDC20/CENPE/CENPF/MAD2L1/PLK1/TTK/AURKB/PTTG1/TRIP13/ESPL1/DLGAP5/NDC80/TACC3/FBXO5/CDT1	19
BP	GO:0044839	cell cycle G2/M phase transition	30/173	266/18670	4.72285e-24	1.87025e-22	1.33518e-22	CCNA2/CCNB1/CDK1/CDC6/CDC25A/CDC25C/CDK2/CENPF/CHEK1/FOXM1/HMMR/NEK2/ORC1/PLK1/AURKA/WEE1/PKMYT1/CCNB2/AURKB/MELK/KIF14/PLK4/CHEK2/TPX2/FBXO5/GTSE1/DTL/CLSPN/HAUS8/TUBB	30
BP	GO:1901988	negative regulation of cell cycle phase transition	30/173	267/18670	5.28076e-24	2.03309e-22	1.45144e-22	BUB1/BUB1B/CCNB1/CDK1/CDC6/CDC20/CDC25C/CDK2/CENPF/CHEK1/E2F1/EZH2/MAD2L1/ORC1/PCNA/PLK1/AURKA/TTK/WEE1/AURKB/TRIP13/NDC80/CHEK2/FBXO5/GTSE1/DTL/CLSPN/E2F8/CDT1/E2F7	30
BP	GO:0007091	metaphase/anaphase transition of mitotic cell cycle	18/173	54/18670	7.46213e-24	2.79527e-22	1.99556e-22	BUB1/BUB1B/CCNB1/CDC6/CDC20/CENPE/CENPF/MAD2L1/PLK1/TTK/AURKB/TRIP13/ESPL1/DLGAP5/NDC80/TACC3/FBXO5/CDT1	18
BP	GO:0044784	metaphase/anaphase transition of cell cycle	18/173	56/18670	1.609e-23	5.86861e-22	4.18964e-22	BUB1/BUB1B/CCNB1/CDC6/CDC20/CENPE/CENPF/MAD2L1/PLK1/TTK/AURKB/TRIP13/ESPL1/DLGAP5/NDC80/TACC3/FBXO5/CDT1	18
BP	GO:0033047	regulation of mitotic sister chromatid segregation	19/173	68/18670	1.93737e-23	6.88512e-22	4.91533e-22	BUB1/BUB1B/CCNB1/CDC6/CDC20/CENPE/CENPF/MAD2L1/PLK1/TTK/AURKB/PTTG1/TRIP13/ESPL1/DLGAP5/NDC80/TACC3/FBXO5/CDT1	19
BP	GO:0044786	cell cycle DNA replication	19/173	71/18670	4.89327e-23	1.69552e-21	1.21044e-21	BRCA2/MCM2/MCM6/PCNA/POLE2/PRIM2/RAD51/RFC2/RFC3/RFC4/CDC45/GINS1/DBF4/CHEK2/POLA2/FBXO5/E2F8/CDT1/E2F7	19
BP	GO:0030071	regulation of mitotic metaphase/anaphase transition	17/173	51/18670	1.38022e-22	4.59461e-21	3.28012e-21	BUB1/BUB1B/CCNB1/CDC6/CDC20/CENPE/CENPF/MAD2L1/PLK1/TTK/AURKB/TRIP13/ESPL1/DLGAP5/NDC80/FBXO5/CDT1	17
BP	GO:0031570	DNA integrity checkpoint	24/173	157/18670	1.39231e-22	4.59461e-21	3.28012e-21	CCNB1/CDK1/CDC6/CDC25C/CDK2/CHEK1/E2F1/ORC1/PCNA/PLK1/AURKA/TOP2A/CDC45/TIMELESS/CHEK2/GTSE1/DTL/CLSPN/E2F8/WDR76/CDT1/BRIP1/E2F7/EME1	24
BP	GO:0000086	G2/M transition of mitotic cell cycle	28/173	247/18670	1.50909e-22	4.86418e-21	3.47257e-21	CCNA2/CCNB1/CDK1/CDC6/CDC25A/CDC25C/CDK2/CENPF/FOXM1/HMMR/NEK2/ORC1/PLK1/AURKA/WEE1/PKMYT1/CCNB2/AURKB/MELK/KIF14/PLK4/CHEK2/TPX2/FBXO5/DTL/CLSPN/HAUS8/TUBB	28
BP	GO:1901991	negative regulation of mitotic cell cycle phase transition	28/173	248/18670	1.68826e-22	5.31802e-21	3.79657e-21	BUB1/BUB1B/CCNB1/CDK1/CDC6/CDC20/CDC25C/CDK2/CENPF/E2F1/EZH2/MAD2L1/ORC1/PCNA/PLK1/AURKA/TTK/WEE1/AURKB/TRIP13/NDC80/CHEK2/FBXO5/GTSE1/CLSPN/E2F8/CDT1/E2F7	28
BP	GO:1902099	regulation of metaphase/anaphase transition of cell cycle	17/173	53/18670	2.97141e-22	9.15196e-21	6.53364e-21	BUB1/BUB1B/CCNB1/CDC6/CDC20/CENPE/CENPF/MAD2L1/PLK1/TTK/AURKB/TRIP13/ESPL1/DLGAP5/NDC80/FBXO5/CDT1	17
BP	GO:0051225	spindle assembly	20/173	108/18670	1.03264e-20	3.11139e-19	2.22124e-19	BIRC5/CDC20/KIF11/KIFC1/MYBL2/NEK2/PLK1/AURKA/AURKB/KIF23/SPAG5/CHEK2/TPX2/KIF4A/FBXO5/RACGAP1/HAUS8/TUBB/ASPM/CENPW	20
BP	GO:0033046	negative regulation of sister chromatid segregation	15/173	44/18670	3.13201e-20	9.23611e-19	6.59371e-19	BUB1/BUB1B/CCNB1/CDC20/CENPF/MAD2L1/PLK1/TTK/AURKB/PTTG1/TRIP13/ESPL1/NDC80/FBXO5/CDT1	15
BP	GO:0051985	negative regulation of chromosome segregation	15/173	45/18670	4.6607e-20	1.34578e-18	9.60758e-19	BUB1/BUB1B/CCNB1/CDC20/CENPF/MAD2L1/PLK1/TTK/AURKB/PTTG1/TRIP13/ESPL1/NDC80/FBXO5/CDT1	15
BP	GO:0033260	nuclear DNA replication	16/173	60/18670	1.53273e-19	4.33542e-18	3.09508e-18	BRCA2/MCM2/MCM6/PCNA/POLE2/PRIM2/RAD51/RFC2/RFC3/RFC4/CDC45/GINS1/DBF4/CHEK2/POLA2/CDT1	16
BP	GO:2000816	negative regulation of mitotic sister chromatid separation	14/173	39/18670	2.48839e-19	6.89782e-18	4.9244e-18	BUB1/BUB1B/CCNB1/CDC20/CENPF/MAD2L1/PLK1/TTK/AURKB/PTTG1/TRIP13/NDC80/FBXO5/CDT1	14
BP	GO:1905819	negative regulation of chromosome separation	14/173	40/18670	3.79783e-19	1.03212e-17	7.36834e-18	BUB1/BUB1B/CCNB1/CDC20/CENPF/MAD2L1/PLK1/TTK/AURKB/PTTG1/TRIP13/NDC80/FBXO5/CDT1	14
BP	GO:0045839	negative regulation of mitotic nuclear division	15/173	52/18670	5.72744e-19	1.52658e-17	1.08984e-17	BUB1/BUB1B/CCNB1/CDC20/CENPF/CHEK1/MAD2L1/PLK1/TTK/AURKB/PTTG1/TRIP13/NDC80/FBXO5/CDT1	15
BP	GO:0008608	attachment of spindle microtubules to kinetochore	13/173	32/18670	7.00896e-19	1.83291e-17	1.30853e-17	CCNB1/CENPE/ECT2/NEK2/AURKB/NDC80/SPAG5/KIF2C/RACGAP1/KNL1/CDT1/NUF2/SGO1	13
BP	GO:0033048	negative regulation of mitotic sister chromatid segregation	14/173	42/18670	8.51349e-19	2.18513e-17	1.55998e-17	BUB1/BUB1B/CCNB1/CDC20/CENPF/MAD2L1/PLK1/TTK/AURKB/PTTG1/TRIP13/NDC80/FBXO5/CDT1	14
BP	GO:0006323	DNA packaging	23/173	210/18670	2.54038e-18	6.40176e-17	4.57025e-17	CCNB1/CDK1/CENPA/CENPI/MCM2/TOP2A/SMC4/OIP5/NCAPH/NUSAP1/NCAPG2/HJURP/ASF1B/CENPN/KNL1/CENPK/NCAPG/CENPH/CENPM/CENPU/CENPL/CDCA5/CENPW	23
BP	GO:1902749	regulation of cell cycle G2/M phase transition	23/173	213/18670	3.50243e-18	8.66851e-17	6.1885e-17	CCNB1/CDK1/CDC6/CDC25A/CDC25C/CDK2/CENPF/CHEK1/HMMR/NEK2/ORC1/PLK1/AURKA/AURKB/KIF14/PLK4/TPX2/FBXO5/GTSE1/DTL/CLSPN/HAUS8/TUBB	23
BP	GO:0045841	negative regulation of mitotic metaphase/anaphase transition	13/173	36/18670	4.51571e-18	1.09803e-16	7.8389e-17	BUB1/BUB1B/CCNB1/CDC20/CENPF/MAD2L1/PLK1/TTK/AURKB/TRIP13/NDC80/FBXO5/CDT1	13
BP	GO:0051784	negative regulation of nuclear division	15/173	60/18670	6.37814e-18	1.52416e-16	1.0881e-16	BUB1/BUB1B/CCNB1/CDC20/CENPF/CHEK1/MAD2L1/PLK1/TTK/AURKB/PTTG1/TRIP13/NDC80/FBXO5/CDT1	15
BP	GO:1902100	negative regulation of metaphase/anaphase transition of cell cycle	13/173	37/18670	6.90627e-18	1.62239e-16	1.15823e-16	BUB1/BUB1B/CCNB1/CDC20/CENPF/MAD2L1/PLK1/TTK/AURKB/TRIP13/NDC80/FBXO5/CDT1	13
BP	GO:0051383	kinetochore organization	11/173	21/18670	1.02087e-17	2.35822e-16	1.68355e-16	CENPA/CENPE/CENPF/SMC4/NDC80/CENPN/CENPK/CENPH/CDT1/NUF2/CENPW	11
BP	GO:0033044	regulation of chromosome organization	27/173	342/18670	1.16084e-17	2.63757e-16	1.88298e-16	BUB1/BUB1B/CCNB1/CDC6/CDC20/CENPE/CENPF/CHEK1/MAD2L1/MCM2/MKI67/NEK2/PLK1/TOP2A/TTK/CDC45/AURKB/PTTG1/TRIP13/ESPL1/DLGAP5/NDC80/TACC3/FBXO5/CDT1/CDCA5/RMI2	27
BP	GO:0034508	centromere complex assembly	14/173	56/18670	8.35949e-17	1.86875e-15	1.33411e-15	CENPA/CENPE/CENPF/CENPI/OIP5/HJURP/CENPN/KNL1/CENPK/CENPH/CENPM/CENPU/CENPL/CENPW	14
BP	GO:0006302	double-strand break repair	23/173	248/18670	1.05544e-16	2.32196e-15	1.65766e-15	BRCA2/CHEK1/FANCB/FOXM1/MCM2/MCM6/RAD51/XRCC2/CDC45/RAD54L/TIMELESS/TRIP13/RAD51AP1/POLQ/CHEK2/GINS2/PARPBP/BRIP1/GINS4/CDCA5/RMI2/EME1/ESCO2	23
BP	GO:0051310	metaphase plate congression	14/173	57/18670	1.0993e-16	2.38067e-15	1.69957e-15	CCNB1/CENPE/CENPF/KIFC1/KIF14/NDC80/SPAG5/KIF2C/CDCA8/FAM83D/CDT1/KIF18A/NUF2/CDCA5	14
BP	GO:0007094	mitotic spindle assembly checkpoint	12/173	34/18670	1.25177e-16	2.55141e-15	1.82147e-15	BUB1/BUB1B/CCNB1/CDC20/CENPF/MAD2L1/PLK1/TTK/AURKB/TRIP13/NDC80/CDT1	12
BP	GO:0031577	spindle checkpoint	12/173	34/18670	1.25177e-16	2.55141e-15	1.82147e-15	BUB1/BUB1B/CCNB1/CDC20/CENPF/MAD2L1/PLK1/TTK/AURKB/TRIP13/NDC80/CDT1	12
BP	GO:0071173	spindle assembly checkpoint	12/173	34/18670	1.25177e-16	2.55141e-15	1.82147e-15	BUB1/BUB1B/CCNB1/CDC20/CENPF/MAD2L1/PLK1/TTK/AURKB/TRIP13/NDC80/CDT1	12
BP	GO:0071174	mitotic spindle checkpoint	12/173	34/18670	1.25177e-16	2.55141e-15	1.82147e-15	BUB1/BUB1B/CCNB1/CDC20/CENPF/MAD2L1/PLK1/TTK/AURKB/TRIP13/NDC80/CDT1	12
BP	GO:0010389	regulation of G2/M transition of mitotic cell cycle	21/173	196/18670	1.29327e-16	2.59778e-15	1.85457e-15	CCNB1/CDK1/CDC6/CDC25A/CDC25C/CDK2/CENPF/HMMR/NEK2/ORC1/PLK1/AURKA/AURKB/KIF14/PLK4/TPX2/FBXO5/DTL/CLSPN/HAUS8/TUBB	21
BP	GO:0006275	regulation of DNA replication	17/173	108/18670	1.63672e-16	3.2407e-15	2.31355e-15	BRCA2/CCNA2/CDK1/CDC6/CDK2/PCNA/RFC2/RFC3/RFC4/TIMELESS/DBF4/CHEK2/FBXO5/E2F8/CDT1/E2F7/ESCO2	17
BP	GO:0045132	meiotic chromosome segregation	16/173	90/18670	1.7319e-16	3.38086e-15	2.41362e-15	BUB1/BUB1B/FANCD2/PLK1/TOP2A/TTK/PTTG1/TRIP13/ESPL1/SMC4/NCAPH/NUF2/BRIP1/EME1/SGO2/SGO1	16
BP	GO:0051303	establishment of chromosome localization	15/173	75/18670	2.42541e-16	4.66892e-15	3.33317e-15	CCNB1/CENPE/CENPF/KIFC1/DLGAP5/KIF14/NDC80/SPAG5/KIF2C/CDCA8/FAM83D/CDT1/KIF18A/NUF2/CDCA5	15
BP	GO:0050000	chromosome localization	15/173	76/18670	2.99781e-16	5.69173e-15	4.06336e-15	CCNB1/CENPE/CENPF/KIFC1/DLGAP5/KIF14/NDC80/SPAG5/KIF2C/CDCA8/FAM83D/CDT1/KIF18A/NUF2/CDCA5	15
BP	GO:0051052	regulation of DNA metabolic process	28/173	429/18670	3.87218e-16	7.25249e-15	5.17759e-15	BRCA2/CCNA2/CDK1/CDC6/CDK2/CHEK1/FANCB/FOXM1/KPNA2/NEK2/PCNA/RAD51/RFC2/RFC3/RFC4/TIMELESS/AURKB/RAD51AP1/POLQ/DBF4/CHEK2/FBXO5/PARPBP/E2F8/CDT1/RMI2/E2F7/ESCO2	28
BP	GO:0006270	DNA replication initiation	12/173	37/18670	4.12857e-16	7.62959e-15	5.44681e-15	CDC6/CDK2/MCM2/MCM6/ORC1/POLE2/PRIM2/CDC45/ORC6/POLA2/MCM10/CDT1	12
BP	GO:0072331	signal transduction by p53 class mediator	23/173	267/18670	5.3689e-16	9.79117e-15	6.98998e-15	BRCA2/CCNB1/CDK1/CDC25C/CDK2/CHEK1/E2F1/E2F2/FOXM1/PCNA/RFC2/RFC3/RFC4/AURKA/EXO1/AURKB/CHEK2/TPX2/GTSE1/E2F8/BRIP1/RMI2/E2F7	23
BP	GO:0061982	meiosis I cell cycle process	17/173	119/18670	8.87492e-16	1.59748e-14	1.14045e-14	BRCA2/CDC25A/CDC25C/CKS2/FANCD2/PLK1/RAD51/AURKA/TOP2A/RAD54L/PTTG1/TRIP13/ESPL1/FBXO5/BRIP1/MND1/EME1	17
BP	GO:0000077	DNA damage checkpoint	18/173	145/18670	1.56219e-15	2.77588e-14	1.98172e-14	CCNB1/CDK1/CDC25C/CDK2/CHEK1/E2F1/PCNA/PLK1/AURKA/CHEK2/GTSE1/DTL/CLSPN/E2F8/WDR76/BRIP1/E2F7/EME1	18
BP	GO:0006336	DNA replication-independent nucleosome assembly	13/173	54/18670	1.87524e-15	3.28998e-14	2.34874e-14	CENPA/CENPI/OIP5/HJURP/ASF1B/CENPN/KNL1/CENPK/CENPH/CENPM/CENPU/CENPL/CENPW	13
BP	GO:0000910	cytokinesis	19/173	171/18670	1.99334e-15	3.45346e-14	2.46544e-14	BRCA2/CDC6/CENPA/ECT2/PLK1/AURKA/PRC1/AURKB/KIF23/ESPL1/KIF14/KIF20A/KIF4A/RACGAP1/NUSAP1/CEP55/E2F8/CDT1/E2F7	19
BP	GO:0034724	DNA replication-independent nucleosome organization	13/173	55/18670	2.43611e-15	4.16846e-14	2.97589e-14	CENPA/CENPI/OIP5/HJURP/ASF1B/CENPN/KNL1/CENPK/CENPH/CENPM/CENPU/CENPL/CENPW	13
BP	GO:0044774	mitotic DNA integrity checkpoint	16/173	106/18670	2.61898e-15	4.42671e-14	3.16025e-14	CCNB1/CDK1/CDC6/CDC25C/CDK2/E2F1/ORC1/PCNA/AURKA/TOP2A/CHEK2/GTSE1/CLSPN/E2F8/E2F7/EME1	16
BP	GO:0090307	mitotic spindle assembly	13/173	56/18670	3.14734e-15	5.25568e-14	3.75206e-14	BIRC5/CDC20/KIF11/KIFC1/MYBL2/NEK2/PLK1/AURKB/KIF23/CHEK2/TPX2/KIF4A/RACGAP1	13
BP	GO:0006310	DNA recombination	23/173	292/18670	3.77015e-15	6.22075e-14	4.44103e-14	BRCA2/CHEK1/FANCB/KPNA2/MCM2/MCM6/RAD51/TOP2A/XRCC2/CDC45/RAD54L/TIMELESS/EXO1/TRIP13/RAD51AP1/POLQ/GINS2/PARPBP/BRIP1/MND1/GINS4/RMI2/EME1	23
BP	GO:0034080	CENP-A containing nucleosome assembly	12/173	44/18670	4.4445e-15	7.16288e-14	5.11362e-14	CENPA/CENPI/OIP5/HJURP/CENPN/KNL1/CENPK/CENPH/CENPM/CENPU/CENPL/CENPW	12
BP	GO:0061641	CENP-A containing chromatin organization	12/173	44/18670	4.4445e-15	7.16288e-14	5.11362e-14	CENPA/CENPI/OIP5/HJURP/CENPN/KNL1/CENPK/CENPH/CENPM/CENPU/CENPL/CENPW	12
BP	GO:0072401	signal transduction involved in DNA integrity checkpoint	14/173	73/18670	4.64816e-15	7.32085e-14	5.2264e-14	CCNB1/CDK1/CDC25C/CDK2/CHEK1/E2F1/PCNA/PLK1/AURKA/CHEK2/GTSE1/DTL/E2F8/E2F7	14
BP	GO:0072422	signal transduction involved in DNA damage checkpoint	14/173	73/18670	4.64816e-15	7.32085e-14	5.2264e-14	CCNB1/CDK1/CDC25C/CDK2/CHEK1/E2F1/PCNA/PLK1/AURKA/CHEK2/GTSE1/DTL/E2F8/E2F7	14
BP	GO:0072395	signal transduction involved in cell cycle checkpoint	14/173	74/18670	5.68709e-15	8.85653e-14	6.32273e-14	CCNB1/CDK1/CDC25C/CDK2/CHEK1/E2F1/PCNA/PLK1/AURKA/CHEK2/GTSE1/DTL/E2F8/E2F7	14
BP	GO:0045931	positive regulation of mitotic cell cycle	18/173	163/18670	1.26264e-14	1.94447e-13	1.38817e-13	BRCA2/CCNB1/CDK1/CDC6/CDC25A/CDC25C/MAD2L1/AURKA/CDC45/ESPL1/DLGAP5/NDC80/UBE2C/FBXO5/NUSAP1/DTL/CDT1/CDCA5	18
BP	GO:0031055	chromatin remodeling at centromere	12/173	48/18670	1.42192e-14	2.1657e-13	1.54611e-13	CENPA/CENPI/OIP5/HJURP/CENPN/KNL1/CENPK/CENPH/CENPM/CENPU/CENPL/CENPW	12
BP	GO:2001251	negative regulation of chromosome organization	17/173	146/18670	2.91682e-14	4.39426e-13	3.13709e-13	BUB1/BUB1B/CCNB1/CDC20/CENPF/MAD2L1/MCM2/PLK1/TOP2A/TTK/AURKB/PTTG1/TRIP13/ESPL1/NDC80/FBXO5/CDT1	17
BP	GO:0007098	centrosome cycle	16/173	124/18670	3.3438e-14	4.98335e-13	3.55764e-13	BRCA2/CDK1/CDK2/CHEK1/KIF11/NEK2/PLK1/STIL/AURKA/XRCC2/PCLAF/PLK4/POC1A/HAUS8/SGO1/WDR62	16
BP	GO:1901989	positive regulation of cell cycle phase transition	15/173	106/18670	5.38507e-14	7.94011e-13	5.66849e-13	CCNB1/CDK1/CDC6/CDC25A/CDC25C/EZH2/CDC45/ESPL1/DLGAP5/UBE2C/FBXO5/DTL/FAM83D/CDT1/CDCA5	15
BP	GO:0090329	regulation of DNA-dependent DNA replication	12/173	54/18670	6.67272e-14	9.73515e-13	6.94998e-13	BRCA2/CDK2/RFC2/RFC3/RFC4/TIMELESS/DBF4/CHEK2/FBXO5/E2F8/CDT1/E2F7	12
BP	GO:0031023	microtubule organizing center organization	16/173	133/18670	1.02546e-13	1.46525e-12	1.04605e-12	BRCA2/CDK1/CDK2/CHEK1/KIF11/NEK2/PLK1/STIL/AURKA/XRCC2/PCLAF/PLK4/POC1A/HAUS8/SGO1/WDR62	16
BP	GO:0042770	signal transduction in response to DNA damage	16/173	133/18670	1.02546e-13	1.46525e-12	1.04605e-12	BRCA2/CCNB1/CDK1/CDC25C/CDK2/CHEK1/E2F1/FOXM1/PCNA/PLK1/AURKA/CHEK2/GTSE1/DTL/E2F8/E2F7	16
BP	GO:0000724	double-strand break repair via homologous recombination	16/173	134/18670	1.15526e-13	1.63387e-12	1.16643e-12	BRCA2/CHEK1/FANCB/MCM2/MCM6/RAD51/XRCC2/CDC45/RAD54L/TIMELESS/RAD51AP1/POLQ/GINS2/PARPBP/GINS4/RMI2	16
BP	GO:0000725	recombinational repair	16/173	135/18670	1.30018e-13	1.82026e-12	1.29949e-12	BRCA2/CHEK1/FANCB/MCM2/MCM6/RAD51/XRCC2/CDC45/RAD54L/TIMELESS/RAD51AP1/POLQ/GINS2/PARPBP/GINS4/RMI2	16
BP	GO:0007127	meiosis I	15/173	114/18670	1.62395e-13	2.25079e-12	1.60685e-12	BRCA2/CKS2/FANCD2/PLK1/RAD51/AURKA/TOP2A/RAD54L/PTTG1/TRIP13/ESPL1/FBXO5/BRIP1/MND1/EME1	15
BP	GO:0065004	protein-DNA complex assembly	20/173	248/18670	1.6906e-13	2.31997e-12	1.65624e-12	CENPA/CENPE/CENPF/CENPI/MCM2/MCM6/RAD51/CDC45/OIP5/HJURP/ASF1B/CENPN/KNL1/CENPK/CENPH/CENPM/CENPU/CDT1/CENPL/CENPW	20
BP	GO:0007080	mitotic metaphase plate congression	11/173	44/18670	1.84715e-13	2.50995e-12	1.79187e-12	CCNB1/CENPE/KIFC1/KIF14/NDC80/KIF2C/CDCA8/CDT1/KIF18A/NUF2/CDCA5	11
BP	GO:0043486	histone exchange	12/173	60/18670	2.59472e-13	3.49153e-12	2.49263e-12	CENPA/CENPI/OIP5/HJURP/CENPN/KNL1/CENPK/CENPH/CENPM/CENPU/CENPL/CENPW	12
BP	GO:0032392	DNA geometric change	15/173	119/18670	3.09891e-13	4.1299e-12	2.94836e-12	MCM2/MCM6/RAD51/RFC2/RFC3/RFC4/TOP2A/CDC45/RAD54L/GINS1/POLQ/GINS2/ERCC6L/BRIP1/GINS4	15
BP	GO:0034502	protein localization to chromosome	13/173	82/18670	6.03426e-13	7.96523e-12	5.68642e-12	BRCA2/CDK1/CENPA/EZH2/PLK1/TTK/AURKB/NDC80/KNL1/CDT1/HASPIN/CDCA5/ESCO2	13
BP	GO:0032508	DNA duplex unwinding	14/173	110/18670	1.71819e-12	2.24662e-11	1.60388e-11	MCM2/MCM6/RAD51/RFC2/RFC3/RFC4/TOP2A/CDC45/GINS1/POLQ/GINS2/ERCC6L/BRIP1/GINS4	14
BP	GO:0032465	regulation of cytokinesis	13/173	89/18670	1.79827e-12	2.32934e-11	1.66293e-11	BRCA2/CDC6/ECT2/PLK1/AURKA/PRC1/AURKB/KIF23/KIF14/KIF20A/RACGAP1/E2F8/E2F7	13
BP	GO:1901992	positive regulation of mitotic cell cycle phase transition	13/173	91/18670	2.41326e-12	3.09702e-11	2.21098e-11	CCNB1/CDK1/CDC6/CDC25A/CDC25C/CDC45/ESPL1/DLGAP5/UBE2C/FBXO5/DTL/CDT1/CDCA5	13
BP	GO:0071824	protein-DNA complex subunit organization	20/173	288/18670	2.74236e-12	3.48707e-11	2.48944e-11	CENPA/CENPE/CENPF/CENPI/MCM2/MCM6/RAD51/CDC45/OIP5/HJURP/ASF1B/CENPN/KNL1/CENPK/CENPH/CENPM/CENPU/CDT1/CENPL/CENPW	20
BP	GO:0000281	mitotic cytokinesis	12/173	73/18670	3.07246e-12	3.8713e-11	2.76375e-11	BRCA2/CENPA/ECT2/PLK1/KIF23/ESPL1/KIF20A/KIF4A/RACGAP1/NUSAP1/CEP55/CDT1	12
BP	GO:0006977	DNA damage response, signal transduction by p53 class mediator resulting in cell cycle arrest	11/173	56/18670	3.25848e-12	4.0687e-11	2.90467e-11	CCNB1/CDK1/CDC25C/CDK2/E2F1/PCNA/AURKA/CHEK2/GTSE1/E2F8/E2F7	11
BP	GO:0000083	regulation of transcription involved in G1/S transition of mitotic cell cycle	9/173	29/18670	3.48948e-12	4.31823e-11	3.08281e-11	CDC6/E2F1/ORC1/PCNA/TYMS/CDC45/FBXO5/CDT1/E2F7	9
BP	GO:0072431	signal transduction involved in mitotic G1 DNA damage checkpoint	11/173	57/18670	4.00556e-12	4.86992e-11	3.47667e-11	CCNB1/CDK1/CDC25C/CDK2/E2F1/PCNA/AURKA/CHEK2/GTSE1/E2F8/E2F7	11
BP	GO:1902400	intracellular signal transduction involved in G1 DNA damage checkpoint	11/173	57/18670	4.00556e-12	4.86992e-11	3.47667e-11	CCNB1/CDK1/CDC25C/CDK2/E2F1/PCNA/AURKA/CHEK2/GTSE1/E2F8/E2F7	11
BP	GO:0044773	mitotic DNA damage checkpoint	13/173	97/18670	5.59179e-12	6.73932e-11	4.81124e-11	CCNB1/CDK1/CDC25C/CDK2/E2F1/PCNA/AURKA/CHEK2/GTSE1/CLSPN/E2F8/E2F7/EME1	13
BP	GO:0072413	signal transduction involved in mitotic cell cycle checkpoint	11/173	59/18670	5.97953e-12	7.02341e-11	5.01406e-11	CCNB1/CDK1/CDC25C/CDK2/E2F1/PCNA/AURKA/CHEK2/GTSE1/E2F8/E2F7	11
BP	GO:1902402	signal transduction involved in mitotic DNA damage checkpoint	11/173	59/18670	5.97953e-12	7.02341e-11	5.01406e-11	CCNB1/CDK1/CDC25C/CDK2/E2F1/PCNA/AURKA/CHEK2/GTSE1/E2F8/E2F7	11
BP	GO:1902403	signal transduction involved in mitotic DNA integrity checkpoint	11/173	59/18670	5.97953e-12	7.02341e-11	5.01406e-11	CCNB1/CDK1/CDC25C/CDK2/E2F1/PCNA/AURKA/CHEK2/GTSE1/E2F8/E2F7	11
BP	GO:1902806	regulation of cell cycle G1/S phase transition	17/173	202/18670	6.14181e-12	7.15341e-11	5.10686e-11	CCNB1/CDK1/CDC6/CDC25C/CDK2/E2F1/EZH2/PCNA/AURKA/WEE1/CDC45/KIF14/CHEK2/GTSE1/E2F8/FAM83D/E2F7	17
BP	GO:0061640	cytoskeleton-dependent cytokinesis	13/173	100/18670	8.32823e-12	9.61911e-11	6.86714e-11	BRCA2/CENPA/ECT2/PLK1/AURKB/KIF23/ESPL1/KIF20A/KIF4A/RACGAP1/NUSAP1/CEP55/CDT1	13
BP	GO:0071459	protein localization to chromosome, centromeric region	8/173	21/18670	8.48296e-12	9.71684e-11	6.93691e-11	CDK1/CENPA/TTK/AURKB/NDC80/KNL1/CDT1/HASPIN	8
BP	GO:0031145	anaphase-promoting complex-dependent catabolic process	12/173	81/18670	1.10865e-11	1.25949e-10	8.99161e-11	BUB1B/CCNB1/CDK1/CDC20/CDK2/MAD2L1/PLK1/AURKA/AURKB/PTTG1/UBE2C/FBXO5	12
BP	GO:0031571	mitotic G1 DNA damage checkpoint	11/173	63/18670	1.27428e-11	1.42432e-10	1.01683e-10	CCNB1/CDK1/CDC25C/CDK2/E2F1/PCNA/AURKA/CHEK2/GTSE1/E2F8/E2F7	11
BP	GO:0044819	mitotic G1/S transition checkpoint	11/173	63/18670	1.27428e-11	1.42432e-10	1.01683e-10	CCNB1/CDK1/CDC25C/CDK2/E2F1/PCNA/AURKA/CHEK2/GTSE1/E2F8/E2F7	11
BP	GO:0044783	G1 DNA damage checkpoint	11/173	64/18670	1.52651e-11	1.6926e-10	1.20836e-10	CCNB1/CDK1/CDC25C/CDK2/E2F1/PCNA/AURKA/CHEK2/GTSE1/E2F8/E2F7	11
BP	GO:2000045	regulation of G1/S transition of mitotic cell cycle	16/173	184/18670	1.60761e-11	1.76837e-10	1.26245e-10	CCNB1/CDK1/CDC6/CDC25C/CDK2/E2F1/EZH2/PCNA/AURKA/WEE1/CDC45/KIF14/CHEK2/GTSE1/E2F8/E2F7	16
BP	GO:0030330	DNA damage response, signal transduction by p53 class mediator	13/173	107/18670	2.00608e-11	2.18931e-10	1.56296e-10	BRCA2/CCNB1/CDK1/CDC25C/CDK2/E2F1/FOXM1/PCNA/AURKA/CHEK2/GTSE1/E2F8/E2F7	13
BP	GO:0043044	ATP-dependent chromatin remodeling	12/173	88/18670	3.04406e-11	3.29615e-10	2.35314e-10	CENPA/CENPI/OIP5/HJURP/CENPN/KNL1/CENPK/CENPH/CENPM/CENPU/CENPL/CENPW	12
BP	GO:1902969	mitotic DNA replication	7/173	15/18670	3.13921e-11	3.37283e-10	2.40788e-10	BRCA2/MCM2/MCM6/RAD51/CDC45/GINS1/CHEK2	7
BP	GO:0051302	regulation of cell division	15/173	168/18670	4.87324e-11	5.19562e-10	3.70918e-10	BRCA2/CDC6/ECT2/PLK1/AURKA/PRC1/AURKB/KIF23/KIF14/KIF20A/ORC6/RACGAP1/E2F8/E2F7/ASPM	15
BP	GO:0051382	kinetochore assembly	7/173	16/18670	5.53741e-11	5.85866e-10	4.18254e-10	CENPA/CENPE/CENPF/CENPN/CENPK/CENPH/CENPW	7
BP	GO:0006334	nucleosome assembly	14/173	145/18670	7.70338e-11	8.08855e-10	5.77446e-10	CENPA/CENPI/MCM2/OIP5/HJURP/ASF1B/CENPN/KNL1/CENPK/CENPH/CENPM/CENPU/CENPL/CENPW	14
BP	GO:0034501	protein localization to kinetochore	7/173	17/18670	9.34039e-11	9.73366e-10	6.94892e-10	CDK1/TTK/AURKB/NDC80/KNL1/CDT1/HASPIN	7
BP	GO:2000134	negative regulation of G1/S transition of mitotic cell cycle	13/173	125/18670	1.46833e-10	1.51874e-09	1.08424e-09	CCNB1/CDK1/CDC25C/CDK2/E2F1/EZH2/PCNA/AURKA/WEE1/CHEK2/GTSE1/E2F8/E2F7	13
BP	GO:0071158	positive regulation of cell cycle arrest	11/173	82/18670	2.48967e-10	2.55606e-09	1.82479e-09	CCNB1/CDK1/CDC25C/CDK2/E2F1/PCNA/AURKA/CHEK2/GTSE1/E2F8/E2F7	11
BP	GO:1902807	negative regulation of cell cycle G1/S phase transition	13/173	131/18670	2.65434e-10	2.70509e-09	1.93118e-09	CCNB1/CDK1/CDC25C/CDK2/E2F1/EZH2/PCNA/AURKA/WEE1/CHEK2/GTSE1/E2F8/E2F7	13
BP	GO:0007062	sister chromatid cohesion	10/173	63/18670	3.00675e-10	3.04186e-09	2.1716e-09	BUB1/BUB1B/CDC20/PLK1/ESPL1/HASPIN/CDCA5/SGO2/SGO1/ESCO2	10
BP	GO:0071156	regulation of cell cycle arrest	12/173	108/18670	3.52245e-10	3.53776e-09	2.52563e-09	CCNB1/CDK1/CDC25C/CDK2/E2F1/FOXM1/PCNA/AURKA/CHEK2/GTSE1/E2F8/E2F7	12
BP	GO:0006271	DNA strand elongation involved in DNA replication	7/173	20/18670	3.63691e-10	3.62644e-09	2.58894e-09	PCNA/RFC3/RFC4/GINS1/RNASEH2A/GINS2/GINS4	7
BP	GO:0051054	positive regulation of DNA metabolic process	16/173	228/18670	3.99115e-10	3.95123e-09	2.82081e-09	CDK1/CDK2/FANCB/FOXM1/NEK2/PCNA/RAD51/RFC2/RFC3/RFC4/TIMELESS/AURKB/DBF4/E2F8/CDT1/E2F7	16
BP	GO:0030261	chromosome condensation	9/173	47/18670	4.11601e-10	4.04595e-09	2.88843e-09	CCNB1/CDK1/TOP2A/SMC4/NCAPH/NUSAP1/NCAPG2/NCAPG/CDCA5	9
BP	GO:0031497	chromatin assembly	14/173	165/18670	4.34431e-10	4.24029e-09	3.02717e-09	CENPA/CENPI/MCM2/OIP5/HJURP/ASF1B/CENPN/KNL1/CENPK/CENPH/CENPM/CENPU/CENPL/CENPW	14
BP	GO:0016572	histone phosphorylation	8/173	38/18670	1.78302e-09	1.72816e-08	1.23374e-08	CCNA2/CCNB1/CDK1/CDK2/CHEK1/AURKA/AURKB/HASPIN	8
BP	GO:0034728	nucleosome organization	14/173	184/18670	1.8225e-09	1.75416e-08	1.2523e-08	CENPA/CENPI/MCM2/OIP5/HJURP/ASF1B/CENPN/KNL1/CENPK/CENPH/CENPM/CENPU/CENPL/CENPW	14
BP	GO:0070507	regulation of microtubule cytoskeleton organization	14/173	186/18670	2.09835e-09	2.00573e-08	1.4319e-08	CHEK1/KIF11/NEK2/PLK1/STIL/AURKA/TACC3/SPAG5/PLK4/TPX2/POC1A/KIF18A/SKA1/SKA3	14
BP	GO:0000079	regulation of cyclin-dependent protein serine/threonine kinase activity	11/173	102/18670	2.70007e-09	2.56322e-08	1.8299e-08	CCNA2/CCNB1/CDC6/CDC25A/CDC25C/CDKN3/CKS1B/CKS2/PLK1/PKMYT1/CCNB2	11
BP	GO:0006333	chromatin assembly or disassembly	14/173	191/18670	2.96231e-09	2.79304e-08	1.99397e-08	CENPA/CENPI/MCM2/OIP5/HJURP/ASF1B/CENPN/KNL1/CENPK/CENPH/CENPM/CENPU/CENPL/CENPW	14
BP	GO:0022616	DNA strand elongation	7/173	27/18670	3.94479e-09	3.66945e-08	2.61964e-08	PCNA/RFC3/RFC4/GINS1/RNASEH2A/GINS2/GINS4	7
BP	GO:0032201	telomere maintenance via semi-conservative replication	7/173	27/18670	3.94479e-09	3.66945e-08	2.61964e-08	PCNA/POLE2/PRIM2/RFC2/RFC3/RFC4/POLA2	7
BP	GO:1904029	regulation of cyclin-dependent protein kinase activity	11/173	106/18670	4.08086e-09	3.77071e-08	2.69193e-08	CCNA2/CCNB1/CDC6/CDC25A/CDC25C/CDKN3/CKS1B/CKS2/PLK1/PKMYT1/CCNB2	11
BP	GO:0071897	DNA biosynthetic process	14/173	196/18670	4.13914e-09	3.79924e-08	2.7123e-08	CENPF/NEK2/PCNA/POLE2/RFC2/RFC3/RFC4/TK1/TYMS/AURKB/PCLAF/POLQ/POLA2/DTL	14
BP	GO:0000076	DNA replication checkpoint	6/173	16/18670	4.30332e-09	3.92395e-08	2.80133e-08	CDC6/ORC1/CDC45/TIMELESS/CLSPN/CDT1	6
BP	GO:0010639	negative regulation of organelle organization	19/173	395/18670	4.96455e-09	4.4973e-08	3.21065e-08	BUB1/BUB1B/CCNB1/CDC20/CENPF/CHEK1/MAD2L1/MCM2/NEK2/PLK1/TOP2A/TTK/AURKB/PTTG1/TRIP13/ESPL1/NDC80/FBXO5/CDT1	19
BP	GO:0007050	cell cycle arrest	15/173	237/18670	5.92843e-09	5.33559e-08	3.80911e-08	CCNB1/CDK1/CDC25C/CDK2/CDKN3/E2F1/FOXM1/PCNA/AURKA/CHEK2/GTSE1/PRR11/E2F8/E2F7/DDIAS	15
BP	GO:0010569	regulation of double-strand break repair via homologous recombination	8/173	45/18670	7.43748e-09	6.65055e-08	4.74787e-08	CHEK1/FANCB/RAD51/TIMELESS/RAD51AP1/POLQ/PARPBP/RMI2	8
BP	GO:0070192	chromosome organization involved in meiotic cell cycle	9/173	65/18670	8.37169e-09	7.43793e-08	5.30998e-08	BUB1/BUB1B/FANCD2/RAD51/TRIP13/SMC4/NCAPH/BRIP1/SGO2	9
BP	GO:0007143	female meiotic nuclear division	7/173	31/18670	1.13222e-08	9.99529e-08	7.1357e-08	PLK1/AURKA/TOP2A/TTK/TRIP13/NCAPH/FBXO5	7
BP	GO:2001020	regulation of response to DNA damage stimulus	14/173	214/18670	1.27733e-08	1.1205e-07	7.9993e-08	CHEK1/FANCB/FOXM1/PCNA/RAD51/TIMELESS/RAD51AP1/POLQ/CHEK2/FBXO5/PARPBP/WDR76/RMI2/DDIAS	14
BP	GO:0006338	chromatin remodeling	13/173	182/18670	1.51295e-08	1.31884e-07	9.41525e-08	CENPA/CHEK1/CENPI/OIP5/HJURP/CENPN/KNL1/CENPK/CENPH/CENPM/CENPU/CENPL/CENPW	13
BP	GO:0051231	spindle elongation	5/173	10/18670	1.56486e-08	1.35556e-07	9.6774e-08	PRC1/AURKB/KIF23/KIF4A/RACGAP1	5
BP	GO:0032886	regulation of microtubule-based process	14/173	218/18670	1.61636e-08	1.39147e-07	9.93379e-08	CHEK1/KIF11/NEK2/PLK1/STIL/AURKA/TACC3/SPAG5/PLK4/TPX2/POC1A/KIF18A/SKA1/SKA3	14
BP	GO:0000727	double-strand break repair via break-induced replication	5/173	11/18670	2.8474e-08	2.43611e-07	1.73915e-07	MCM2/MCM6/CDC45/GINS2/GINS4	5
BP	GO:0036297	interstrand cross-link repair	8/173	53/18670	2.87151e-08	2.44166e-07	1.74312e-07	FANCA/FANCD2/FANCB/RAD51/RAD51AP1/UBE2T/FANCI/EME1	8
BP	GO:0045740	positive regulation of DNA replication	7/173	36/18670	3.45685e-08	2.92146e-07	2.08565e-07	CDK1/CDK2/PCNA/DBF4/E2F8/CDT1/E2F7	7
BP	GO:0000723	telomere maintenance	12/173	162/18670	3.68563e-08	3.09593e-07	2.2102e-07	BRCA2/NEK2/PCNA/POLE2/PRIM2/RAD51/RFC2/RFC3/RFC4/EXO1/AURKB/POLA2	12
BP	GO:2000779	regulation of double-strand break repair	9/173	77/18670	3.84163e-08	3.20753e-07	2.28987e-07	CHEK1/FANCB/FOXM1/RAD51/TIMELESS/RAD51AP1/POLQ/PARPBP/RMI2	9
BP	GO:0051988	regulation of attachment of spindle microtubules to kinetochore	5/173	12/18670	4.84469e-08	3.99687e-07	2.85339e-07	CCNB1/ECT2/NEK2/SPAG5/RACGAP1	5
BP	GO:2000105	positive regulation of DNA-dependent DNA replication	5/173	12/18670	4.84469e-08	3.99687e-07	2.85339e-07	CDK2/DBF4/E2F8/CDT1/E2F7	5
BP	GO:0051315	attachment of mitotic spindle microtubules to kinetochore	5/173	13/18670	7.81364e-08	6.40811e-07	4.57479e-07	CENPE/NDC80/KIF2C/CDT1/NUF2	5
BP	GO:0032200	telomere organization	12/173	175/18670	8.65828e-08	7.05905e-07	5.0395e-07	BRCA2/NEK2/PCNA/POLE2/PRIM2/RAD51/RFC2/RFC3/RFC4/EXO1/AURKB/POLA2	12
BP	GO:0019985	translesion synthesis	7/173	41/18670	8.95416e-08	7.25759e-07	5.18123e-07	PCNA/POLE2/RFC2/RFC3/RFC4/PCLAF/DTL	7
BP	GO:0006890	retrograde vesicle-mediated transport, Golgi to ER	9/173	86/18670	1.01973e-07	8.21712e-07	5.86625e-07	CENPE/KIF11/KIF23/KIF2C/KDELR2/KIF4A/RACGAP1/KIF15/KIF18A	9
BP	GO:1901796	regulation of signal transduction by p53 class mediator	12/173	180/18670	1.17936e-07	9.44848e-07	6.74532e-07	CDK2/CHEK1/RFC2/RFC3/RFC4/AURKA/EXO1/AURKB/CHEK2/TPX2/BRIP1/RMI2	12
BP	GO:0010971	positive regulation of G2/M transition of mitotic cell cycle	6/173	27/18670	1.46174e-07	1.16435e-06	8.31238e-07	CCNB1/CDK1/CDC25A/CDC25C/FBXO5/DTL	6
BP	GO:0006282	regulation of DNA repair	10/173	122/18670	2.02738e-07	1.60568e-06	1.14631e-06	CHEK1/FANCB/FOXM1/PCNA/RAD51/TIMELESS/RAD51AP1/POLQ/PARPBP/RMI2	10
BP	GO:0051653	spindle localization	7/173	48/18670	2.77689e-07	2.1868e-06	1.56117e-06	CENPA/MAD2L1/PLK1/ESPL1/NDC80/NUSAP1/ASPM	7
BP	GO:1902751	positive regulation of cell cycle G2/M phase transition	6/173	30/18670	2.86537e-07	2.24373e-06	1.60181e-06	CCNB1/CDK1/CDC25A/CDC25C/FBXO5/DTL	6
BP	GO:0051445	regulation of meiotic cell cycle	7/173	49/18670	3.21458e-07	2.50304e-06	1.78693e-06	CDC20/CDC25A/CDC25C/TTK/TRIP13/FBXO5/ASPM	7
BP	GO:0007076	mitotic chromosome condensation	5/173	17/18670	3.64559e-07	2.82278e-06	2.0152e-06	SMC4/NCAPH/NUSAP1/NCAPG/CDCA5	5
BP	GO:0000018	regulation of DNA recombination	9/173	101/18670	4.11234e-07	3.1665e-06	2.26058e-06	CHEK1/FANCB/KPNA2/RAD51/TIMELESS/RAD51AP1/POLQ/PARPBP/RMI2	9
BP	GO:0000731	DNA synthesis involved in DNA repair	7/173	51/18670	4.2656e-07	3.26636e-06	2.33188e-06	PCNA/POLE2/RFC2/RFC3/RFC4/PCLAF/DTL	7
BP	GO:1901976	regulation of cell cycle checkpoint	6/173	32/18670	4.30637e-07	3.27946e-06	2.34123e-06	CCNB1/MAD2L1/NDC80/CHEK2/WDR76/CDT1	6
BP	GO:0006301	postreplication repair	7/173	52/18670	4.89091e-07	3.70426e-06	2.6445e-06	PCNA/POLE2/RFC2/RFC3/RFC4/PCLAF/DTL	7
BP	GO:0051782	negative regulation of cell division	5/173	18/18670	5.00995e-07	3.7738e-06	2.69414e-06	AURKB/ORC6/E2F8/E2F7/ASPM	5
BP	GO:0040001	establishment of mitotic spindle localization	6/173	33/18670	5.22309e-07	3.91309e-06	2.79357e-06	CENPA/MAD2L1/PLK1/ESPL1/NDC80/NUSAP1	6
BP	GO:0007131	reciprocal meiotic recombination	7/173	53/18670	5.59148e-07	4.12419e-06	2.94428e-06	RAD51/TOP2A/RAD54L/TRIP13/BRIP1/MND1/EME1	7
BP	GO:0045840	positive regulation of mitotic nuclear division	7/173	53/18670	5.59148e-07	4.12419e-06	2.94428e-06	AURKA/ESPL1/DLGAP5/UBE2C/NUSAP1/CDT1/CDCA5	7
BP	GO:0007292	female gamete generation	10/173	136/18670	5.59413e-07	4.12419e-06	2.94428e-06	BRCA2/CCNB1/PLK1/AURKA/TOP2A/TTK/TRIP13/NCAPH/FBXO5/ASPM	10
BP	GO:1902750	negative regulation of cell cycle G2/M phase transition	9/173	105/18670	5.7332e-07	4.20434e-06	3.00151e-06	CDK1/CDC6/CHEK1/ORC1/PLK1/AURKA/AURKB/DTL/CLSPN	9
BP	GO:0035825	homologous recombination	7/173	54/18670	6.37444e-07	4.64999e-06	3.31965e-06	RAD51/TOP2A/RAD54L/TRIP13/BRIP1/MND1/EME1	7
BP	GO:0042276	error-prone translesion synthesis	5/173	20/18670	8.93046e-07	6.48042e-06	4.62641e-06	PCNA/POLE2/RFC2/RFC3/RFC4	5
BP	GO:0046605	regulation of centrosome cycle	7/173	58/18670	1.04906e-06	7.57289e-06	5.40633e-06	CHEK1/KIF11/NEK2/STIL/AURKA/PLK4/POC1A	7
BP	GO:0051255	spindle midzone assembly	4/173	10/18670	1.43176e-06	1.0282e-05	7.34037e-06	AURKB/KIF23/KIF4A/RACGAP1	4
BP	GO:0032506	cytokinetic process	6/173	39/18670	1.46937e-06	1.04977e-05	7.49437e-06	ECT2/AURKB/KIF23/KIF20A/RACGAP1/CEP55	6
BP	GO:1904666	regulation of ubiquitin protein ligase activity	5/173	22/18670	1.49425e-06	1.06207e-05	7.58218e-06	CDC20/MAD2L1/PLK1/UBE2C/FBXO5	5
BP	GO:0032467	positive regulation of cytokinesis	6/173	40/18670	1.71547e-06	1.21308e-05	8.66027e-06	CDC6/ECT2/AURKB/KIF23/KIF14/RACGAP1	6
BP	GO:0051785	positive regulation of nuclear division	7/173	66/18670	2.55329e-06	1.79637e-05	1.28244e-05	AURKA/ESPL1/DLGAP5/UBE2C/NUSAP1/CDT1/CDCA5	7
BP	GO:0051293	establishment of spindle localization	6/173	43/18670	2.66271e-06	1.86389e-05	1.33065e-05	CENPA/MAD2L1/PLK1/ESPL1/NDC80/NUSAP1	6
BP	GO:0051307	meiotic chromosome separation	5/173	25/18670	2.9476e-06	2.05295e-05	1.46562e-05	TOP2A/TTK/ESPL1/NCAPH/EME1	5
BP	GO:0007077	mitotic nuclear envelope disassembly	4/173	12/18670	3.32624e-06	2.29362e-05	1.63743e-05	CCNB1/CDK1/PLK1/CCNB2	4
BP	GO:0070601	centromeric sister chromatid cohesion	4/173	12/18670	3.32624e-06	2.29362e-05	1.63743e-05	BUB1/BUB1B/SGO2/SGO1	4
BP	GO:0019886	antigen processing and presentation of exogenous peptide antigen via MHC class II	8/173	98/18670	3.57942e-06	2.45598e-05	1.75334e-05	CENPE/KIF11/KIF23/KIF2C/KIF4A/RACGAP1/KIF15/KIF18A	8
BP	GO:0001556	oocyte maturation	5/173	26/18670	3.62214e-06	2.47304e-05	1.76552e-05	BRCA2/CCNB1/AURKA/TRIP13/FBXO5	5
BP	GO:0009314	response to radiation	16/173	448/18670	4.43167e-06	3.01093e-05	2.14952e-05	BRCA2/CDC25A/CHEK1/ECT2/FANCD2/PCNA/RAD51/XRCC2/RAD54L/AURKB/PCLAF/RAD51AP1/CHEK2/DTL/PBK/IKBIP	16
BP	GO:0002495	antigen processing and presentation of peptide antigen via MHC class II	8/173	101/18670	4.48984e-06	3.03557e-05	2.16711e-05	CENPE/KIF11/KIF23/KIF2C/KIF4A/RACGAP1/KIF15/KIF18A	8
BP	GO:0000212	meiotic spindle organization	4/173	13/18670	4.76984e-06	3.19372e-05	2.28002e-05	AURKA/ESPL1/FBXO5/ASPM	4
BP	GO:0001833	inner cell mass cell proliferation	4/173	13/18670	4.76984e-06	3.19372e-05	2.28002e-05	BRCA2/GINS1/NCAPG2/GINS4	4
BP	GO:0002504	antigen processing and presentation of peptide or polysaccharide antigen via MHC class II	8/173	102/18670	4.83387e-06	3.22103e-05	2.29951e-05	CENPE/KIF11/KIF23/KIF2C/KIF4A/RACGAP1/KIF15/KIF18A	8
BP	GO:0051984	positive regulation of chromosome segregation	5/173	28/18670	5.33115e-06	3.5354e-05	2.52394e-05	CCNB1/CDC6/ESPL1/DLGAP5/CDT1	5
BP	GO:0022412	cellular process involved in reproduction in multicellular organism	14/173	357/18670	6.27022e-06	4.13835e-05	2.95439e-05	BRCA2/CCNB1/FANCA/PLK1/AURKA/TOP2A/TTK/TRIP13/NCAPH/FBXO5/KNL1/KIF18A/BRIP1/ASPM	14
BP	GO:0007100	mitotic centrosome separation	4/173	14/18670	6.62952e-06	4.2937e-05	3.0653e-05	CHEK1/KIF11/NEK2/AURKA	4
BP	GO:0090231	regulation of spindle checkpoint	4/173	14/18670	6.62952e-06	4.2937e-05	3.0653e-05	CCNB1/MAD2L1/NDC80/CDT1	4
BP	GO:0090266	regulation of mitotic cell cycle spindle assembly checkpoint	4/173	14/18670	6.62952e-06	4.2937e-05	3.0653e-05	CCNB1/MAD2L1/NDC80/CDT1	4
BP	GO:1903504	regulation of mitotic spindle checkpoint	4/173	14/18670	6.62952e-06	4.2937e-05	3.0653e-05	CCNB1/MAD2L1/NDC80/CDT1	4
BP	GO:0051299	centrosome separation	4/173	15/18670	8.97495e-06	5.78254e-05	4.12819e-05	CHEK1/KIF11/NEK2/AURKA	4
BP	GO:0031572	G2 DNA damage checkpoint	5/173	31/18670	9.01175e-06	5.78254e-05	4.12819e-05	CDK1/CHEK1/PLK1/DTL/CLSPN	5
BP	GO:0010212	response to ionizing radiation	9/173	147/18670	9.41847e-06	6.01567e-05	4.29462e-05	BRCA2/ECT2/FANCD2/RAD51/XRCC2/RAD54L/RAD51AP1/CHEK2/IKBIP	9
BP	GO:2001021	negative regulation of response to DNA damage stimulus	7/173	81/18670	1.0146e-05	6.45062e-05	4.60513e-05	FANCB/POLQ/CHEK2/FBXO5/PARPBP/RMI2/DDIAS	7
BP	GO:0030397	membrane disassembly	4/173	16/18670	1.18802e-05	7.48451e-05	5.34324e-05	CCNB1/CDK1/PLK1/CCNB2	4
BP	GO:0051081	nuclear envelope disassembly	4/173	16/18670	1.18802e-05	7.48451e-05	5.34324e-05	CCNB1/CDK1/PLK1/CCNB2	4
BP	GO:0007018	microtubule-based movement	12/173	283/18670	1.35685e-05	8.50949e-05	6.07498e-05	CENPE/KIF11/KIFC1/KIF23/DLGAP5/KIF14/KIF20A/KIF2C/KIF4A/RACGAP1/KIF15/KIF18A	12
BP	GO:0045143	homologous chromosome segregation	6/173	57/18670	1.42379e-05	8.88908e-05	6.34597e-05	FANCD2/PLK1/PTTG1/TRIP13/ESPL1/BRIP1	6
BP	GO:0051053	negative regulation of DNA metabolic process	9/173	156/18670	1.51971e-05	9.4454e-05	6.74313e-05	BRCA2/CDC6/FANCB/TIMELESS/POLQ/CHEK2/FBXO5/PARPBP/RMI2	9
BP	GO:0001832	blastocyst growth	4/173	19/18670	2.47569e-05	0.000152503	0.000108872	BRCA2/GINS1/NCAPG2/GINS4	4
BP	GO:2000042	negative regulation of double-strand break repair via homologous recombination	4/173	19/18670	2.47569e-05	0.000152503	0.000108872	FANCB/POLQ/PARPBP/RMI2	4
BP	GO:0042769	DNA damage response, detection of DNA damage	5/173	39/18670	2.8761e-05	0.000176384	0.000125922	PCNA/RFC2/RFC3/RFC4/DTL	5
BP	GO:0070987	error-free translesion synthesis	4/173	20/18670	3.07229e-05	0.000187585	0.000133918	PCNA/RFC2/RFC3/RFC4	4
BP	GO:0008156	negative regulation of DNA replication	5/173	40/18670	3.26247e-05	0.000198324	0.000141585	BRCA2/CDC6/TIMELESS/CHEK2/FBXO5	5
BP	GO:0051298	centrosome duplication	6/173	67/18670	3.62729e-05	0.000219538	0.00015673	BRCA2/CDK2/STIL/PLK4/POC1A/WDR62	6
BP	GO:0045005	DNA-dependent DNA replication maintenance of fidelity	5/173	41/18670	3.68789e-05	0.000222236	0.000158655	BRCA2/PCNA/RAD51/TIMELESS/EME1	5
BP	GO:0043161	proteasome-mediated ubiquitin-dependent protein catabolic process	14/173	419/18670	3.73387e-05	0.000224032	0.000159938	BUB1B/CCNB1/CDK1/CDC20/CDK2/MAD2L1/PLK1/AURKA/AURKB/PTTG1/KIF14/UBE2C/FBXO5/PBK	14
BP	GO:0001701	in utero embryonic development	13/173	373/18670	4.63766e-05	0.00027706	0.000197795	BRCA2/CCNB1/NEK2/STIL/XRCC2/CCNB2/GINS1/PLK4/NCAPG2/ASF1B/E2F8/GINS4/E2F7	13
BP	GO:0009411	response to UV	8/173	141/18670	5.13984e-05	0.000305743	0.000218272	BRCA2/CDC25A/CHEK1/PCNA/AURKB/PCLAF/DTL/PBK	8
BP	GO:0006297	nucleotide-excision repair, DNA gap filling	4/173	23/18670	5.4945e-05	0.000324058	0.000231347	PCNA/RFC2/RFC3/RFC4	4
BP	GO:0007064	mitotic sister chromatid cohesion	4/173	23/18670	5.4945e-05	0.000324058	0.000231347	CDC20/HASPIN/CDCA5/SGO1	4
BP	GO:0031100	animal organ regeneration	6/173	73/18670	5.91021e-05	0.0003471	0.000247797	CCNA2/CDK1/EZH2/PCNA/AURKA/TYMS	6
BP	GO:0048599	oocyte development	5/173	46/18670	6.49811e-05	0.000380016	0.000271296	BRCA2/CCNB1/AURKA/TRIP13/FBXO5	5
BP	GO:2000241	regulation of reproductive process	8/173	146/18670	6.57793e-05	0.000383068	0.000273474	CDC20/CDC25A/CDC25C/AURKA/TTK/TRIP13/FBXO5/ASPM	8
BP	GO:0006289	nucleotide-excision repair	7/173	109/18670	6.99742e-05	0.000405792	0.000289697	BRCA2/PCNA/RFC2/RFC3/RFC4/NEIL3/BRIP1	7
BP	GO:0071478	cellular response to radiation	9/173	191/18670	7.44839e-05	0.000430144	0.000307083	CDC25A/CHEK1/ECT2/PCNA/RAD51/AURKB/RAD51AP1/CHEK2/PBK	9
BP	GO:2000104	negative regulation of DNA-dependent DNA replication	4/173	25/18670	7.73657e-05	0.000444933	0.00031764	BRCA2/TIMELESS/CHEK2/FBXO5	4
BP	GO:0007135	meiosis II	3/173	10/18670	8.94498e-05	0.000503973	0.000359789	BUB1/BUB1B/SGO2	3
BP	GO:0032875	regulation of DNA endoreduplication	3/173	10/18670	8.94498e-05	0.000503973	0.000359789	FBXO5/E2F8/E2F7	3
BP	GO:0033314	mitotic DNA replication checkpoint	3/173	10/18670	8.94498e-05	0.000503973	0.000359789	CDC6/ORC1/CLSPN	3
BP	GO:0061983	meiosis II cell cycle process	3/173	10/18670	8.94498e-05	0.000503973	0.000359789	BUB1/BUB1B/SGO2	3
BP	GO:1902101	positive regulation of metaphase/anaphase transition of cell cycle	3/173	10/18670	8.94498e-05	0.000503973	0.000359789	ESPL1/DLGAP5/CDT1	3
BP	GO:0072698	protein localization to microtubule cytoskeleton	5/173	50/18670	9.74831e-05	0.00054701	0.000390514	STIL/AURKA/TTK/SPAG5/FAM83D	5
BP	GO:0009994	oocyte differentiation	5/173	51/18670	0.000107275	0.000599529	0.000428007	BRCA2/CCNB1/AURKA/TRIP13/FBXO5	5
BP	GO:0051438	regulation of ubiquitin-protein transferase activity	5/173	52/18670	0.000117804	0.00065573	0.000468129	CDC20/MAD2L1/PLK1/UBE2C/FBXO5	5
BP	GO:0035404	histone-serine phosphorylation	3/173	11/18670	0.000122156	0.000668645	0.000477349	CCNB1/AURKA/AURKB	3
BP	GO:0042023	DNA endoreduplication	3/173	11/18670	0.000122156	0.000668645	0.000477349	FBXO5/E2F8/E2F7	3
BP	GO:0045835	negative regulation of meiotic nuclear division	3/173	11/18670	0.000122156	0.000668645	0.000477349	TTK/TRIP13/FBXO5	3
BP	GO:1905820	positive regulation of chromosome separation	3/173	11/18670	0.000122156	0.000668645	0.000477349	ESPL1/DLGAP5/CDT1	3
BP	GO:0071168	protein localization to chromatin	4/173	28/18670	0.000122537	0.000668645	0.000477349	EZH2/PLK1/CDCA5/ESCO2	4
BP	GO:0000132	establishment of mitotic spindle orientation	4/173	29/18670	0.00014112	0.000767026	0.000547584	CENPA/MAD2L1/PLK1/NDC80	4
BP	GO:0010498	proteasomal protein catabolic process	14/173	477/18670	0.000148102	0.000801834	0.000572434	BUB1B/CCNB1/CDK1/CDC20/CDK2/MAD2L1/PLK1/AURKA/AURKB/PTTG1/KIF14/UBE2C/FBXO5/PBK	14
BP	GO:0044380	protein localization to cytoskeleton	5/173	55/18670	0.000154192	0.000831556	0.000593653	STIL/AURKA/TTK/SPAG5/FAM83D	5
BP	GO:0048477	oogenesis	6/173	87/18670	0.000157565	0.000843185	0.000601955	BRCA2/CCNB1/AURKA/TRIP13/FBXO5/ASPM	6
BP	GO:0051781	positive regulation of cell division	6/173	87/18670	0.000157565	0.000843185	0.000601955	CDC6/ECT2/AURKB/KIF23/KIF14/RACGAP1	6
BP	GO:0044818	mitotic G2/M transition checkpoint	4/173	30/18670	0.000161659	0.000852499	0.000608604	CDK1/CDC6/ORC1/CLSPN	4
BP	GO:0097421	liver regeneration	4/173	30/18670	0.000161659	0.000852499	0.000608604	EZH2/PCNA/AURKA/TYMS	4
BP	GO:0060707	trophoblast giant cell differentiation	3/173	12/18670	0.000161766	0.000852499	0.000608604	PLK4/E2F8/E2F7	3
BP	GO:1904668	positive regulation of ubiquitin protein ligase activity	3/173	12/18670	0.000161766	0.000852499	0.000608604	CDC20/PLK1/UBE2C	3
BP	GO:0040020	regulation of meiotic nuclear division	4/173	31/18670	0.000184273	0.000963783	0.00068805	CDC20/TTK/TRIP13/FBXO5	4
BP	GO:0045737	positive regulation of cyclin-dependent protein serine/threonine kinase activity	4/173	31/18670	0.000184273	0.000963783	0.00068805	CCNB1/CDC6/CKS1B/CKS2	4
BP	GO:0031297	replication fork processing	4/173	32/18670	0.000209083	0.00108535	0.000774841	BRCA2/PCNA/RAD51/EME1	4
BP	GO:2000780	negative regulation of double-strand break repair	4/173	32/18670	0.000209083	0.00108535	0.000774841	FANCB/POLQ/PARPBP/RMI2	4
BP	GO:0010972	negative regulation of G2/M transition of mitotic cell cycle	6/173	93/18670	0.00022721	0.00117505	0.000838876	CDK1/CDC6/ORC1/AURKA/AURKB/CLSPN	6
BP	GO:0002478	antigen processing and presentation of exogenous peptide antigen	8/173	175/18670	0.000230889	0.00118964	0.000849288	CENPE/KIF11/KIF23/KIF2C/KIF4A/RACGAP1/KIF15/KIF18A	8
BP	GO:0097711	ciliary basal body-plasma membrane docking	6/173	95/18670	0.000255149	0.00130976	0.000935049	CDK1/NEK2/PLK1/PLK4/HAUS8/TUBB	6
BP	GO:0006268	DNA unwinding involved in DNA replication	3/173	14/18670	0.000264019	0.00134533	0.000960442	MCM2/MCM6/RAD51	3
BP	GO:0072425	signal transduction involved in G2 DNA damage checkpoint	3/173	14/18670	0.000264019	0.00134533	0.000960442	CHEK1/PLK1/DTL	3
BP	GO:0045738	negative regulation of DNA repair	4/173	34/18670	0.000265783	0.00134936	0.000963316	FANCB/POLQ/PARPBP/RMI2	4
BP	GO:0051294	establishment of spindle orientation	4/173	35/18670	0.000297921	0.00150152	0.00107195	CENPA/MAD2L1/PLK1/NDC80	4
BP	GO:1904031	positive regulation of cyclin-dependent protein kinase activity	4/173	35/18670	0.000297921	0.00150152	0.00107195	CCNB1/CDC6/CKS1B/CKS2	4
BP	GO:0019884	antigen processing and presentation of exogenous antigen	8/173	182/18670	0.00030109	0.00151133	0.00107895	CENPE/KIF11/KIF23/KIF2C/KIF4A/RACGAP1/KIF15/KIF18A	8
BP	GO:0001824	blastocyst development	6/173	98/18670	0.000302047	0.00151133	0.00107895	BRCA2/NEK2/GINS1/NCAPG2/ASF1B/GINS4	6
BP	GO:0006296	nucleotide-excision repair, DNA incision, 5'-to lesion	4/173	37/18670	0.000370409	0.0018401	0.00131365	PCNA/RFC2/RFC3/RFC4	4
BP	GO:0007099	centriole replication	4/173	37/18670	0.000370409	0.0018401	0.00131365	CDK2/STIL/PLK4/WDR62	4
BP	GO:0048002	antigen processing and presentation of peptide antigen	8/173	189/18670	0.000387841	0.00191982	0.00137057	CENPE/KIF11/KIF23/KIF2C/KIF4A/RACGAP1/KIF15/KIF18A	8
BP	GO:2000573	positive regulation of DNA biosynthetic process	5/173	67/18670	0.00039144	0.00193073	0.00137836	NEK2/RFC2/RFC3/RFC4/AURKB	5
BP	GO:0051447	negative regulation of meiotic cell cycle	3/173	16/18670	0.000400681	0.0019693	0.0014059	TTK/TRIP13/FBXO5	3
BP	GO:0033683	nucleotide-excision repair, DNA incision	4/173	39/18670	0.0004547	0.00222691	0.0015898	PCNA/RFC2/RFC3/RFC4	4
BP	GO:0006978	DNA damage response, signal transduction by p53 class mediator resulting in transcription of p21 class mediator	3/173	17/18670	0.000483236	0.00234184	0.00167185	BRCA2/FOXM1/CHEK2	3
BP	GO:0033262	regulation of nuclear cell cycle DNA replication	3/173	17/18670	0.000483236	0.00234184	0.00167185	DBF4/CHEK2/CDT1	3
BP	GO:0062033	positive regulation of mitotic sister chromatid segregation	3/173	17/18670	0.000483236	0.00234184	0.00167185	ESPL1/DLGAP5/CDT1	3
BP	GO:0098534	centriole assembly	4/173	40/18670	0.000501598	0.00242235	0.00172933	CDK2/STIL/PLK4/WDR62	4
BP	GO:0070317	negative regulation of G0 to G1 transition	4/173	41/18670	0.000551837	0.00264653	0.00188937	CHEK1/E2F1/EZH2/RAD51	4
BP	GO:0090224	regulation of spindle organization	4/173	41/18670	0.000551837	0.00264653	0.00188937	PLK1/TACC3/SPAG5/TPX2	4
BP	GO:0042772	DNA damage response, signal transduction resulting in transcription	3/173	18/18670	0.000575946	0.00275262	0.00196511	BRCA2/FOXM1/CHEK2	3
BP	GO:0045910	negative regulation of DNA recombination	4/173	44/18670	0.000723935	0.00344802	0.00246156	FANCB/POLQ/PARPBP/RMI2	4
BP	GO:0007569	cell aging	6/173	116/18670	0.000742582	0.00352472	0.00251632	BRCA2/CDK1/CHEK1/FOXM1/CHEK2/FBXO5	6
BP	GO:0070316	regulation of G0 to G1 transition	4/173	45/18670	0.00078887	0.00373165	0.00266405	CHEK1/E2F1/EZH2/RAD51	4
BP	GO:0060249	anatomical structure homeostasis	12/173	437/18670	0.000794991	0.00374781	0.00267559	BRCA2/NEK2/PCNA/POLE2/PRIM2/RAD51/RFC2/RFC3/RFC4/EXO1/AURKB/POLA2	12
BP	GO:0045023	G0 to G1 transition	4/173	47/18670	0.000930894	0.00437362	0.00312236	CHEK1/E2F1/EZH2/RAD51	4
BP	GO:0034644	cellular response to UV	5/173	82/18670	0.000989234	0.00463202	0.00330683	CDC25A/CHEK1/PCNA/AURKB/PBK	5
BP	GO:0007140	male meiotic nuclear division	4/173	48/18670	0.00100825	0.00470517	0.00335905	BRCA2/FANCA/TRIP13/KIF18A	4
BP	GO:0007063	regulation of sister chromatid cohesion	3/173	22/18670	0.00105776	0.00491967	0.00351218	BUB1/ESPL1/CDCA5	3
BP	GO:0019882	antigen processing and presentation	8/173	226/18670	0.00124605	0.00577601	0.00412353	CENPE/KIF11/KIF23/KIF2C/KIF4A/RACGAP1/KIF15/KIF18A	8
BP	GO:0048146	positive regulation of fibroblast proliferation	4/173	51/18670	0.00126731	0.00585495	0.00417989	CCNA2/CCNB1/CDC6/E2F1	4
BP	GO:0048469	cell maturation	7/173	177/18670	0.00133079	0.00612782	0.00437469	BRCA2/CCNB1/AURKA/TYMS/TRIP13/KIF14/FBXO5	7
BP	GO:0006998	nuclear envelope organization	4/173	52/18670	0.0013631	0.00625581	0.00446606	CCNB1/CDK1/PLK1/CCNB2	4
BP	GO:0001889	liver development	6/173	135/18670	0.00162782	0.00744609	0.00531581	EZH2/PCNA/AURKA/TYMS/E2F8/E2F7	6
BP	GO:0060706	cell differentiation involved in embryonic placenta development	3/173	26/18670	0.00173796	0.00792372	0.00565679	PLK4/E2F8/E2F7	3
BP	GO:0010332	response to gamma radiation	4/173	56/18670	0.00179701	0.00816609	0.00582982	BRCA2/FANCD2/XRCC2/CHEK2	4
BP	GO:0061008	hepaticobiliary system development	6/173	138/18670	0.00182012	0.00824407	0.00588549	EZH2/PCNA/AURKA/TYMS/E2F8/E2F7	6
BP	GO:0018105	peptidyl-serine phosphorylation	9/173	299/18670	0.00193106	0.0087181	0.0062239	CCNB1/CDK1/CDK2/PLK1/AURKA/TTK/AURKB/CHEK2/CLSPN	9
BP	GO:1902808	positive regulation of cell cycle G1/S phase transition	4/173	60/18670	0.00231843	0.0104329	0.00744813	CDC6/EZH2/CDC45/FAM83D	4
BP	GO:0051642	centrosome localization	3/173	29/18670	0.0023933	0.010735	0.00766377	MAD2L1/AURKA/ASPM	3
BP	GO:0061351	neural precursor cell proliferation	6/173	147/18670	0.00250122	0.0111829	0.00798352	MELK/KIF14/RACGAP1/CIP2A/SHCBP1/ASPM	6
BP	GO:0031099	regeneration	7/173	198/18670	0.00251494	0.0112081	0.00800152	CCNA2/CCNB1/CDK1/EZH2/PCNA/AURKA/TYMS	7
BP	GO:0061842	microtubule organizing center localization	3/173	30/18670	0.00264126	0.0117333	0.00837645	MAD2L1/AURKA/ASPM	3
BP	GO:0010165	response to X-ray	3/173	31/18670	0.0029045	0.0127798	0.00912359	BRCA2/XRCC2/IKBIP	3
BP	GO:0071539	protein localization to centrosome	3/173	31/18670	0.0029045	0.0127798	0.00912359	STIL/AURKA/SPAG5	3
BP	GO:2000781	positive regulation of double-strand break repair	3/173	31/18670	0.0029045	0.0127798	0.00912359	FANCB/FOXM1/TIMELESS	3
BP	GO:0045739	positive regulation of DNA repair	4/173	65/18670	0.00310585	0.0135821	0.00969634	FANCB/FOXM1/PCNA/TIMELESS	4
BP	GO:0007568	aging	9/173	321/18670	0.00310644	0.0135821	0.00969634	BRCA2/CDK1/CHEK1/FOXM1/TYMS/RAD54L/AURKB/CHEK2/FBXO5	9
BP	GO:0007281	germ cell development	8/173	262/18670	0.0031284	0.0136351	0.00973417	BRCA2/CCNB1/AURKA/TRIP13/FBXO5/KNL1/BRIP1/ASPM	8
BP	GO:0018209	peptidyl-serine modification	9/173	322/18670	0.0031709	0.013777	0.00983549	CCNB1/CDK1/CDK2/PLK1/AURKA/TTK/AURKB/CHEK2/CLSPN	9
BP	GO:1905508	protein localization to microtubule organizing center	3/173	32/18670	0.00318334	0.0137878	0.00984323	STIL/AURKA/SPAG5	3
BP	GO:2000278	regulation of DNA biosynthetic process	5/173	108/18670	0.00333382	0.0143946	0.0102764	NEK2/RFC2/RFC3/RFC4/AURKB	5
BP	GO:0051443	positive regulation of ubiquitin-protein transferase activity	3/173	33/18670	0.00347805	0.0149708	0.0106877	CDC20/PLK1/UBE2C	3
BP	GO:0009157	deoxyribonucleoside monophosphate biosynthetic process	2/173	10/18670	0.00365843	0.0156499	0.0111726	TK1/TYMS	2
BP	GO:1903862	positive regulation of oxidative phosphorylation	2/173	10/18670	0.00365843	0.0156499	0.0111726	CCNB1/CDK1	2
BP	GO:0071214	cellular response to abiotic stimulus	9/173	331/18670	0.00379979	0.0161549	0.0115331	CDC25A/CHEK1/ECT2/PCNA/RAD51/AURKB/RAD51AP1/CHEK2/PBK	9
BP	GO:0104004	cellular response to environmental stimulus	9/173	331/18670	0.00379979	0.0161549	0.0115331	CDC25A/CHEK1/ECT2/PCNA/RAD51/AURKB/RAD51AP1/CHEK2/PBK	9
BP	GO:0031109	microtubule polymerization or depolymerization	5/173	112/18670	0.00389558	0.0165115	0.0117877	KIF2C/FBXO5/KIF18A/SKA1/SKA3	5
BP	GO:0071479	cellular response to ionizing radiation	4/173	71/18670	0.00427032	0.0180447	0.0128822	ECT2/RAD51/RAD51AP1/CHEK2	4
BP	GO:0071695	anatomical structure maturation	6/173	165/18670	0.00441715	0.0186084	0.0132847	BRCA2/CCNB1/AURKA/TYMS/TRIP13/FBXO5	6
BP	GO:0046607	positive regulation of centrosome cycle	2/173	11/18670	0.00444426	0.0186095	0.0132854	PLK4/POC1A	2
BP	GO:0055015	ventricular cardiac muscle cell development	2/173	11/18670	0.00444426	0.0186095	0.0132854	CCNB1/CDK1	2
BP	GO:0071392	cellular response to estradiol stimulus	3/173	36/18670	0.00446015	0.0186198	0.0132928	CCNA2/H2AZ1/KIF18A	3
BP	GO:0006283	transcription-coupled nucleotide-excision repair	4/173	73/18670	0.00471588	0.0196283	0.0140127	PCNA/RFC2/RFC3/RFC4	4
BP	GO:0034614	cellular response to reactive oxygen species	6/173	168/18670	0.00481954	0.019946	0.0142396	CCNA2/CDK1/CDK2/ECT2/EZH2/PCNA	6
BP	GO:0060236	regulation of mitotic spindle organization	3/173	37/18670	0.00482101	0.019946	0.0142396	PLK1/TACC3/TPX2	3
BP	GO:1900182	positive regulation of protein localization to nucleus	4/173	74/18670	0.00494994	0.0203971	0.0145616	CDK1/ECT2/PLK1/GTSE1	4
BP	GO:0140056	organelle localization by membrane tethering	6/173	169/18670	0.00495947	0.0203971	0.0145616	CDK1/NEK2/PLK1/PLK4/HAUS8/TUBB	6
BP	GO:0021700	developmental maturation	8/173	284/18670	0.00507223	0.0207991	0.0148486	BRCA2/CCNB1/CDC20/AURKA/TYMS/TRIP13/KIF14/FBXO5	8
BP	GO:0006298	mismatch repair	3/173	38/18670	0.00519901	0.0212561	0.0151749	PCNA/EXO1/RNASEH2A	3
BP	GO:0072520	seminiferous tubule development	2/173	12/18670	0.00530076	0.0216084	0.0154264	KIF18A/BRIP1	2
BP	GO:2001252	positive regulation of chromosome organization	6/173	174/18670	0.00570436	0.0231854	0.0165522	CCNB1/NEK2/AURKB/ESPL1/DLGAP5/CDT1	6
BP	GO:0072332	intrinsic apoptotic signaling pathway by p53 class mediator	4/173	78/18670	0.00596402	0.02417	0.0172551	BRCA2/E2F1/E2F2/CHEK2	4
BP	GO:0051101	regulation of DNA binding	5/173	124/18670	0.00598487	0.0241838	0.0172649	E2F1/NEK2/HJURP/CDT1/CDCA5	5
BP	GO:0000722	telomere maintenance via recombination	2/173	13/18670	0.00622656	0.0249422	0.0178064	BRCA2/RAD51	2
BP	GO:0009162	deoxyribonucleoside monophosphate metabolic process	2/173	13/18670	0.00622656	0.0249422	0.0178064	TK1/TYMS	2
BP	GO:0090399	replicative senescence	2/173	13/18670	0.00622656	0.0249422	0.0178064	CHEK1/CHEK2	2
BP	GO:0022406	membrane docking	6/173	178/18670	0.0063567	0.0253901	0.0181262	CDK1/NEK2/PLK1/PLK4/HAUS8/TUBB	6
BP	GO:0018107	peptidyl-threonine phosphorylation	5/173	126/18670	0.00639707	0.025478	0.0181889	CDK1/CHEK1/PLK1/TTK/HASPIN	5
BP	GO:0006284	base-excision repair	3/173	42/18670	0.00688664	0.0273492	0.0195248	PCNA/POLQ/NEIL3	3
BP	GO:0071482	cellular response to light stimulus	5/173	129/18670	0.00705215	0.0279265	0.0199369	CDC25A/CHEK1/PCNA/AURKB/PBK	5
BP	GO:0010457	centriole-centriole cohesion	2/173	14/18670	0.00722032	0.028511	0.0203542	NEK2/SGO1	2
BP	GO:0034599	cellular response to oxidative stress	8/173	302/18670	0.00726018	0.028587	0.0204084	CCNA2/CDK1/CDK2/ECT2/EZH2/FANCD2/PCNA/MELK	8
BP	GO:0010824	regulation of centrosome duplication	3/173	43/18670	0.00735342	0.0287905	0.0205537	STIL/PLK4/POC1A	3
BP	GO:0030866	cortical actin cytoskeleton organization	3/173	43/18670	0.00735342	0.0287905	0.0205537	ECT2/KIF23/RACGAP1	3
BP	GO:0048145	regulation of fibroblast proliferation	4/173	83/18670	0.00741478	0.028949	0.0206668	CCNA2/CCNB1/CDC6/E2F1	4
BP	GO:0048193	Golgi vesicle transport	9/173	368/18670	0.00747394	0.029098	0.0207732	CENPE/KIF11/KIF23/KIF2C/KDELR2/KIF4A/RACGAP1/KIF15/KIF18A	9
BP	GO:0035690	cellular response to drug	9/173	369/18670	0.00760142	0.0295114	0.0210684	CCNA2/CDK1/CDK2/ECT2/EZH2/PCNA/RAD51/TIMELESS/CHEK2	9
BP	GO:0048144	fibroblast proliferation	4/173	84/18670	0.00773038	0.0299282	0.0213659	CCNA2/CCNB1/CDC6/E2F1	4
BP	GO:0018210	peptidyl-threonine modification	5/173	134/18670	0.00824588	0.0317046	0.0226341	CDK1/CHEK1/PLK1/TTK/HASPIN	5
BP	GO:0032355	response to estradiol	5/173	134/18670	0.00824588	0.0317046	0.0226341	CCNA2/EZH2/H2AZ1/PCNA/KIF18A	5
BP	GO:0031573	intra-S DNA damage checkpoint	2/173	15/18670	0.00828071	0.0317046	0.0226341	CHEK2/EME1	2
BP	GO:0070365	hepatocyte differentiation	2/173	15/18670	0.00828071	0.0317046	0.0226341	E2F8/E2F7	2
BP	GO:0030010	establishment of cell polarity	5/173	135/18670	0.00850042	0.0324561	0.0231706	CENPA/MAD2L1/PLK1/WEE1/NDC80	5
BP	GO:0007129	synapsis	3/173	46/18670	0.00886421	0.0337522	0.0240959	FANCD2/TRIP13/BRIP1	3
BP	GO:0009416	response to light stimulus	8/173	314/18670	0.00907237	0.0344501	0.0245942	BRCA2/CDC25A/CHEK1/PCNA/AURKB/PCLAF/DTL/PBK	8
BP	GO:0051444	negative regulation of ubiquitin-protein transferase activity	2/173	16/18670	0.00940643	0.0354275	0.0252919	MAD2L1/FBXO5	2
BP	GO:0055012	ventricular cardiac muscle cell differentiation	2/173	16/18670	0.00940643	0.0354275	0.0252919	CCNB1/CDK1	2
BP	GO:0071732	cellular response to nitric oxide	2/173	16/18670	0.00940643	0.0354275	0.0252919	CCNA2/CDK2	2
BP	GO:0016570	histone modification	10/173	454/18670	0.00991623	0.0372463	0.0265904	BRCA2/CCNA2/CCNB1/CDK1/CDK2/CHEK1/EZH2/AURKA/AURKB/HASPIN	10
BP	GO:0030865	cortical cytoskeleton organization	3/173	48/18670	0.0099649	0.037328	0.0266487	ECT2/KIF23/RACGAP1	3
BP	GO:0006266	DNA ligation	2/173	17/18670	0.0105962	0.0391635	0.0279591	RAD51/TOP2A	2
BP	GO:0033599	regulation of mammary gland epithelial cell proliferation	2/173	17/18670	0.0105962	0.0391635	0.0279591	BRCA2/IQGAP3	2
BP	GO:0061952	midbody abscission	2/173	17/18670	0.0105962	0.0391635	0.0279591	KIF20A/CEP55	2
BP	GO:1904355	positive regulation of telomere capping	2/173	17/18670	0.0105962	0.0391635	0.0279591	NEK2/AURKB	2
BP	GO:2000001	regulation of DNA damage checkpoint	2/173	17/18670	0.0105962	0.0391635	0.0279591	CHEK2/WDR76	2
BP	GO:0000712	resolution of meiotic recombination intermediates	2/173	18/18670	0.0118487	0.0435605	0.0310981	TOP2A/EME1	2
BP	GO:0016446	somatic hypermutation of immunoglobulin genes	2/173	18/18670	0.0118487	0.0435605	0.0310981	EXO1/POLQ	2
BP	GO:0031396	regulation of protein ubiquitination	6/173	204/18670	0.0119836	0.0438509	0.0313054	CDC20/MAD2L1/PLK1/UBE2C/FBXO5/FANCI	6
BP	GO:0071236	cellular response to antibiotic	5/173	147/18670	0.011991	0.0438509	0.0313054	CDK1/ECT2/EZH2/PCNA/TIMELESS	5
BP	GO:2001022	positive regulation of response to DNA damage stimulus	4/173	97/18670	0.012659	0.0461721	0.0329625	FANCB/FOXM1/PCNA/TIMELESS	4
BP	GO:0071902	positive regulation of protein serine/threonine kinase activity	8/173	334/18670	0.0128167	0.0466245	0.0332855	CCNB1/CDK1/CDC6/CKS1B/CKS2/EZH2/DBF4/IQGAP3	8
BP	GO:0016569	covalent chromatin modification	10/173	474/18670	0.0131075	0.0472632	0.0337415	BRCA2/CCNA2/CCNB1/CDK1/CDK2/CHEK1/EZH2/AURKA/AURKB/HASPIN	10
BP	GO:0002566	somatic diversification of immune receptors via somatic mutation	2/173	19/18670	0.0131628	0.0472632	0.0337415	EXO1/POLQ	2
BP	GO:0007096	regulation of exit from mitosis	2/173	19/18670	0.0131628	0.0472632	0.0337415	UBE2C/CDCA5	2
BP	GO:0071731	response to nitric oxide	2/173	19/18670	0.0131628	0.0472632	0.0337415	CCNA2/CDK2	2
BP	GO:1902170	cellular response to reactive nitrogen species	2/173	19/18670	0.0131628	0.0472632	0.0337415	CCNA2/CDK2	2
BP	GO:0070301	cellular response to hydrogen peroxide	4/173	99/18670	0.0135601	0.0485642	0.0346703	CDK1/ECT2/EZH2/PCNA	4
BP	GO:0007163	establishment or maintenance of cell polarity	6/173	210/18670	0.0136637	0.048809	0.034845	CENPA/MAD2L1/PLK1/WEE1/NDC80/KIF2C	6
BP	GO:2000242	negative regulation of reproductive process	3/173	55/18670	0.0144214	0.0513834	0.0366829	TTK/TRIP13/FBXO5	3
BP	GO:0007095	mitotic G2 DNA damage checkpoint	2/173	20/18670	0.0145371	0.0516626	0.0368823	CDK1/CLSPN	2
BP	GO:0008630	intrinsic apoptotic signaling pathway in response to DNA damage	4/173	104/18670	0.0159885	0.0566752	0.0404608	BRCA2/E2F1/CHEK2/DDIAS	4
BP	GO:0006312	mitotic recombination	2/173	22/18670	0.0174618	0.0615828	0.0439643	BRCA2/RAD51	2
BP	GO:0046599	regulation of centriole replication	2/173	22/18670	0.0174618	0.0615828	0.0439643	STIL/PLK4	2
BP	GO:0070193	synaptonemal complex organization	2/173	23/18670	0.0190097	0.0665341	0.0474991	PLK1/TRIP13	2
BP	GO:0097150	neuronal stem cell population maintenance	2/173	23/18670	0.0190097	0.0665341	0.0474991	FANCD2/ASPM	2
BP	GO:1903429	regulation of cell maturation	2/173	23/18670	0.0190097	0.0665341	0.0474991	AURKA/KIF14	2
BP	GO:0048732	gland development	9/173	434/18670	0.0200704	0.0700694	0.0500229	BRCA2/EZH2/PCNA/AURKA/TYMS/CCNB2/E2F8/IQGAP3/E2F7	9
BP	GO:0048511	rhythmic process	7/173	295/18670	0.0202819	0.0706298	0.050423	CDK1/EZH2/PCNA/TOP2A/TYMS/TIMELESS/DTL	7
BP	GO:0007141	male meiosis I	2/173	24/18670	0.0206132	0.0712467	0.0508635	BRCA2/TRIP13	2
BP	GO:0051446	positive regulation of meiotic cell cycle	2/173	24/18670	0.0206132	0.0712467	0.0508635	CDC25A/CDC25C	2
BP	GO:1902410	mitotic cytokinetic process	2/173	24/18670	0.0206132	0.0712467	0.0508635	KIF20A/CEP55	2
BP	GO:1903320	regulation of protein modification by small protein conjugation or removal	6/173	231/18670	0.0208342	0.0718313	0.0512808	CDC20/MAD2L1/PLK1/UBE2C/FBXO5/FANCI	6
BP	GO:0000302	response to reactive oxygen species	6/173	232/18670	0.0212287	0.07301	0.0521223	CCNA2/CDK1/CDK2/ECT2/EZH2/PCNA	6
BP	GO:0042752	regulation of circadian rhythm	4/173	114/18670	0.0216234	0.0741831	0.0529597	CDK1/EZH2/TOP2A/TIMELESS	4
BP	GO:0021543	pallium development	5/173	172/18670	0.0221351	0.0757512	0.0540792	EZH2/KIF14/TACC3/ASPM/WDR62	5
BP	GO:1904385	cellular response to angiotensin	2/173	25/18670	0.0222711	0.0760289	0.0542775	CDC6/BRIP1	2
BP	GO:0046777	protein autophosphorylation	6/173	235/18670	0.0224427	0.0764265	0.0545613	NEK2/AURKA/TTK/AURKB/MELK/CHEK2	6
BP	GO:0090305	nucleic acid phosphodiester bond hydrolysis	7/173	302/18670	0.022706	0.0771335	0.0550661	PCNA/RFC2/RFC3/RFC4/EXO1/RNASEH2A/EME1	7
BP	GO:0021987	cerebral cortex development	4/173	116/18670	0.0228785	0.0773404	0.0552137	KIF14/TACC3/ASPM/WDR62	4
BP	GO:1900180	regulation of protein localization to nucleus	4/173	116/18670	0.0228785	0.0773404	0.0552137	CDK1/ECT2/PLK1/GTSE1	4
BP	GO:0051098	regulation of binding	8/173	373/18670	0.0231986	0.0782316	0.05585	E2F1/NEK2/PLK1/AURKA/AURKB/HJURP/CDT1/CDCA5	8
BP	GO:0031398	positive regulation of protein ubiquitination	4/173	117/18670	0.0235223	0.0791309	0.056492	CDC20/PLK1/UBE2C/FANCI	4
BP	GO:1904353	regulation of telomere capping	2/173	26/18670	0.0239822	0.0804826	0.057457	NEK2/AURKB	2
BP	GO:0090169	regulation of spindle assembly	2/173	27/18670	0.0257454	0.0861911	0.0615324	PLK1/SPAG5	2
BP	GO:2000243	positive regulation of reproductive process	3/173	69/18670	0.0262308	0.0876045	0.0625414	CDC25A/CDC25C/AURKA	3
BP	GO:0006760	folic acid-containing compound metabolic process	2/173	28/18670	0.0275596	0.0911639	0.0650824	TYMS/GGH	2
BP	GO:0033598	mammary gland epithelial cell proliferation	2/173	28/18670	0.0275596	0.0911639	0.0650824	BRCA2/IQGAP3	2
BP	GO:0090344	negative regulation of cell aging	2/173	28/18670	0.0275596	0.0911639	0.0650824	FOXM1/FBXO5	2
BP	GO:1990776	response to angiotensin	2/173	28/18670	0.0275596	0.0911639	0.0650824	CDC6/BRIP1	2
CC	GO:0098687	chromosomal region	54/176	349/19717	4.93721e-52	8.88697e-50	5.6648e-50	BIRC5/BRCA2/BUB1/BUB1B/CCNB1/CDK1/CDK2/CENPA/CENPE/CENPF/CHEK1/EZH2/CENPI/MAD2L1/MCM2/MCM6/NEK2/ORC1/PCNA/PLK1/RAD51/AURKA/TTK/AURKB/NDC80/SPAG5/KIF2C/ZWINT/CHEK2/OIP5/ERCC6L/ZWILCH/CDCA8/HJURP/CENPN/KNL1/CENPK/NCAPG/CENPH/CENPM/CENPU/DSN1/CDT1/KIF18A/NUF2/CENPL/CDCA5/SPC24/SGO2/SGO1/ESCO2/SKA1/SKA3/CENPW	54
CC	GO:0000793	condensed chromosome	46/176	223/19717	3.61186e-50	3.25067e-48	2.07207e-48	BIRC5/BRCA2/BUB1/BUB1B/CCNB1/CDK2/CENPA/CENPE/CENPF/CHEK1/FANCD2/MAD2L1/MKI67/NEK2/PLK1/RAD51/AURKA/TOP2A/AURKB/SMC4/NDC80/SPAG5/KIF2C/ZWINT/NCAPH/ERCC6L/NCAPG2/ZWILCH/HJURP/CENPN/KNL1/CENPK/NCAPG/CENPH/CENPM/CENPU/DSN1/CDT1/NUF2/CDCA5/SPC24/SGO2/SGO1/SKA1/SKA3/CENPW	46
CC	GO:0000775	chromosome, centromeric region	43/176	193/19717	2.13919e-48	1.28351e-46	8.18145e-47	BIRC5/BUB1/BUB1B/CCNB1/CENPA/CENPE/CENPF/CENPI/MAD2L1/NEK2/PLK1/AURKA/TTK/AURKB/NDC80/SPAG5/KIF2C/ZWINT/OIP5/ERCC6L/ZWILCH/CDCA8/HJURP/CENPN/KNL1/CENPK/NCAPG/CENPH/CENPM/CENPU/DSN1/CDT1/KIF18A/NUF2/CENPL/CDCA5/SPC24/SGO2/SGO1/ESCO2/SKA1/SKA3/CENPW	43
CC	GO:0000779	condensed chromosome, centromeric region	35/176	118/19717	3.30934e-44	1.4892e-42	9.49257e-43	BIRC5/BUB1/BUB1B/CCNB1/CENPA/CENPE/CENPF/MAD2L1/NEK2/PLK1/AURKA/AURKB/NDC80/SPAG5/KIF2C/ZWINT/ERCC6L/ZWILCH/HJURP/CENPN/KNL1/CENPK/NCAPG/CENPH/CENPM/CENPU/DSN1/CDT1/NUF2/SPC24/SGO2/SGO1/SKA1/SKA3/CENPW	35
CC	GO:0000776	kinetochore	36/176	135/19717	1.43543e-43	5.16755e-42	3.29394e-42	BIRC5/BUB1/BUB1B/CCNB1/CENPA/CENPE/CENPF/CENPI/MAD2L1/NEK2/PLK1/TTK/AURKB/NDC80/SPAG5/KIF2C/ZWINT/ERCC6L/ZWILCH/HJURP/CENPN/KNL1/CENPK/CENPH/CENPM/CENPU/DSN1/CDT1/KIF18A/NUF2/SPC24/SGO2/SGO1/SKA1/SKA3/CENPW	36
CC	GO:0000777	condensed chromosome kinetochore	32/176	105/19717	7.33864e-41	2.20159e-39	1.40335e-39	BIRC5/BUB1/BUB1B/CCNB1/CENPA/CENPE/CENPF/MAD2L1/NEK2/PLK1/NDC80/SPAG5/KIF2C/ZWINT/ERCC6L/ZWILCH/HJURP/CENPN/KNL1/CENPK/CENPH/CENPM/CENPU/DSN1/CDT1/NUF2/SPC24/SGO2/SGO1/SKA1/SKA3/CENPW	32
CC	GO:0005819	spindle	45/176	347/19717	1.58671e-39	4.08011e-38	2.60077e-38	BIRC5/BUB1B/CCNB1/CDK1/CDC6/CDC20/CENPE/CENPF/ECT2/KIF11/KIFC1/MAD2L1/NEK2/PLK1/AURKA/TTK/PRC1/AURKB/KIF23/ESPL1/DLGAP5/KIF14/KIF20A/TACC3/SPAG5/TPX2/KIF4A/POC1A/FBXO5/RACGAP1/NUSAP1/CDCA8/KIF15/SHCBP1/DSN1/FAM83D/KIF18A/HASPIN/HAUS8/CKAP2L/SGO1/SKA1/SKA3/ASPM/WDR62	45
CC	GO:0000922	spindle pole	23/176	164/19717	3.85067e-21	8.664e-20	5.52267e-20	CCNB1/CDC6/CDC20/CENPF/KIF11/MAD2L1/NEK2/PLK1/AURKA/PRC1/AURKB/DLGAP5/TACC3/SPAG5/TPX2/POC1A/DSN1/FAM83D/HAUS8/CKAP2L/SGO1/ASPM/WDR62	23
CC	GO:0072686	mitotic spindle	20/176	109/19717	6.21006e-21	1.24201e-19	7.91691e-20	CDK1/CENPE/ECT2/KIF11/KIFC1/MAD2L1/AURKA/AURKB/KIF23/ESPL1/TACC3/SPAG5/TPX2/RACGAP1/NUSAP1/FAM83D/KIF18A/CKAP2L/SKA1/ASPM	20
CC	GO:0000780	condensed nuclear chromosome, centromeric region	12/176	26/19717	1.51695e-18	2.7305e-17	1.7405e-17	BUB1/BUB1B/CCNB1/CENPA/PLK1/AURKA/AURKB/NDC80/CENPK/DSN1/NUF2/SGO1	12
CC	GO:0000794	condensed nuclear chromosome	17/176	99/19717	1.93626e-17	3.16843e-16	2.01964e-16	BRCA2/BUB1/BUB1B/CCNB1/CENPA/CHEK1/NEK2/PLK1/RAD51/AURKA/AURKB/NDC80/NCAPH/CENPK/DSN1/NUF2/SGO1	17
CC	GO:0005874	microtubule	28/176	416/19717	7.1038e-17	1.06557e-15	6.79223e-16	BIRC5/CDK1/CENPE/KIF11/KIFC1/NEK2/PLK1/AURKA/PRC1/AURKB/KIF23/KIF14/KIF20A/SPAG5/KIF2C/TPX2/KIF4A/RACGAP1/NUSAP1/GTSE1/KIF15/KIF18A/HAUS8/TUBB/SKA1/SKA3/ASPM/GAS2L3	28
CC	GO:0030496	midbody	20/176	173/19717	8.03505e-17	1.11255e-15	7.09167e-16	BIRC5/CDK1/CENPE/CENPF/ECT2/NEK2/PLK1/AURKA/PRC1/AURKB/KIF23/KIF14/KIF20A/SPAG5/KIF4A/RACGAP1/CDCA8/CEP55/SHCBP1/ASPM	20
CC	GO:0000778	condensed nuclear chromosome kinetochore	9/176	15/19717	1.39958e-15	1.79946e-14	1.14703e-14	BUB1/BUB1B/CCNB1/CENPA/PLK1/NDC80/CENPK/DSN1/NUF2	9
CC	GO:0005876	spindle microtubule	13/176	59/19717	4.13384e-15	4.96061e-14	3.16203e-14	BIRC5/CDK1/CENPE/KIF11/PLK1/AURKA/PRC1/AURKB/KIF4A/NUSAP1/KIF18A/SKA1/SKA3	13
CC	GO:0005657	replication fork	13/176	70/19717	4.45359e-14	5.01029e-13	3.1937e-13	PCNA/PRIM2/RFC2/RFC3/RFC4/XRCC2/CDC45/TIMELESS/WDHD1/POLA2/GINS2/MCM10/GINS4	13
CC	GO:0000940	condensed chromosome outer kinetochore	8/176	14/19717	9.85452e-14	1.04342e-12	6.65104e-13	BUB1/BUB1B/CCNB1/CENPF/PLK1/NDC80/SKA1/SKA3	8
CC	GO:0005875	microtubule associated complex	15/176	152/19717	6.90112e-12	6.90112e-11	4.39896e-11	BIRC5/CENPE/KIF11/KIFC1/AURKA/AURKB/KIF23/KIF14/KIF20A/KIF2C/KIF4A/CDCA8/KIF15/KIF18A/HAUS8	15
CC	GO:0051233	spindle midzone	9/176	34/19717	1.26826e-11	1.20151e-10	7.65877e-11	CDC6/CENPE/PLK1/AURKA/AURKB/KIF14/RACGAP1/CDCA8/KIF18A	9
CC	GO:0005871	kinesin complex	10/176	55/19717	5.13515e-11	4.62163e-10	2.94595e-10	CENPE/KIF11/KIFC1/KIF23/KIF14/KIF20A/KIF2C/KIF4A/KIF15/KIF18A	10
CC	GO:0043596	nuclear replication fork	9/176	41/19717	8.02965e-11	6.88255e-10	4.38712e-10	PCNA/PRIM2/CDC45/TIMELESS/WDHD1/POLA2/GINS2/MCM10/GINS4	9
CC	GO:0000307	cyclin-dependent protein kinase holoenzyme complex	8/176	42/19717	3.13096e-09	2.5617e-08	1.6329e-08	CCNA2/CCNB1/CDK1/CDK2/CKS1B/CKS2/PCNA/CCNB2	8
CC	GO:0000781	chromosome, telomeric region	11/176	161/19717	2.19181e-07	1.71533e-06	1.0934e-06	BRCA2/CDK1/CDK2/CHEK1/EZH2/MCM2/MCM6/ORC1/PCNA/RAD51/CHEK2	11
CC	GO:1902554	serine/threonine protein kinase complex	8/176	88/19717	1.20298e-06	9.02239e-06	5.75111e-06	CCNA2/CCNB1/CDK1/CDK2/CKS1B/CKS2/PCNA/CCNB2	8
CC	GO:0010369	chromocenter	4/176	14/19717	5.72747e-06	4.12378e-05	2.62861e-05	AURKB/OIP5/CDCA8/ESCO2	4
CC	GO:1902911	protein kinase complex	8/176	109/19717	6.06555e-06	4.19923e-05	2.6767e-05	CCNA2/CCNB1/CDK1/CDK2/CKS1B/CKS2/PCNA/CCNB2	8
CC	GO:0045120	pronucleus	4/176	15/19717	7.75581e-06	5.17054e-05	3.29584e-05	CCNA2/CENPF/EZH2/AURKA	4
CC	GO:0045171	intercellular bridge	6/176	59/19717	1.41399e-05	9.08991e-05	5.79416e-05	KIF23/KIF20A/TPX2/KIF4A/CDCA8/CEP55	6
CC	GO:0061695	transferase complex, transferring phosphorus-containing groups	11/176	259/19717	2.20409e-05	0.000136806	8.72037e-05	CCNA2/CCNB1/CDK1/CDK2/CKS1B/CKS2/PCNA/POLE2/PRIM2/CCNB2/POLA2	11
CC	GO:0005814	centriole	8/176	139/19717	3.58312e-05	0.000214987	0.000137039	PLK1/STIL/AURKA/TOP2A/PLK4/POC1A/CEP55/WDR62	8
CC	GO:0044450	microtubule organizing center part	9/176	185/19717	4.38813e-05	0.000254795	0.000162413	PLK1/STIL/AURKA/TOP2A/SPAG5/PLK4/POC1A/CEP55/WDR62	9
CC	GO:0032993	protein-DNA complex	9/176	202/19717	8.65251e-05	0.000486703	0.000310238	CENPA/H2AZ1/PCNA/PRIM2/CDC45/GINS1/POLA2/GINS2/GINS4	9
CC	GO:0097431	mitotic spindle pole	4/176	27/19717	9.17108e-05	0.000500241	0.000318867	AURKA/SPAG5/FAM83D/ASPM	4
CC	GO:0090543	Flemming body	4/176	28/19717	0.000106254	0.000562519	0.000358564	KIF23/KIF14/RACGAP1/CEP55	4
CC	GO:0072687	meiotic spindle	3/176	11/19717	0.00010945	0.000562888	0.0003588	AURKA/FBXO5/ASPM	3
CC	GO:0032154	cleavage furrow	5/176	55/19717	0.000129786	0.000641771	0.000409082	ECT2/KIF20A/PLK4/RACGAP1/CEP55	5
CC	GO:0000784	nuclear chromosome, telomeric region	7/176	125/19717	0.00013192	0.000641771	0.000409082	BRCA2/CDK1/MCM2/MCM6/ORC1/PCNA/RAD51	7
CC	GO:1990023	mitotic spindle midzone	3/176	13/19717	0.000187234	0.000886896	0.000565331	CENPE/AURKB/KIF18A	3
CC	GO:0032155	cell division site part	5/176	63/19717	0.000247579	0.00114267	0.00072837	ECT2/KIF20A/PLK4/RACGAP1/CEP55	5
CC	GO:0005720	nuclear heterochromatin	4/176	35/19717	0.000258805	0.00116462	0.000742362	CENPA/H2AZ1/EME1/ESCO2	4
CC	GO:0031616	spindle pole centrosome	3/176	15/19717	0.00029398	0.00129064	0.000822691	AURKA/AURKB/DLGAP5	3
CC	GO:0032153	cell division site	5/176	68/19717	0.000354226	0.00151811	0.000967686	ECT2/KIF20A/PLK4/RACGAP1/CEP55	5
CC	GO:0044815	DNA packaging complex	6/176	115/19717	0.000585159	0.00242939	0.00154856	CENPA/H2AZ1/SMC4/NCAPH/NCAPG2/NCAPG	6
CC	GO:0000790	nuclear chromatin	11/176	377/19717	0.00059385	0.00242939	0.00154856	CENPA/E2F1/EZH2/H2AZ1/RAD51/TIMELESS/RAD51AP1/ASF1B/CDCA5/EME1/ESCO2	11
CC	GO:0000792	heterochromatin	5/176	78/19717	0.000667758	0.00267103	0.00170259	CENPA/H2AZ1/WDR76/EME1/ESCO2	5
CC	GO:0005680	anaphase-promoting complex	3/176	21/19717	0.000826139	0.00323272	0.00206062	BUB1B/CDC20/UBE2C	3
CC	GO:0030894	replisome	3/176	26/19717	0.00156298	0.00598588	0.00381556	PCNA/PRIM2/POLA2	3
CC	GO:1990752	microtubule end	3/176	29/19717	0.00215392	0.0080772	0.00514863	SPAG5/KIF2C/ASPM	3
CC	GO:0000803	sex chromosome	3/176	30/19717	0.00237766	0.00873427	0.00556746	CDK2/PLK4/ESCO2	3
CC	GO:0031461	cullin-RING ubiquitin ligase complex	6/176	158/19717	0.00298286	0.0107383	0.00684487	BUB1B/CDC20/CKS1B/CKS2/UBE2C/DTL	6
CC	GO:0005652	nuclear lamina	2/176	11/19717	0.00413288	0.0143205	0.00912827	LMNB1/PCNA	2
CC	GO:0090734	site of DNA damage	4/176	73/19717	0.00413703	0.0143205	0.00912827	RAD51/TIMELESS/WDR76/ESCO2	4
CC	GO:0042555	MCM complex	2/176	12/19717	0.00493046	0.016745	0.0106737	MCM2/MCM6	2
CC	GO:0000795	synaptonemal complex	3/176	40/19717	0.00542097	0.0177413	0.0113088	BRCA2/PLK1/RAD51	3
CC	GO:0099086	synaptonemal structure	3/176	40/19717	0.00542097	0.0177413	0.0113088	BRCA2/PLK1/RAD51	3
CC	GO:0000800	lateral element	2/176	13/19717	0.00579287	0.0179779	0.0114596	BRCA2/RAD51	2
CC	GO:0001741	XY body	2/176	13/19717	0.00579287	0.0179779	0.0114596	PLK4/ESCO2	2
CC	GO:0043240	Fanconi anaemia nuclear complex	2/176	13/19717	0.00579287	0.0179779	0.0114596	FANCA/FANCB	2
CC	GO:0034399	nuclear periphery	5/176	131/19717	0.00645325	0.0196879	0.0125496	CENPF/LMNB1/PCNA/KIF4A/CENPW	5
CC	GO:0000152	nuclear ubiquitin ligase complex	3/176	43/19717	0.00664053	0.0199216	0.0126986	BUB1B/CDC20/UBE2C	3
CC	GO:0008278	cohesin complex	2/176	16/19717	0.00875704	0.0258404	0.0164714	CDCA5/SGO2	2
CC	GO:0043073	germ cell nucleus	2/176	19/19717	0.0122621	0.0355997	0.0226922	AURKA/TRIP13	2
CC	GO:0005721	pericentric heterochromatin	2/176	20/19717	0.0135454	0.0380964	0.0242837	CENPA/ESCO2	2
CC	GO:0035371	microtubule plus-end	2/176	20/19717	0.0135454	0.0380964	0.0242837	SPAG5/KIF2C	2
CC	GO:0035861	site of double-strand break	3/176	58/19717	0.0150669	0.0417237	0.0265958	RAD51/TIMELESS/ESCO2	3
CC	GO:0016363	nuclear matrix	4/176	109/19717	0.016531	0.0450844	0.028738	CENPF/LMNB1/KIF4A/CENPW	4
CC	GO:0043601	nuclear replisome	2/176	24/19717	0.0192237	0.0516459	0.0329205	PRIM2/POLA2	2
CC	GO:0005881	cytoplasmic microtubule	3/176	69/19717	0.0238354	0.0630938	0.0402177	KIF2C/GTSE1/KIF18A	3
CC	GO:0034451	centriolar satellite	2/176	30/19717	0.0292624	0.0763368	0.0486591	PLK1/SPAG5	2
MF	GO:0140097	catalytic activity, acting on DNA	21/171	213/17697	1.58706e-15	3.65023e-13	3.04047e-13	MCM2/MCM6/PCNA/POLE2/RAD51/RFC2/RFC3/RFC4/TOP2A/CDC45/RAD54L/EXO1/GINS1/POLQ/POLA2/GINS2/ERCC6L/NEIL3/BRIP1/GINS4/EME1	21
MF	GO:0003678	DNA helicase activity	13/171	81/17697	8.57882e-13	9.86564e-11	8.21761e-11	MCM2/MCM6/RAD51/RFC2/RFC3/RFC4/CDC45/GINS1/POLQ/GINS2/ERCC6L/BRIP1/GINS4	13
MF	GO:0008017	microtubule binding	19/171	246/17697	3.10151e-12	2.37783e-10	1.98061e-10	BIRC5/CENPE/KIF11/KIFC1/PLK1/PRC1/KIF23/KIF14/KIF20A/SPAG5/KIF2C/KIF4A/RACGAP1/NUSAP1/KIF15/FAM83D/KIF18A/SKA1/GAS2L3	19
MF	GO:0008094	DNA-dependent ATPase activity	11/171	69/17697	5.57241e-11	3.20413e-09	2.66889e-09	MCM2/MCM6/RAD51/RFC2/RFC3/RFC4/TOP2A/XRCC2/RAD54L/POLQ/ERCC6L	11
MF	GO:0015631	tubulin binding	20/171	336/17697	9.28364e-11	4.27047e-09	3.5571e-09	BIRC5/BRCA2/CENPE/KIF11/KIFC1/PLK1/PRC1/KIF23/KIF14/KIF20A/SPAG5/KIF2C/KIF4A/RACGAP1/NUSAP1/KIF15/FAM83D/KIF18A/SKA1/GAS2L3	20
MF	GO:0035173	histone kinase activity	7/171	17/17697	1.24647e-10	4.77813e-09	3.97996e-09	CCNB1/CDK1/CDK2/CHEK1/AURKA/AURKB/HASPIN	7
MF	GO:0016887	ATPase activity	21/171	384/17697	1.4668e-10	4.8195e-09	4.01441e-09	CENPE/KIF11/KIFC1/MCM2/MCM6/RAD51/RFC2/RFC3/RFC4/TOP2A/XRCC2/RAD54L/KIF23/KIF14/KIF20A/POLQ/KIF2C/KIF4A/ERCC6L/KIF15/KIF18A	21
MF	GO:0017116	single-stranded DNA-dependent ATP-dependent DNA helicase activity	7/171	20/17697	4.84862e-10	1.23909e-08	1.0321e-08	MCM2/MCM6/RAD51/RFC2/RFC3/RFC4/POLQ	7
MF	GO:0043142	single-stranded DNA-dependent ATPase activity	7/171	20/17697	4.84862e-10	1.23909e-08	1.0321e-08	MCM2/MCM6/RAD51/RFC2/RFC3/RFC4/POLQ	7
MF	GO:0004386	helicase activity	14/171	163/17697	6.27913e-10	1.27632e-08	1.06311e-08	MCM2/MCM6/RAD51/RFC2/RFC3/RFC4/CDC45/RAD54L/GINS1/POLQ/GINS2/ERCC6L/BRIP1/GINS4	14
MF	GO:0004003	ATP-dependent DNA helicase activity	7/171	21/17697	7.21399e-10	1.27632e-08	1.06311e-08	MCM2/MCM6/RAD51/RFC2/RFC3/RFC4/POLQ	7
MF	GO:0008026	ATP-dependent helicase activity	7/171	21/17697	7.21399e-10	1.27632e-08	1.06311e-08	MCM2/MCM6/RAD51/RFC2/RFC3/RFC4/POLQ	7
MF	GO:0070035	purine NTP-dependent helicase activity	7/171	21/17697	7.21399e-10	1.27632e-08	1.06311e-08	MCM2/MCM6/RAD51/RFC2/RFC3/RFC4/POLQ	7
MF	GO:0003688	DNA replication origin binding	7/171	24/17697	2.09545e-09	3.44253e-08	2.86746e-08	CDC6/MCM2/MCM6/ORC1/CDC45/ORC6/MCM10	7
MF	GO:0003777	microtubule motor activity	10/171	84/17697	8.12489e-09	1.24582e-07	1.03771e-07	CENPE/KIF11/KIFC1/KIF23/KIF14/KIF20A/KIF2C/KIF4A/KIF15/KIF18A	10
MF	GO:0043138	3'-5' DNA helicase activity	6/171	20/17697	2.58259e-08	3.71247e-07	3.09231e-07	MCM2/MCM6/CDC45/GINS1/GINS2/GINS4	6
MF	GO:0042623	ATPase activity, coupled	14/171	284/17697	6.97395e-07	9.43534e-06	7.85918e-06	KIF11/MCM2/MCM6/RAD51/RFC2/RFC3/RFC4/TOP2A/XRCC2/RAD54L/KIF14/POLQ/ERCC6L/KIF18A	14
MF	GO:0003774	motor activity	10/171	136/17697	8.12782e-07	1.0021e-05	8.34704e-06	CENPE/KIF11/KIFC1/KIF23/KIF14/KIF20A/KIF2C/KIF4A/KIF15/KIF18A	10
MF	GO:0070182	DNA polymerase binding	5/171	19/17697	8.27824e-07	1.0021e-05	8.34704e-06	FANCD2/PCNA/RAD51/FANCI/CDT1	5
MF	GO:0003697	single-stranded DNA binding	9/171	113/17697	1.50181e-06	1.72708e-05	1.43857e-05	BRCA2/MCM2/MCM6/RAD51/CDC45/SMC4/RAD51AP1/NEIL3/MCM10	9
MF	GO:0004674	protein serine/threonine kinase activity	16/171	439/17697	5.75796e-06	6.30634e-05	5.25288e-05	BUB1/BUB1B/CDK1/CDK2/CHEK1/NEK2/PLK1/AURKA/TTK/PKMYT1/AURKB/MELK/PLK4/CHEK2/PBK/HASPIN	16
MF	GO:0016538	cyclin-dependent protein serine/threonine kinase regulator activity	5/171	49/17697	0.000107404	0.00112286	0.000935288	CCNA2/CCNB1/CKS1B/CKS2/CCNB2	5
MF	GO:0008574	ATP-dependent microtubule motor activity, plus-end-directed	3/171	26/17697	0.00195722	0.0195722	0.0163027	KIF11/KIF14/KIF18A	3
MF	GO:0003887	DNA-directed DNA polymerase activity	3/171	27/17697	0.00218636	0.0209526	0.0174525	POLE2/POLQ/POLA2	3
MF	GO:0008022	protein C-terminus binding	7/171	187/17697	0.00230089	0.0211682	0.0176321	BRCA2/CDC20/CENPF/MAD2L1/MKI67/RAD51/TOP2A	7
MF	GO:0097472	cyclin-dependent protein kinase activity	3/171	30/17697	0.00297108	0.0262826	0.0218921	CCNA2/CDK1/CDK2	3
MF	GO:0004523	RNA-DNA hybrid ribonuclease activity	2/171	11/17697	0.00482106	0.0410683	0.0342079	EXO1/RNASEH2A	2
MF	GO:0034061	DNA polymerase activity	3/171	38/17697	0.0058349	0.0479296	0.039923	POLE2/POLQ/POLA2	3
MF	GO:0030295	protein kinase activator activity	4/171	80/17697	0.00752984	0.0592332	0.0493384	CCNB1/CKS1B/CKS2/DBF4	4
MF	GO:0019104	DNA N-glycosylase activity	2/171	14/17697	0.00782642	0.0592332	0.0493384	PCNA/NEIL3	2
MF	GO:0019887	protein kinase regulator activity	6/171	180/17697	0.00814354	0.0592332	0.0493384	CCNA2/CCNB1/CKS1B/CKS2/CCNB2/DBF4	6
MF	GO:0004712	protein serine/threonine/tyrosine kinase activity	3/171	43/17697	0.00824114	0.0592332	0.0493384	AURKA/TTK/AURKB	3
MF	GO:1990939	ATP-dependent microtubule motor activity	3/171	44/17697	0.00878231	0.06121	0.050985	KIF11/KIF14/KIF18A	3
MF	GO:0019209	kinase activator activity	4/171	86/17697	0.00967084	0.0654204	0.054492	CCNB1/CKS1B/CKS2/DBF4	4
MF	GO:0051010	microtubule plus-end binding	2/171	17/17697	0.0114768	0.0733241	0.0610755	KIF2C/KIF18A	2
MF	GO:0055106	ubiquitin-protein transferase regulator activity	2/171	17/17697	0.0114768	0.0733241	0.0610755	CDC20/FBXO5	2
MF	GO:0042393	histone binding	6/171	197/17697	0.0123452	0.0767404	0.0639211	CKS1B/CKS2/MCM2/NCAPG2/HJURP/ASF1B	6
MF	GO:0019207	kinase regulator activity	6/171	207/17697	0.0154282	0.0933815	0.0777823	CCNA2/CCNB1/CKS1B/CKS2/CCNB2/DBF4	6
KEGG	hsa04110	Cell cycle	29/76	124/8076	3.61648e-34	2.60387e-32	1.97955e-32	BUB1/BUB1B/CCNA2/CCNB1/CDK1/CDC6/CDC20/CDC25A/CDC25C/CDK2/CHEK1/E2F1/E2F2/MAD2L1/MCM2/MCM6/ORC1/PCNA/PLK1/TTK/WEE1/CDC45/PKMYT1/CCNB2/PTTG1/ESPL1/DBF4/CHEK2/ORC6	29
KEGG	hsa04114	Oocyte meiosis	15/76	129/8076	6.14019e-13	1.48256e-11	1.12709e-11	BUB1/CCNB1/CDK1/CDC20/CDC25C/CDK2/MAD2L1/PLK1/AURKA/PKMYT1/CCNB2/PTTG1/ESPL1/FBXO5/SGO1	15
KEGG	hsa03030	DNA replication	10/76	36/8076	6.17732e-13	1.48256e-11	1.12709e-11	MCM2/MCM6/PCNA/POLE2/PRIM2/RFC2/RFC3/RFC4/RNASEH2A/POLA2	10
KEGG	hsa03460	Fanconi anemia pathway	10/76	54/8076	5.08317e-11	9.14971e-10	6.95592e-10	BRCA2/FANCA/FANCD2/FANCB/RAD51/UBE2T/FANCI/BRIP1/RMI2/EME1	10
KEGG	hsa04914	Progesterone-mediated oocyte maturation	12/76	100/8076	1.0683e-10	1.53835e-09	1.16951e-09	BUB1/CCNA2/CCNB1/CDK1/CDC25A/CDC25C/CDK2/MAD2L1/PLK1/AURKA/PKMYT1/CCNB2	12
KEGG	hsa04218	Cellular senescence	12/76	156/8076	1.88717e-08	2.26461e-07	1.72163e-07	CCNA2/CCNB1/CDK1/CDC25A/CDK2/CHEK1/E2F1/E2F2/FOXM1/MYBL2/CCNB2/CHEK2	12
KEGG	hsa05166	Human T-cell leukemia virus 1 infection	12/76	219/8076	7.85763e-07	8.08213e-06	6.14431e-06	BUB1B/CCNA2/CDC20/CDK2/CHEK1/E2F1/E2F2/MAD2L1/CCNB2/PTTG1/ESPL1/CHEK2	12
KEGG	hsa03430	Mismatch repair	5/76	23/8076	1.90469e-06	1.57495e-05	1.19733e-05	PCNA/RFC2/RFC3/RFC4/EXO1	5
KEGG	hsa03440	Homologous recombination	6/76	41/8076	1.96868e-06	1.57495e-05	1.19733e-05	BRCA2/RAD51/XRCC2/RAD54L/BRIP1/EME1	6
KEGG	hsa04115	p53 signaling pathway	7/76	73/8076	4.89452e-06	3.52406e-05	2.67911e-05	CCNB1/CDK1/CDK2/CHEK1/CCNB2/CHEK2/GTSE1	7
KEGG	hsa03420	Nucleotide excision repair	5/76	47/8076	7.28153e-05	0.000476609	0.000362335	PCNA/POLE2/RFC2/RFC3/RFC4	5
KEGG	hsa05222	Small cell lung cancer	5/76	92/8076	0.00168066	0.010084	0.00766618	CDK2/CKS1B/CKS2/E2F1/E2F2	5
KEGG	hsa03410	Base excision repair	3/76	33/8076	0.00356749	0.0197584	0.015021	PCNA/POLE2/NEIL3	3
KEGG	hsa05161	Hepatitis B	6/76	162/8076	0.00407969	0.0209812	0.0159506	BIRC5/CCNA2/CDK2/E2F1/E2F2/PCNA	6
KEGG	hsa05212	Pancreatic cancer	4/76	76/8076	0.00557104	0.026741	0.0203294	BRCA2/E2F1/E2F2/RAD51	4
KEGG	hsa04068	FoxO signaling pathway	5/76	131/8076	0.00766352	0.0344858	0.0262173	CCNB1/CDK2/PLK1/CCNB2/PLK4	5
KEGG	hsa05170	Human immunodeficiency virus 1 infection	6/76	212/8076	0.0145019	0.0614198	0.0466934	CCNB1/CDK1/CDC25C/CHEK1/WEE1/CCNB2	6
