# Supplementary material for: HELLPAR/RRM2 axis related to HMMR as novel prognostic biomarker in gliomas
Source: BMC Cancer. 2023 Feb 7;23:125. doi: 10.1186/s12885-023-10596-w (PMC9903609; doi:10.1186/s12885-023-10596-w)
Supplement: Supplementary file 1 — Additional file 1: Table S1. Univariate and multivariate analysis of demographic and clinical characteristics that correlate with OS of gliomas patients (CGGA database). Table S2. DEmRNAs in high and low HMMR expression gliomas samples (TCGA database). Table S3. Functional enrichment analysis for DEmRNAs based on HMMR expression. Table S4. GSEA analysis associated with HMMR. Table S5. DEmRNAs in GSE4290. Table S6. overlapped DEmRNAs. Table S7. Enrichment analysis of 41 DEmRNAs. Table S8. DEmRNAs-miRNA analysis. Table S9. DEmiRNAs in high and low HMMR expression gliomas samples (TCGA database). Table S10. DElncRNAs in high and low HMMR expression gliomas samples (TCGA database). Table S11. Univariate and multivariate analysis of demographic and clinical characteristics that correlate with OS of gliomas patients (TGGA database). Table S12. Correlation analysis of RRM2 (TCGA database). Table S13. Enrichment analysis of the correlated genes (correlation coefficient over 0.8) of RRM2 in gliomas. Table S14. Univariate and multivariate analysis of demographic and clinical characteristics that correlate with OS of gliomas patients (TGGA database). [file 12885_2023_10596_MOESM1_ESM.zip › Table S2 DEGs HMMR expression.xlsx]

## Sheet: Sheet1
Table S2. DEmRNAs in high and low HMMR expression gliomas samples (TCGA database)
gene_name	log2FoldChange	padj
TSPAN6	0.377603	1.52291e-13
TNMD	0.888422	1.06799e-11
DPM1	0.320886	4.92576e-29
SCYL3	0.0215966	0.369026
C1orf112	0.803363	3.3351e-83
FGR	0.270291	0.000188243
CFH	1.04605	5.22075e-28
FUCA2	0.801818	9.70158e-27
GCLC	-0.607943	1.83372e-30
NFYA	-0.0818475	0.0416436
STPG1	-0.102975	0.402302
NIPAL3	-0.492628	1.05151e-09
LAS1L	-0.183872	2.11183e-07
ENPP4	-0.51096	2.89394e-13
SEMA3F	1.53444	1.03613e-52
CFTR	-0.515889	3.29874e-08
ANKIB1	0.0807138	0.117289
CYP51A1	0.0436808	0.602626
KRIT1	0.237329	4.80397e-10
RAD52	-0.076715	0.127549
BAD	-0.13527	0.00371909
LAP3	0.569897	5.89758e-26
CD99	0.268694	0.0043277
HS3ST1	0.201749	0.0735394
AOC1	0.432259	0.000222295
WNT16	1.87501	1.24078e-27
HECW1	-1.04666	3.06128e-19
MAD1L1	0.0865037	0.0198435
LASP1	-0.00612873	0.897953
SNX11	0.161686	1.24037e-06
TMEM176A	0.729706	5.81564e-11
M6PR	0.221266	1.96004e-08
KLHL13	0.291793	1.25151e-07
CYP26B1	-0.881078	5.76965e-12
ICA1	-0.273066	9.23274e-06
DBNDD1	0.231669	0.0122982
ALS2	-0.123712	1.18652e-05
CASP10	0.250964	1.06692e-05
CFLAR	0.168559	1.25611e-06
TFPI	1.10258	6.49864e-21
NDUFAF7	0.0862886	0.0022821
RBM5	-0.184956	4.08648e-07
MTMR7	-1.00198	1.44828e-29
SLC7A2	-0.639185	1.30664e-10
ARF5	0.234434	1.91643e-09
SARM1	-0.027185	0.63435
POLDIP2	0.0446293	0.0507606
PLXND1	0.387421	3.93983e-10
AK2	0.701607	9.59634e-43
CD38	-0.892894	2.55117e-19
FKBP4	-0.168319	1.22436e-06
KDM1A	0.341707	7.28533e-14
RBM6	-0.28606	3.46214e-09
CAMKK1	-1.34009	5.52127e-38
RECQL	0.598731	3.26755e-32
VPS50	-0.00633073	0.899328
HSPB6	0.273584	0.0331982
ARHGAP33	-0.0627413	0.291227
NDUFAB1	0.102814	0.0167049
PDK4	-0.793642	1.8304e-17
SLC22A16	0.0508823	0.73017
ZMYND10	0.759174	1.33926e-09
ABCB5	1.7361	2.00622e-20
ARX	0.259284	0.0550794
SLC25A13	0.487038	1.17306e-37
ST7	0.0393362	0.381524
CDC27	0.0856819	0.000275945
SLC4A1	0.38406	0.0027213
CALCR	0.386236	0.00207901
HCCS	0.399439	1.71995e-25
DVL2	0.0639296	0.062544
PRSS22	0.210278	0.29447
UPF1	-0.113918	6.73859e-05
SKAP2	0.821046	7.67143e-19
SLC25A5	0.27723	7.47495e-10
MCUB	1.9086	2.21713e-69
HOXA11	1.26422	5.59188e-07
POLR2J	0.279197	2.76745e-08
DHX33	-0.0103617	0.816568
MEOX1	1.87973	8.42991e-30
THSD7A	-0.0293527	0.806847
LIG3	0.205394	1.31684e-11
RPAP3	0.214884	2.19486e-13
ACSM3	0.516726	1.23062e-22
REXO5	0.588867	1.32005e-25
CIAPIN1	0.312293	1.49341e-26
SPPL2B	0.081308	0.15459
FAM214B	-0.129031	0.000384511
COPZ2	0.337943	0.000126019
PRKAR2B	-0.346235	4.7532e-06
MSL3	0.159842	3.70529e-08
CREBBP	-0.213032	2.37879e-06
TSPOAP1	-1.16338	1.81843e-45
MPO	-0.39446	0.00292688
PON1	-1.18945	2.75532e-24
GCFC2	0.118101	0.00103934
WDR54	0.313313	5.56195e-13
CROT	0.674365	6.45012e-29
ABCB4	0.784703	1.66603e-31
KMT2E	-0.0678929	0.124836
RHBDD2	0.142744	0.00462898
SOX8	-0.797978	1.00744e-14
IBTK	-0.074372	0.030433
ZNF195	-0.036263	0.420464
MYCBP2	-0.760289	3.98321e-35
FBXL3	-0.0793372	0.0105876
ITGAL	0.464162	1.19628e-06
PDK2	-0.432461	1.81023e-34
ITGA3	1.01879	2.49235e-24
ZFX	0.0399955	0.338121
LAMP2	0.0479238	0.353992
ITGA2B	-0.286954	0.000209701
ASB4	-0.729824	1.96904e-12
GDE1	0.0197029	0.619169
REX1BD	-0.0517378	0.43583
BUB1	2.74002	2.40036e-279
OSBPL7	-0.241902	2.16181e-09
TMEM98	0.152651	0.0299251
YBX2	-0.251602	0.0264295
KRT33A	-1.47023	7.20912e-16
MAP3K14	0.239053	1.24733e-06
ABCC8	-1.05999	1.88295e-17
TTK	2.98588	2.06864e-278
TMEM132A	-0.0903118	0.142702
AP2B1	-0.306183	2.76874e-18
TAC1	-0.427174	0.0195102
ZNF263	-0.0115577	0.757725
CX3CL1	-0.553196	6.82685e-23
SPATA20	-0.121597	0.0864104
CACNA1G	-0.144303	0.264715
CDCA8	2.83048	5.11258e-269
DLX6	0.805712	1.60246e-07
MAP3K9	-1.0837	1.59527e-22
RALA	0.179524	4.36635e-13
BAIAP2L1	0.266826	0.00085999
KDM7A	-0.36554	2.2034e-12
ETV1	-0.105373	0.27757
AGK	0.109024	0.000245052
ALDH3B1	0.25607	0.000293423
TTC22	-0.566788	2.23947e-05
PHTF2	0.43448	1.36517e-35
CCL26	1.21805	2.77306e-22
FARP2	0.156803	0.000135716
USH1C	-1.49747	1.07028e-24
GGCT	0.214641	6.5013e-08
DBF4	1.23519	1.78583e-127
TBXA2R	0.683867	6.07775e-21
IFRD1	0.389528	3.5252e-23
LGALS14	0.453079	0.194884
COX10	0.0201078	0.526235
GTF2IRD1	0.0914337	0.00876876
PAF1	-0.166252	2.62815e-06
VPS41	-0.0530268	0.0670602
ARHGAP44	-1.40254	1.50146e-42
ELAC2	-0.0415508	0.0625369
SCIN	0.595071	8.87752e-07
ARSD	1.01089	3.46598e-34
PNPLA4	0.506029	7.51231e-07
MYH13	-1.1653	5.41178e-11
ADIPOR2	-0.623844	9.27096e-37
CDKL3	-0.0675389	0.0611719
UPP2	-1.05627	8.93867e-40
PRSS21	0.392358	0.00513277
MARK4	-0.124836	0.000552532
PROM1	1.16067	2.39969e-37
CCDC124	-0.0780719	0.0625473
CEACAM21	0.181839	0.0461427
PAFAH1B1	-0.321155	1.34713e-22
NOS2	1.99199	5.40865e-53
DNAH9	0.835083	5.76355e-15
KIAA0100	-0.0160334	0.679342
SLC13A2	-1.05002	1.07613e-05
GAS7	-0.481652	1.74867e-08
TRAPPC6A	-0.30588	1.0902e-10
MATK	-1.70809	8.40507e-63
CEACAM7	-0.779001	0.0440546
CD79B	0.64342	2.9971e-09
SCN4A	0.728182	7.43863e-09
ST7L	0.317544	1.38303e-25
TKTL1	0.504062	0.000216061
PAX6	-0.369779	4.02296e-10
RPUSD1	0.062162	0.0998709
RHBDF1	0.693301	2.20377e-20
LUC7L	-0.251541	1.5359e-06
CACNA2D2	-0.828464	8.68573e-21
BAIAP3	-0.627033	2.14774e-10
TSR3	-0.336465	1.98824e-20
PIGQ	-0.207581	4.2699e-09
CRAMP1	-0.227461	4.13399e-09
TEAD3	1.37617	1.3255e-43
SELE	0.288432	0.131163
DNAJC11	0.0160149	0.730274
FMO3	-0.198584	0.0339667
MYLIP	-0.417894	9.29224e-17
NOX1	-0.089299	0.0480335
CCNB1	2.43118	2.26416e-265
PSMB1	0.248732	7.86465e-09
SYN1	-1.28418	5.31595e-27
JARID2	-0.346169	2.84668e-15
CDKL5	-1.00557	2.42934e-28
CAMK1G	-1.60389	4.35492e-24
CDK11A	0.0896169	0.114771
NADK	0.372732	4.85298e-22
CCNA2	2.54507	4.93195e-265
TFAP2D	-1.55207	3.02841e-07
DLEC1	-0.297761	0.00877059
CYTH3	0.0671931	0.0396339
ADAM22	-0.64726	1.95746e-21
SYPL1	0.34845	3.16356e-12
CYB561	0.127525	0.139697
SPAG9	-0.362661	1.02882e-18
CELSR3	-0.318532	0.00166835
AASS	0.10202	0.118617
PLEKHG6	0.849753	1.45504e-13
SS18L2	-0.0808248	0.0460365
MPND	-0.237069	1.54729e-09
MGST1	0.0654069	0.569176
CRY1	0.3879	8.99738e-30
PGLYRP1	0.253808	0.0303191
NFIX	-0.168141	0.000604911
ST3GAL1	0.038877	0.592971
MMP25	0.829437	4.08521e-21
IL32	0.61434	1.07437e-08
PKD1	-0.155144	0.00246085
MAPK8IP2	-1.06979	7.4764e-43
MED24	-0.0217647	0.555749
RHOBTB2	-0.468492	1.14658e-19
HEATR5B	-0.163895	8.95552e-06
SEC62	-0.293383	3.48822e-25
RPS20	-0.0892602	0.0845853
CSDE1	0.0585799	0.118248
UBE3C	0.325007	1.17976e-25
REV3L	0.0331594	0.673433
TENM1	0.460409	1.23803e-05
PAX7	-1.04737	5.57537e-09
MASP2	0.0216238	0.804529
IYD	0.262598	0.164332
FAM76A	0.138367	0.00129227
TRAF3IP3	0.181556	0.0373972
POMT2	-0.0662138	0.0655379
VTA1	0.0540641	0.0956784
MLXIPL	-0.46304	2.02797e-07
BAZ1B	0.229816	9.33377e-14
RANBP9	0.227102	1.23881e-15
ETV7	1.34036	5.3117e-32
SPRTN	0.148212	1.29e-08
EEF1AKNMT	-0.0087519	0.789183
DYRK4	0.157778	0.00018055
ZNF207	0.293627	8.6831e-52
UQCRC1	-0.0251505	0.587804
STARD3NL	0.469165	1.07928e-35
CD9	0.249749	0.00012675
HHATL	-1.14402	6.79142e-25
NCAPD2	0.689622	3.71752e-55
IFFO1	0.0902392	0.0287984
GIPR	-0.556962	7.6257e-08
PHF7	-0.0722529	0.131053
SEMA3G	-0.78024	7.17786e-19
NISCH	-0.415848	3.27274e-35
STAB1	0.622346	1.10997e-11
FUZ	-0.0219882	0.679917
SLC6A13	-0.915679	4.77448e-23
IDS	-0.774634	3.71493e-24
PRSS3	-1.11156	2.49346e-22
ZNF200	0.384941	1.47306e-62
CD4	0.394119	3.27052e-07
LRRC23	-0.297887	1.36352e-06
BTK	0.357953	7.30986e-06
HFE	1.19175	9.95315e-39
SCMH1	0.385947	1.90222e-26
FYN	-0.139112	0.000821445
HIVEP2	-0.598581	2.37184e-21
FMO1	1.73737	6.58962e-56
ELOA	0.211889	1.37374e-13
LYPLA2	0.303134	8.70525e-12
CLCN6	-0.452097	1.68223e-30
MRC2	1.17516	3.11717e-35
NME1-NME2	-0.0563647	0.511832
KIF23	2.8925	2.04304e-264
TSPAN9	0.464833	4.31841e-14
BTBD7	-0.0631526	0.12288
APBA3	0.237641	1.46625e-09
MKS1	0.221585	3.57113e-15
ABHD5	0.217551	4.5207e-08
ANOS1	-0.101583	0.261227
AKAP8L	-0.228981	9.39796e-12
MBTD1	-0.0412773	0.462164
UTP18	0.272152	2.18425e-25
RNF216	0.120174	7.15041e-06
TTC19	-0.122483	2.65292e-06
PTBP1	0.639901	1.03485e-71
DPF1	-0.0774811	0.267135
SYT7	-1.14178	1.03679e-19
LARS2	-0.128628	0.00041084
PIK3C2A	-0.267772	6.67286e-08
PLAUR	1.65931	1.00045e-49
ANLN	-0.490396	5.93889e-07
WIZ	0.143094	1.60079e-05
RABGAP1	-0.431019	4.37468e-29
DCN	1.281	4.75717e-35
QPCTL	0.509813	3.24964e-21
PPP5C	0.171111	1.21349e-05
CEP68	-0.303092	3.8171e-14
MAP4K3	-0.0370647	0.266923
ZBTB32	-0.207245	0.0118584
TYROBP	0.62264	2.02679e-11
TMEM159	1.04545	4.00488e-42
GABRA3	-0.568563	4.11678e-06
BRCA1	0.994028	1.81036e-101
ERCC1	0.192847	8.53183e-07
CD22	-1.31542	1.48131e-25
SEMA3B	-0.492577	7.33696e-11
MBTPS2	0.128375	0.0011623
PRICKLE3	1.23828	1.26325e-46
KIF20A	3.18553	1.5982e-262
EXTL3	0.312694	5.83884e-15
NR1H4	0.313185	0.0485359
ELOVL5	0.17833	3.00158e-06
ALOX5	0.55241	9.41249e-09
KDM5D	-0.148846	0.612456
CALCOCO1	-0.329715	1.67429e-26
UBR7	0.224608	3.72808e-15
MAP4K5	-0.297547	7.33142e-10
EHD3	-0.716012	1.62065e-24
PSMC4	0.359849	2.5192e-25
MAN2B2	0.0223275	0.640479
SLC7A14	-0.970539	1.51034e-15
CLDN11	-0.561775	4.55379e-06
SLC25A39	0.331819	1.28618e-19
MVP	0.156377	0.0384537
NUB1	0.0845144	0.00207103
PGM3	0.0721447	0.0715137
RWDD2A	-0.176208	8.74081e-08
CLK1	-0.309094	7.84521e-11
POLR3B	-0.0145036	0.723452
ANGEL1	-0.344372	2.9866e-15
RNF14	0.217334	8.94426e-11
DNASE1L1	0.311278	4.81948e-11
DDX11	0.396477	4.82515e-09
HEBP1	0.0789754	0.35048
GPRC5A	1.68825	1.09186e-29
MAMLD1	-0.0803045	0.127351
CD6	0.168092	0.131637
TACC3	1.86989	1.33058e-158
UFL1	-0.148943	5.85583e-05
POLA2	0.751278	3.32033e-82
ZC3H3	-0.0542958	0.160331
CAPN1	0.0626551	0.101563
ACP3	1.02639	4.49264e-15
MDH1	-0.38184	4.60345e-14
SLC30A9	-0.152135	1.06193e-08
MTMR11	0.774762	8.24433e-27
COX15	-0.317142	8.22262e-24
CCDC88C	-0.117285	0.148163
YAF2	-0.0954492	0.0215963
ZMYND11	-0.649929	6.51635e-39
WAS	0.133381	0.0856583
DEPDC1	3.46271	2.40071e-260
BID	-0.375051	4.00659e-14
MATR3	-0.269801	9.30759e-07
NPC1L1	0.70718	1.86978e-10
XYLT2	-0.0935235	0.00210099
RGPD5	1.5681	2.87808e-27
STMN4	-0.653165	9.36578e-13
NUDCD3	-0.120123	0.000100783
ISL1	1.79374	6.38384e-09
CHDH	-0.542401	5.92334e-20
IL20RA	0.184805	0.236147
CLCA1	0.0701461	0.839708
CLCA4	-1.06064	9.0742e-13
GLT8D1	0.213759	4.67577e-16
ATP2C1	-0.0548207	0.0682881
IGF1	0.0884363	0.363142
SLC38A5	0.0978825	0.184133
RALBP1	-0.0372015	0.440131
RUFY3	-0.463098	4.68547e-23
CNTN1	-0.83242	1.65869e-20
SLC11A1	0.895989	1.92559e-13
WWTR1	0.86418	2.89688e-21
AGPS	0.0556164	0.051891
CXorf56	0.0184053	0.505327
ATP1A2	-0.957589	1.2052e-22
TTC27	0.285061	9.11686e-27
ZNF582	0.206556	9.3639e-08
VSIG2	-0.417603	3.9978e-06
PHLDB1	-0.228999	1.01764e-05
MARCO	1.72313	2.60337e-24
CYP24A1	-0.255599	0.0137852
PRDM11	-0.538596	2.09483e-27
SYT13	-1.51823	1.86483e-24
SNAI2	1.94735	3.80486e-80
CD74	0.795592	8.96692e-14
HGF	0.951182	4.00855e-16
ZRANB1	-0.576492	1.21606e-27
NCDN	-1.14645	1.47044e-36
ADGRA2	0.374219	5.25287e-07
ZFP64	0.15158	2.53163e-09
MNAT1	-0.0885763	0.0313927
SAMD4A	-0.309008	5.00784e-06
RUNX3	0.844848	3.99894e-21
MRE11	0.101452	0.000200501
PLEKHB1	-1.00079	2.18482e-47
SERPINB1	0.741161	2.2116e-21
CYP3A43	-0.663421	2.19026e-12
SLC7A9	0.411085	2.11153e-06
SPAST	-0.135128	2.55084e-05
NRXN3	-1.13831	5.66036e-23
OSBPL5	-0.0930697	0.0697401
AQR	-0.0244082	0.546759
CPS1	-0.0791204	0.496565
C8B	0.630469	0.00971329
FHL1	-0.0668916	0.15647
RTF2	-0.163658	6.69283e-14
GABRA1	-1.82666	4.5558e-26
NLRP2	-0.792317	2.55517e-09
SLC45A4	-0.475602	4.88327e-16
RNF10	-0.00764608	0.807897
ZNF839	-0.206855	1.08862e-10
ZDHHC6	0.0149158	0.629151
GRAMD1B	-0.98978	4.69203e-40
RNH1	-0.18898	1.89515e-07
NDUFS1	-0.230789	7.21146e-14
RB1CC1	-0.351006	1.90933e-18
ERP44	0.382427	2.77449e-34
ALAS1	0.090783	0.00475787
BIRC3	1.24895	8.4936e-30
AKAP11	-0.594231	2.12696e-28
GLRX2	0.320174	8.90743e-13
SNAPC1	0.343378	7.12741e-16
DERA	0.135442	0.00139204
STRAP	0.094115	0.000418159
ABCC2	-0.116761	0.128643
DEF6	0.0631283	0.50992
PLEKHO1	0.116851	0.0155199
GCLM	0.443644	5.39345e-14
UBR2	-0.200223	1.77396e-13
EHD2	0.797107	9.6079e-25
NUSAP1	2.70417	2.40071e-260
CCDC28A	-0.167751	0.000327949
RRAGD	-0.325223	7.49738e-10
HSF2	-0.0317038	0.456853
PHF20	-0.135461	6.23434e-06
HSD17B6	-0.76359	1.78783e-15
NR1H3	-0.0869875	0.0594503
TYMP	1.05588	1.28446e-18
NCAPH2	-0.090044	0.0252595
TOMM34	0.166486	2.19866e-05
SEC63	-0.0923756	0.00373324
KPNA6	0.0576404	0.124142
VIM	1.21895	6.54776e-30
RTEL1-TNFRSF6B	-0.117699	0.121447
FAS	0.766278	3.69969e-16
RNASET2	0.0812162	0.323122
CD44	0.817522	8.79405e-15
KCNG1	-0.483806	0.00112878
AGPAT4	-0.335761	1.85987e-11
SLAMF7	0.792203	2.64649e-08
BTN3A1	0.392458	5.87172e-13
MIPEP	0.347262	1.44491e-16
PRKCH	-0.00407652	0.959113
INSRR	0.811799	3.28244e-09
IFNGR1	0.0720031	0.163264
B4GALT7	0.0875225	0.00862704
SH2D2A	1.06588	1.66826e-19
VRK2	0.420103	8.68805e-08
TNFRSF1B	0.281817	0.000334637
VEZT	0.121001	9.42976e-07
POU2F2	0.0527786	0.526098
BRD9	-0.199157	6.1635e-14
SNX1	-0.0465225	0.321198
TBPL1	-0.217681	3.57585e-07
ARNTL2	1.07332	5.15378e-43
BCLAF1	-0.0558499	0.059284
SLC39A9	-0.0198819	0.629237
ANK1	-0.710496	5.76946e-13
CKAP2L	2.92023	7.65907e-260
TFB1M	0.233105	4.07766e-12
RABEP1	-0.308189	5.28362e-27
HMGB3	0.342041	2.17102e-12
NUP160	0.461596	2.07899e-41
BAK1	0.529529	1.26736e-39
MUSK	-0.00290015	0.989373
IKZF2	-0.133813	0.0123985
GRN	0.509639	2.23465e-20
FAM13B	0.0137146	0.835015
ARHGAP31	-0.340663	3.24158e-08
CENPQ	0.390694	2.22627e-26
SARS1	-0.0189334	0.655821
RANBP3	-0.0770872	0.000339328
ARID4A	-0.289521	4.23209e-11
EIPR1	-0.22255	2.61501e-12
PNPLA6	-0.172454	1.12107e-08
IFT88	-0.252303	6.53199e-11
ALG1	0.467286	4.14097e-32
ZCCHC8	0.193631	3.12679e-12
ABCF2	0.270292	2.01787e-24
CHPF2	0.671423	4.7506e-46
LRRC7	-1.17017	1.57902e-29
FUT8	0.224437	1.60782e-06
UBA6	0.168943	3.57676e-12
GAB2	-0.339913	2.28299e-14
ATP6V0A1	-0.61125	1.03664e-50
PIAS1	-0.19573	1.17587e-07
SLC4A7	0.621695	1.57226e-30
APBA2	-0.388411	1.36418e-17
MAP2K3	0.694746	2.22701e-34
EFCAB1	0.414855	0.00987651
TMSB10	1.02153	1.51055e-33
ASTE1	0.217493	5.92666e-16
RNF19A	-0.0736867	0.322568
PEX3	0.135845	5.69642e-06
GABARAPL2	-0.318993	7.2938e-18
MYOC	-0.628699	3.78727e-05
SH3YL1	-0.291118	7.58749e-21
FAM136A	0.42768	4.2272e-45
VCL	0.416917	1.3329e-10
AURKA	2.1597	7.39839e-258
DAPK2	-0.342659	7.64112e-08
NSMAF	0.16661	9.60453e-09
ADSS2	0.132959	0.00152495
STAP1	1.30196	1.50608e-19
TIMP2	0.171643	8.18639e-05
RFC1	-0.00451005	0.92169
TBC1D23	0.241516	1.45274e-19
CUL3	-0.0184565	0.504449
MYOM2	-0.519351	6.92107e-18
OTC	-0.272132	0.00328823
CYP46A1	-1.17103	8.65214e-55
ZZZ3	0.137172	0.000153584
SLC18A1	0.875944	7.2344e-11
USP2	-0.480578	6.55847e-15
CASR	-0.180464	0.235918
TUBG2	-0.554525	1.83082e-45
RPL26L1	0.530789	7.11129e-41
FLT4	0.679002	8.47113e-22
NSUN2	0.0544824	0.0504882
FBXO42	0.0844749	0.0186712
MFAP3	0.42466	3.23944e-14
MRI1	0.264511	3.31031e-07
METTL1	1.79074	2.92083e-72
KIF4A	2.66258	3.83535e-257
AGA	0.33272	3.52332e-11
PI4K2B	0.839342	1.77793e-52
BOD1L1	-0.288127	5.57431e-10
MAT2B	0.035556	0.426009
TLL1	-0.272464	0.0803419
EDC4	-0.0472794	0.277954
TRIO	0.486002	2.96843e-18
VCAN	-0.248513	0.000796367
CLEC16A	-0.447806	5.95084e-29
MSR1	1.56855	9.55628e-41
CDH1	0.247459	0.0520333
MTREX	0.0455413	0.100108
DNAH5	0.0284509	0.853058
ZFYVE16	-0.356764	1.18404e-14
RIPOR1	-0.180541	6.21836e-10
C6	0.331987	0.0914337
RAI14	0.757963	1.78826e-52
SOX30	0.288239	0.00239178
PNKP	0.293099	1.198e-10
BEST2	0.525823	4.64785e-08
PHLPP2	-0.439971	6.78287e-18
SPDL1	0.440538	4.04178e-44
STAU2	-0.138536	0.000570266
SLC66A1	0.230627	1.54933e-09
CTNS	0.176724	4.56367e-09
RTN4R	-1.09561	2.93616e-31
PHF23	0.027922	0.342197
CDH10	-0.422484	3.72691e-08
INPP4A	-0.274073	2.00075e-10
RAB27B	-0.587613	1.11224e-08
PSMA4	0.307584	1.87611e-18
MYO16	-0.0737225	0.56352
LSG1	0.179004	2.47095e-12
PARP3	-0.187852	1.37245e-05
TNC	1.28137	3.51781e-37
THAP3	-0.00949677	0.878706
RIPOR3	0.865795	2.84438e-17
TDP1	0.522919	1.82438e-61
AIFM2	-0.0824583	0.0980184
C2orf83	-0.165021	0.157212
SPATA7	-0.0381982	0.393227
MED17	0.152524	1.53173e-10
RETSAT	-0.0735707	0.0885798
CAPG	0.883764	2.70752e-18
AP2S1	0.503393	2.08865e-18
USH2A	-0.0871595	0.285783
ZPBP	0.27202	0.246012
TG	-0.408147	0.000466139
ADAM28	-0.0570318	0.582161
BARX2	-0.830528	4.8581e-10
DCUN1D1	-0.113863	5.36351e-05
JADE2	-0.630787	1.4774e-32
ZIC2	0.0785549	0.426902
LCP2	0.620275	6.93613e-16
TRIT1	0.109943	0.0200597
ADRB1	-0.691958	4.81325e-15
GUCA2B	0.00613591	0.99457
CUL7	0.587632	6.5105e-22
CTNNA1	0.279688	1.27399e-15
PHKA2	0.188384	0.000128065
CNTLN	0.303058	8.5201e-11
EPHA3	1.12386	4.04036e-31
HSPA5	0.514035	1.04542e-27
DSG2	1.92153	1.14979e-21
GEMIN8	-0.0204212	0.640068
OFD1	-0.119118	0.00504959
GPM6B	-0.395015	8.44285e-16
NEIL3	3.10884	4.43626e-255
PREX2	-0.634429	2.37618e-21
WDR37	-0.541345	1.74928e-31
YTHDC2	-0.0169787	0.68846
CTPS2	0.0847285	0.0108521
ATP6V1H	-0.459683	2.96776e-30
POLR2B	0.218174	8.54293e-12
FAM214A	-0.296538	1.64073e-09
ARAP2	-0.4748	4.75811e-13
TPR	-0.0528776	0.192927
CP	0.742395	5.21393e-07
KIAA0556	0.0527819	0.284871
DTNBP1	-0.113227	0.0135911
XK	-0.705759	4.6852e-08
ANO2	-0.0997907	0.192986
C12orf4	0.311749	4.86796e-17
SCML1	0.159961	0.00606778
WWC3	-0.0762481	0.0720187
ARHGAP6	-0.196497	0.0171001
FAM184B	0.52388	2.16364e-07
MAP4	-0.414597	7.58567e-25
GOPC	-0.188329	3.56467e-07
ROS1	-0.88015	9.34486e-06
USP28	0.252497	1.62377e-17
HDAC9	0.275409	1.8588e-05
TSPAN17	0.415367	7.67334e-26
NOP16	0.271233	2.88835e-16
CC2D2A	-0.0855769	0.0292896
RRM2B	0.066356	0.170857
ZNF800	0.264996	3.76073e-19
TNFRSF17	-0.2094	0.143294
SNX29	-0.182004	3.48867e-06
LMO3	-0.788783	7.35372e-18
MRPS10	0.277898	9.95059e-22
GUCA1A	0.318829	0.0635539
RSF1	-0.244723	1.65401e-07
VPS13D	-0.777226	1.82755e-30
CELF2	-0.418361	1.36721e-17
FAM120A	0.175199	8.27744e-11
R3HDM1	-0.19742	3.52283e-05
COL9A2	-0.353459	1.70036e-05
KITLG	0.13133	0.0857906
ERCC8	0.349251	9.95677e-40
ADAMTS6	0.0949885	0.285822
H6PD	0.316669	1.45954e-10
VAMP3	0.165361	0.000568645
PER3	-0.821916	2.60996e-30
UTS2	0.0185608	0.95584
TNFRSF9	1.10231	3.91054e-18
EPN3	-1.24225	8.77957e-25
LTBP1	0.548744	1.50115e-09
RCN1	0.364066	3.40006e-18
ELN	1.0404	1.14869e-36
RFC2	0.994701	6.39835e-107
ARID1B	-0.118683	0.00281896
CLPTM1L	0.30658	1.12837e-26
NEDD4L	-0.152225	0.0483365
FOXP3	0.0662238	0.339353
PPP1R3F	-0.821069	1.08661e-66
HEXB	0.812838	7.16404e-42
PTCD2	-0.107485	5.32761e-05
NEXMIF	-0.358255	0.000320205
JKAMP	0.0529695	0.0803882
DKK3	-0.349561	2.41559e-06
ARHGEF5	0.10304	0.401673
NFE2L3	1.06597	3.21394e-44
MCUR1	-0.123365	8.17579e-05
LIMA1	0.505613	2.16159e-18
LETMD1	-0.302631	5.93639e-17
SLC4A8	-0.15166	0.00899695
LAMC3	1.045	6.57427e-37
PTGER3	-0.838869	1.64157e-08
TNIP3	-0.616336	7.44524e-05
MAPK9	-0.529037	1.17272e-34
COL23A1	0.0288174	0.890163
BCAR1	-0.268211	7.10898e-08
FAM160A2	-0.144702	7.05543e-06
HERPUD1	-0.000728009	0.991994
HOMER3	-0.123036	0.0232513
NCAPH	2.50516	1.08807e-253
NCAPG	2.96487	5.75122e-252
PIK3CB	-0.363476	1.00645e-22
CYBA	0.612039	1.98162e-12
THOC3	0.338297	6.74061e-13
HEBP2	0.584697	2.07141e-25
MPHOSPH9	0.347162	5.83175e-15
PLEKHA5	-0.521401	3.44224e-12
PRSS8	-0.110542	0.334685
SIKE1	0.427636	1.98021e-44
RRP12	-0.215542	2.11797e-09
FNIP2	-0.232444	2.72269e-07
MSMO1	-0.228971	0.000412805
TTC17	0.0287893	0.387859
ALX4	0.899969	5.60369e-13
FSTL4	-1.24113	7.89515e-19
FOXN3	-0.229314	5.71322e-07
METTL24	0.254825	0.0520577
AKR7A2	0.0914734	0.0440251
MRTO4	0.281538	2.12064e-11
NNAT	0.863432	2.65093e-07
USE1	-0.123476	0.00342694
MCF2L2	-1.35376	1.61314e-45
NRIP2	-0.802469	1.23608e-38
LAMA3	-0.382624	8.21914e-05
AP5M1	-0.130942	2.59667e-05
ANAPC4	-0.0216556	0.473717
KCNQ1	0.151062	0.0413937
TRAPPC3	0.255942	1.11419e-08
THRAP3	-0.0148547	0.733164
PHPT1	0.271024	3.4408e-07
ENTPD2	0.436516	0.000246991
LY75	0.403931	5.08491e-07
ARID4B	-0.166221	5.42874e-07
OPN3	0.42224	1.3759e-08
SDCCAG8	-0.0577731	0.129021
PTPRN	-0.930059	2.27727e-13
HHAT	0.105543	0.193724
KIF1B	-0.481937	7.73187e-18
FOXC1	0.374631	1.78655e-07
TBC1D22A	-0.226741	3.64772e-14
SYNE2	0.0994976	0.162627
PLEKHH1	-0.874943	1.85988e-24
ATP9A	-0.813688	1.91907e-36
SPO11	-0.0262335	0.948817
CBLN4	-0.590853	0.00100334
CHRDL2	1.60987	1.70929e-28
FAM168A	-0.476442	1.24708e-23
RELT	0.0843938	0.046402
GALC	0.0208018	0.828624
NOP58	0.0881891	0.0063288
SZRD1	0.46803	3.55201e-33
KCNH2	0.166416	0.0119358
CUL1	0.240585	5.13835e-20
FAM114A2	0.302923	2.96965e-27
CYFIP2	-0.630939	8.9722e-22
TAB2	-0.00169824	0.980064
GINM1	0.0413429	0.251755
EIF2AK2	0.0936888	0.0210168
USP36	-0.0725915	0.0393331
KMT2C	-0.221881	8.72214e-06
MCOLN3	0.586559	0.000133648
CCDC85A	-1.3684	5.48762e-37
PUM2	-0.162277	2.47539e-08
MRPL43	-0.314545	8.50739e-17
ITIH4	-0.0111054	0.923395
ITIH1	1.72879	1.11325e-27
HPF1	0.0918549	0.00508495
ZFR	0.000371496	0.994392
ZNF280C	0.136547	0.000304019
NPFFR2	-1.25626	1.50125e-13
PHF21B	-0.429613	1.82595e-09
TRAF1	0.242281	0.00199565
RC3H2	-0.180642	2.3852e-06
IL17RB	-0.0612862	0.428227
TRAF3IP2	0.122144	0.0138064
GYG2	0.108215	0.348718
DCBLD2	0.865745	8.74097e-37
SERPINB3	-0.224138	0.654032
SOAT1	0.468739	2.77016e-30
PKP2	-0.0727713	0.645863
MSH4	0.203508	0.0380935
F7	-0.834528	3.93083e-11
GDI2	-0.0157066	0.747547
PRDM1	0.510727	9.9971e-16
ATG5	0.232451	1.47571e-14
TMCC3	-0.326907	3.61393e-09
PITHD1	-0.301705	1.67907e-14
MTA3	-0.454322	1.65068e-37
USP13	0.07308	0.0714287
ATP11B	0.218744	1.46361e-08
LAMC2	0.919264	2.3326e-15
CDK14	-0.00672407	0.93047
SEC61A1	0.493079	3.26072e-43
PPP1R12A	-0.0664355	0.120253
RASGRF1	-1.55206	1.60211e-36
CAMK2B	-1.04778	9.94674e-23
CROCC	-0.236969	0.00024831
POLR3E	-0.00810146	0.82525
ATP2B4	0.108952	0.107337
ZC3H11A	0.267207	5.36515e-07
RIOK2	0.0846869	0.000494985
YIPF1	0.53773	2.86425e-28
NDC1	0.813061	1.37638e-104
DGKG	-0.330717	0.00100699
FLYWCH1	-0.461979	2.6323e-46
UNKL	-0.425211	2.04668e-25
TBXAS1	0.180121	0.02909
PARP12	0.76137	7.05535e-23
ALDH18A1	0.145663	0.000181547
TARBP1	-0.325316	3.33099e-09
GATB	-0.286933	3.90907e-16
MXD1	-0.0116	0.852574
CDK17	-0.248151	2.119e-13
DNAJC25	0.278611	4.17471e-12
SLC2A3	0.59159	2.22673e-10
PSD	-1.26684	1.60392e-35
CTDP1	-0.0224046	0.546334
YBX3	0.698719	1.13187e-20
STYK1	-1.64474	6.7406e-24
WNK1	-0.238228	2.82249e-07
CCAR1	-0.0752577	0.0124976
OGFR	-0.113193	0.00216251
GNA15	0.394439	3.9539e-06
CREB3L3	-1.31199	1.00266e-12
PIGV	-0.0257187	0.586188
PTPRU	-0.107498	0.319046
SNRNP40	0.636258	9.20512e-53
RIMBP2	-1.12206	5.6002e-18
COL11A1	0.970571	6.09727e-13
QSER1	0.0396772	0.467955
MPC1	-0.128985	0.00480474
ACAA1	-0.18999	2.0601e-09
BCAT1	1.95561	8.10759e-75
HDAC7	0.254767	1.09544e-09
LZTS1	0.773979	9.36281e-13
PRDM6	0.519879	3.61554e-09
WNT8A	-0.820984	2.41126e-11
SPAG4	1.81327	3.50182e-53
NCKAP1	-0.125947	0.000150451
MRPS35	0.214247	9.52597e-13
GUCY1B1	-0.481213	8.36375e-09
SFSWAP	-0.234427	5.16794e-10
TNK2	-1.02405	1.57566e-39
MON2	-0.186606	6.36273e-09
CDH3	0.343668	0.000255142
ARSF	0.452858	0.00528995
GPBP1	-0.135604	2.15197e-12
DGAT2	-0.0466854	0.679441
ZNF112	0.175324	1.58387e-05
CS	0.0412612	0.169872
LTK	0.175773	0.175934
MRPS24	0.246538	2.58019e-07
ELMO2	-0.223469	1.39099e-13
WAPL	-0.183313	2.41462e-07
VMP1	0.752814	2.9858e-43
APPBP2	-0.0642217	0.0321139
POLD1	0.814127	1.61138e-56
SEZ6	-0.00245823	0.989373
EIF4B	-0.179089	6.4073e-05
SLC6A16	0.273318	0.00139981
BICRA	0.0794541	0.105299
SPHK2	-0.178427	1.64406e-07
RPL18	0.0352321	0.636137
CA11	-1.24426	1.52889e-45
ISOC2	0.0637209	0.256613
U2AF2	0.236838	9.45674e-18
EPN1	-0.0998763	0.0132044
MED29	-0.191225	9.71764e-08
AHRR	0.105839	0.16987
GSC2	-1.57917	1.04276e-14
ZNF275	-0.442049	3.07666e-17
MTMR1	-0.223221	8.10688e-10
GPC1	0.769974	4.12137e-36
ADCK1	-0.316482	2.73239e-16
HAGH	-0.381342	3.62994e-29
RNF4	0.136827	8.77684e-11
CASP8	0.796667	6.87283e-31
LIMCH1	-0.689595	3.55733e-31
INTS13	0.192351	2.80732e-09
TM7SF3	0.370016	7.17906e-20
DLX3	0.0682698	0.731537
SPA17	0.557707	1.91181e-11
TSPAN32	-0.0599877	0.536384
CCN5	-0.259126	0.0149771
DMRT3	0.0684619	0.842263
ST3GAL6	-0.607404	7.00326e-22
ATP2C2	-0.607496	2.25356e-10
NGFR	1.18572	6.19355e-22
CDON	0.107572	0.277592
TAF2	0.188611	4.12199e-08
HIPK2	-0.745282	1.42112e-28
TNPO3	0.207442	7.34556e-09
BORCS8-MEF2B	-0.314569	2.15546e-09
RFXANK	0.0734681	0.152953
TMEM161A	0.225109	1.36188e-09
LPAR2	0.0853162	0.301728
CTSA	0.416648	1.99346e-18
SUGP2	-0.101404	0.00634183
SLC12A2	-0.255594	6.82704e-06
SNX24	0.163783	9.82949e-08
EYA2	0.665799	1.22928e-10
CNN2	0.516908	4.03486e-07
ABCA7	0.0876587	0.296625
SNCAIP	-0.0183819	0.871617
DDX20	0.445469	5.64294e-33
BTBD1	-0.0236527	0.453766
FAR2	0.415623	7.99141e-12
BCAS1	-0.322007	0.0117398
POU1F1	-0.675692	1.50937e-11
CHI3L2	1.68851	9.89474e-23
SBNO2	0.723059	2.79346e-37
PMS1	-0.0131863	0.744317
HMG20B	0.241318	1.86466e-07
CALCRL	-0.524158	9.01015e-09
TAF11	0.23087	1.21008e-17
ANKS1A	-0.275931	4.55839e-13
AP3D1	-0.033559	0.305522
ZNF76	-0.10003	0.000131845
SLC9A3R2	-0.356664	4.11751e-13
NTHL1	-0.11675	0.0166699
UHRF1BP1	0.00964024	0.864938
GNAI3	0.542153	6.49613e-42
IPO5	0.128753	1.46865e-05
OAT	-0.580616	6.16315e-43
WDR3	0.349455	8.8229e-21
PKN2	0.226827	9.54234e-09
WDR18	0.0955835	0.0472669
TRAM2	0.672571	7.66612e-25
NTN1	0.00156788	0.989166
GLP2R	-1.43645	7.01672e-27
NUF2	2.48121	4.73569e-249
DGKA	-0.100099	0.00361727
ERBB3	-0.032702	0.846632
ROPN1	-0.192945	0.134564
ANKRD44	-0.318077	2.63813e-13
KARS1	0.110371	2.57197e-05
ADAT1	0.274287	7.32232e-19
PDIA5	1.23178	5.28098e-52
TBC1D22B	0.0971141	0.000528172
NDUFB4	0.04496	0.261763
SPEN	-0.275669	5.42368e-08
MYLK	-0.0300527	0.810421
ZC3H15	0.0918495	0.000315558
MAP2K4	-0.354478	6.89078e-13
PACC1	0.124886	0.0302226
SNAP91	-1.20998	3.04659e-25
SLK	-0.405274	2.14741e-21
CYB5R4	0.32323	1.26898e-16
COL17A1	-0.511918	6.18343e-05
GSTO2	-0.808253	2.10947e-25
SEC61A2	-0.328465	3.53615e-10
PRKCQ	-0.701687	1.68508e-24
TLE2	0.366082	1.13288e-05
ASB1	-0.480833	7.39741e-33
FAM107B	-0.444883	4.03326e-11
ME1	-0.386574	0.000190608
TBC1D1	0.488307	9.42691e-17
CDK13	0.209376	3.46674e-18
MTHFD2	-0.447225	2.76124e-08
SLC9A7	-0.437329	9.43812e-11
FOXJ2	-0.120205	0.000645939
YBX1	0.639159	1.86724e-36
PDE4A	-0.501384	1.34101e-15
PPP2R5A	-0.761566	3.16349e-42
CTNNA2	-0.209337	0.00320124
ELAVL1	0.218697	2.42381e-27
TIE1	-0.299163	5.50614e-07
DIP2B	-0.145756	0.00450617
SMARCD1	0.307201	2.44888e-21
KDM4A	0.24246	3.58252e-11
NFYC	0.123559	6.01361e-06
ZMYND12	0.506031	1.07699e-06
SLC9A3	-0.537252	4.42567e-09
NGEF	-1.42101	2.2316e-31
CENPE	2.52934	5.84363e-248
CD84	0.197434	0.0419749
ELOVL1	0.0424411	0.644597
SPI1	0.375433	1.12869e-05
ZNRD1	0.318833	1.08709e-11
MPPED2	0.332534	6.10259e-06
CLDN18	0.807986	1.29962e-18
ZBTB11	-0.103916	0.000771397
ATXN3	-0.195697	1.3334e-10
GOLGA5	0.0215167	0.520971
FGFR2	-0.719891	1.31814e-18
LRRC40	0.24826	1.14616e-12
ISOC1	0.255507	1.46885e-12
EML1	0.108745	0.00857112
TRMT11	-0.275228	1.14049e-16
THUMPD1	-0.202129	3.52703e-11
MSANTD3	0.456927	1.466e-39
KIF26A	-0.138414	0.272648
ATG2B	-0.343139	2.06168e-16
ARFGEF1	-0.0686883	0.0375028
ACSM2B	-0.437107	0.0421903
ZFAT	-0.0467627	0.300263
MTFR1	0.57381	1.88944e-46
STAG3	-0.302534	5.24479e-08
FECH	-0.0106654	0.812445
MYO9A	-0.401138	3.82334e-19
DDX3Y	-0.0697953	0.831876
PFKP	-0.611468	4.35253e-27
IDI1	-0.596613	2.76013e-29
SP100	0.895604	1.29327e-26
KLF6	0.481073	1.28287e-16
PLPP1	0.0615917	0.261636
NEO1	-0.197767	8.48604e-06
TRAM1	0.717123	2.75769e-51
PHKA1	-0.280516	2.51962e-06
TNFRSF1A	0.758805	1.60064e-21
CACNB1	-0.948012	1.44193e-40
EVI5	-0.0475774	0.287124
STOML1	-0.228362	1.97419e-08
PKM	0.326151	1.8185e-11
DHX29	0.0453533	0.0626259
DNTTIP2	0.199701	5.06768e-14
METTL22	0.128538	4.47332e-05
TP53BP1	-0.172228	0.000289092
TRO	-0.0905229	0.0943142
RRP15	0.133627	2.74382e-06
RHOA	0.222638	2.00886e-14
DHX8	0.26601	6.87697e-26
PRKCZ	-0.995905	4.50425e-31
ZFY	0.117491	0.703667
IARS2	0.0911452	0.00061503
SYT1	-1.66133	2.23096e-28
NAV3	-0.691089	4.28411e-18
IDH3G	-0.0992059	0.00133926
ROGDI	-0.695315	4.04183e-34
PDZD4	-1.04462	2.93152e-43
ATP2B3	-1.5489	2.53179e-26
ROCK1	-0.0531103	0.312832
CBFB	0.338308	2.1524e-19
PDK3	0.656108	1.02539e-21
HYAL2	0.588318	4.06306e-30
HDAC4	-0.675362	9.7692e-27
RASSF1	0.267098	1.11082e-14
FGFR3	-0.441587	0.000127993
IFI35	0.395491	4.4778e-07
HEATR6	0.074703	0.0130172
COASY	-0.155007	1.3808e-09
PLEKHH3	0.071572	0.112524
MEF2A	-0.16445	0.000185365
OTUD5	-0.352983	3.76277e-46
TFE3	-0.128237	0.000130653
TBC1D25	-0.0663732	0.0180454
ACSL4	-0.166207	0.000447849
INPP5A	-0.594312	1.57437e-40
GPKOW	-0.377988	1.14174e-33
GRIPAP1	-0.454074	3.28268e-33
FTSJ1	0.174655	1.14103e-11
PRR11	1.28587	9.05538e-107
REEP1	-0.156376	0.0373394
ATP11A	0.0510059	0.375926
POLR1A	0.132491	5.16425e-05
LAPTM4A	0.244786	7.98533e-09
TTC7A	0.153185	0.000804987
IP6K2	0.200476	4.44297e-12
STON1-GTF2A1L	-0.7796	3.01936e-10
SRBD1	0.161547	1.76015e-07
KIF2A	-0.201229	8.61088e-05
RASGRP2	-0.306371	3.74684e-08
PSME4	0.176634	1.68826e-09
IFT80	0.117829	0.0046868
SIRT2	-0.306442	2.20856e-07
ERLEC1	0.0645355	0.0447119
PPP2R5B	-0.261273	5.79748e-16
PYGM	-0.933021	4.83035e-15
PAGE1	-0.043392	0.934143
SKA1	2.90651	8.17008e-248
TRPC7	0.907042	5.16819e-09
MAST4	-0.336389	1.31184e-09
ADGRF5	-0.111108	0.0852327
SDK2	-0.197357	0.0156874
ADAM7	0.185554	0.58786
NUP133	-0.0375213	0.1748
NUCKS1	-0.220014	1.12416e-12
VPS35	0.0250727	0.42428
DNAJA2	-0.0239774	0.360423
BCL3	1.12028	2.64072e-35
KCNAB2	-1.33239	1.92267e-44
ABCC9	-0.494449	8.41818e-09
GAL	1.65261	1.97846e-26
CLEC2D	-0.105062	0.116523
FUNDC1	0.0807449	0.0202274
MAOB	0.601647	1.04386e-05
RORA	-0.462438	3.32804e-18
DRD4	-0.598792	3.88153e-13
TGFBR3	-0.639507	2.181e-17
PLA2G10	-0.10637	0.245894
HES2	1.46591	2.48173e-24
ATP1B3	0.451882	7.52736e-32
NEDD4	0.0734763	0.329007
PIGB	0.261736	2.97378e-09
MAPK6	0.163302	1.34062e-05
GNB5	-0.423341	8.55993e-14
RAB27A	0.816181	1.84991e-28
HDHD5	0.151944	0.000408032
UFD1	0.285095	7.93804e-17
LRP6	-0.189392	0.000860677
GUCY2C	1.04238	1.45006e-24
SCT	-0.916124	5.66285e-17
PHRF1	-0.15521	8.92998e-05
ELP1	-0.0628211	0.0484044
NUCB2	0.227132	1.64636e-08
PFN2	-0.140592	0.00907886
PTPN3	-0.432251	0.00377755
SPTB	-1.12954	8.25373e-21
DAPP1	0.491682	5.44062e-07
FGF10	0.967621	5.5522e-07
SLC44A1	-0.200454	0.000717207
TMEM260	-0.0671645	0.0914876
SMG6	-0.203232	3.31093e-06
EXOC5	-0.113707	0.000909927
CLTCL1	-0.546437	1.35429e-25
FGF22	-0.992316	2.33761e-25
FSTL3	0.312121	1.58945e-05
DGCR2	-0.443781	5.82312e-18
RNF126	0.0332892	0.414888
MNT	-0.278555	1.01014e-19
ZXDC	0.0657979	0.0305623
JMJD6	0.00151934	0.976946
POLB	0.0916536	0.0113894
ST6GALNAC1	-0.674482	4.07501e-19
WIPI1	0.457457	1.16797e-14
FRMPD1	-0.548148	8.94666e-09
GBA2	-0.197417	2.20786e-10
NDST1	-0.26265	8.27564e-12
ASNS	0.233989	1.70377e-06
AP3M2	-0.28178	3.93014e-12
CENPK	2.71307	7.61354e-247
ST6GALNAC2	0.0994893	0.407711
CHAT	1.08151	1.36983e-05
PABPC1	-0.0243469	0.732521
TESK2	-0.639883	5.2633e-25
CFAP20	0.188955	1.45413e-09
CSNK2A2	0.0292842	0.246652
PTPN21	-0.0707821	0.265231
EIF2B3	0.348548	5.96497e-20
DLGAP5	3.38356	3.64192e-244
TCOF1	-0.0837101	0.0104678
CDC42	0.640878	4.28587e-45
OSBPL3	0.405269	1.79328e-08
EPHA8	-1.10321	7.53872e-18
SLC12A3	0.243291	0.0278392
RAD18	0.814377	3.89047e-81
ATP2B1	-0.32751	3.31336e-05
TRPM5	-0.126842	0.228676
NCK2	0.137008	5.89093e-05
MAP4K4	-0.25519	2.18097e-09
MGAT4A	0.0520302	0.26661
RPL31	-0.0219568	0.762611
WDR1	0.342253	8.73641e-19
SNX13	0.144259	1.33186e-05
MS4A12	-0.159196	0.752454
ARHGAP10	0.0361991	0.604397
RPS6KA2	-0.381019	4.84189e-13
ING3	0.418762	2.95155e-33
VASH1	0.09305	0.0472799
LMCD1	0.148022	0.0523247
BUD23	0.307486	6.77691e-23
SEL1L	-0.105897	0.010773
TRIP13	1.9766	1.66217e-218
ATP6AP1	0.107348	0.000370265
TCF3	0.226442	5.88414e-07
TRIB2	0.740425	1.03013e-26
DAZAP1	0.0022795	0.968144
MBD3	-0.0315662	0.529926
PRLH	0.138416
HLTF	-0.0935412	0.00879414
FAM50A	-0.166154	2.1367e-05
FAM3A	-0.0865514	0.00976392
CPSF1	-0.0800076	0.115461
MYO3B	-0.150342	0.256439
CYBRD1	0.0428819	0.665503
CDH19	0.0939139	0.614019
PDCD2	0.330857	4.60909e-24
SLC6A15	-1.06571	9.13648e-14
RDH11	0.0123139	0.777655
PRKACA	0.129258	8.99921e-05
ADGRL1	-0.571061	1.80234e-32
SPP2	0.757011	0.11409
ACTN1	1.13246	2.88298e-31
ZFYVE26	-0.102952	0.0121702
RPS6KA6	-0.54288	1.18175e-07
EPN2	-0.244853	0.000149588
PTPN18	0.15875	0.000139234
LIMS2	-0.504872	2.12525e-05
ASIC4	-0.458222	0.000314667
SPEG	-0.256175	2.19873e-07
LNX1	0.0822599	0.510596
ALDH3A2	0.00176293	0.977497
TFRC	0.90382	4.02097e-39
SREBF1	-0.784697	1.28633e-35
TRPC5	-1.22967	9.09368e-16
AFF4	-0.0829657	0.0478703
UBE2D1	-0.0891339	0.00178379
MPP5	-0.0595249	0.158115
RHOBTB1	0.0328484	0.455056
SMC1A	0.213601	1.08318e-06
HSD17B10	0.315086	2.8488e-14
MARK2	-0.109727	2.20676e-05
CHFR	0.219766	1.44186e-13
TRHDE	-1.90332	3.18302e-33
P4HA2	0.807361	2.89328e-20
FCGR2B	1.66484	7.48597e-24
NFATC3	0.299755	1.20676e-15
TRNT1	0.00508264	0.900722
ACADVL	-0.0510904	0.237062
STK10	0.241903	5.1148e-08
FBXW11	-0.269881	4.77869e-18
ACAP1	-0.163517	0.000898145
CRMP1	-0.055842	0.374225
EVC	1.14322	3.53584e-29
DERL2	0.207877	4.08308e-19
SIDT1	-0.782424	7.39465e-16
NDE1	0.65895	1.75699e-38
IRAG1	-1.14964	6.07284e-48
TMEM38A	-0.386963	2.3129e-08
AP1M1	0.133614	1.3372e-07
PVR	0.409762	4.02236e-19
XRCC1	0.0789234	0.0172055
SCARB1	-0.187781	2.36994e-05
CYP2W1	-0.18421	0.0864255
MCM2	1.67789	8.8324e-162
MOV10L1	-0.344284	7.09032e-05
PANX2	-1.32913	9.54274e-57
SELENOO	-0.294575	1.09526e-11
TP63	1.10332	6.1332e-18
ALPK1	0.512995	1.09518e-10
LLGL2	-0.110424	0.162753
PDE8A	-0.279869	0.000119583
CLCN4	-0.777034	2.47571e-27
NLE1	0.0659694	0.0490473
SDHA	-0.359512	3.54543e-30
SMARCE1	0.385018	2.30704e-50
FNDC8	0.34978	1.84382e-07
GSDMB	-0.250214	0.000787003
KDM5A	0.121295	0.0101053
ADAM11	-1.35097	2.94688e-38
PPP2R3A	-0.216542	9.19968e-05
FERMT2	0.231656	3.57579e-07
ABCB11	1.38843	2.45667e-12
DHRS9	-0.805786	1.58304e-11
CD5L	0.456784	0.0112614
PTGS2	0.959404	4.98431e-12
TPX2	2.53249	4.40561e-244
MAP3K13	-0.101778	0.00191239
ST6GAL1	0.00730514	0.940251
TBX21	0.949041	8.67033e-18
FRY	-0.756131	2.17138e-28
PICALM	0.0430099	0.206522
NSF	-0.645848	8.32685e-21
GLI2	0.595651	5.69508e-13
CLASP1	-0.209966	9.89601e-08
MRPS34	-0.0400224	0.366017
NOTCH3	0.673572	3.56295e-26
CLNS1A	-0.1893	3.18061e-09
PPP2R2C	-1.48221	1.65398e-34
TEAD2	1.42966	1.61134e-53
EED	0.214343	8.71105e-16
CDHR2	-0.205299	0.0208333
SNCB	-1.63876	3.11935e-34
TSG101	-0.0229176	0.511369
NCBP3	0.0318037	0.268265
ATP2A3	0.419601	1.44137e-06
CA12	1.06972	2.0637e-17
MGLL	-0.309469	3.14911e-07
NTN4	-0.640058	7.20796e-10
BCS1L	0.033572	0.285738
NUAK1	-0.839923	1.67232e-26
DPP8	-0.388302	6.79816e-22
SLC24A1	0.0468633	0.312504
ZNF532	0.0987035	0.00900994
SCARF1	0.129518	0.00737532
LMAN1	0.311814	1.75508e-16
HACD3	-0.167757	3.80473e-06
IPCEF1	-1.49348	4.259e-45
ZZEF1	-0.201264	3.61526e-07
NOX3	-0.126047	0.540364
ENO1	0.350135	2.60853e-13
SLC12A1	-0.13897	0.142971
MYDGF	0.557641	1.87151e-29
ANO8	-0.432096	1.30257e-13
TUBE1	-0.122568	0.00870266
ARHGEF10L	-0.396533	4.23126e-12
TXK	0.659535	2.91705e-08
WSCD2	-1.32938	4.30566e-19
KCNQ2	-0.592792	2.00479e-11
TACR2	-0.233561	0.00535819
ACTR6	-0.10611	0.000134426
TIPIN	0.48222	1.05312e-48
SRI	-0.036504	0.494323
EIF4G3	-0.0503147	0.296682
NUP37	0.733559	7.51173e-74
SEMA3A	1.1787	3.03426e-19
MELK	3.12764	1.91504e-243
SEMA3C	0.186727	0.107622
TTC38	0.519364	1.22602e-17
ACAT1	-0.236596	3.10376e-12
GRAMD4	-0.168226	5.51617e-06
CELSR1	1.50163	3.10692e-34
WNT8B	-0.594928	1.21902e-09
ZNF638	-0.35852	1.12106e-23
SLC25A40	0.18495	6.14397e-08
TIMM21	-0.0413268	0.120663
ADD2	-0.282121	2.25042e-05
FGF4	0.0227176	0.973476
RASAL2	-0.252802	9.27043e-07
VPS9D1	-0.28742	1.09941e-14
ZNF37A	-0.352525	2.93845e-13
MARK3	0.0149602	0.661111
SLC25A3	0.0283182	0.375629
FNDC3B	1.04927	4.49559e-65
FOSL2	0.595155	4.04005e-13
CACNG5	1.61234	6.18824e-15
CACNG4	-0.0384576	0.783211
FRYL	-0.154369	0.000538356
TMEM131	0.206962	4.1204e-13
FSCN1	0.56255	3.60701e-20
ACTB	0.420642	2.15443e-24
MOCOS	1.47266	3.05209e-40
PLD1	-0.106762	0.27627
ATP12A	-0.175702	0.2473
CEP55	2.82926	2.42841e-242
DLG1	-0.210672	1.16474e-08
RAB7A	-0.0834749	0.000668324
BCAP29	0.265386	1.22419e-11
SEC31B	-0.681989	1.79776e-16
SART3	-0.0726078	0.00782594
ARHGAP15	0.58431	4.10767e-12
TUBA3D	-0.123073	0.07181
PAX2	0.367261	0.0383322
EXOSC7	-0.21109	7.00653e-10
KIFAP3	-0.222594	8.45168e-11
MKRN2	-0.0618106	0.0105955
MCM6	1.0071	1.62594e-118
REXO2	0.521054	1.39356e-25
RBM7	0.332887	1.75211e-20
RBMS2	0.0386738	0.29999
BAZ2A	-0.168244	4.8579e-05
PTPN23	-0.228431	1.00131e-11
MLH1	0.332454	1.29773e-44
UNG	0.384826	4.7323e-28
FMO4	0.0966765	0.122825
KLHL20	0.0779204	0.0376741
RGS11	-1.0473	7.14667e-32
SLC46A1	-0.198159	8.46416e-08
PLXNA2	-0.14435	0.0122177
SPAG5	1.47051	2.08138e-126
ANKRD13A	-0.087268	0.00870018
TPD52	-0.0960147	0.171538
ACACB	-0.265102	0.000400095
TRAF4	0.699675	4.9569e-27
PAG1	0.00387582	0.960096
GPATCH1	0.0934493	0.00534588
ICAM3	0.705469	1.19948e-16
NT5C2	-0.494044	8.54776e-22
MCAM	1.19163	2.2598e-62
GPC4	-0.0691548	0.437836
MBNL3	0.899217	1.61676e-31
CAMSAP3	-1.01766	9.94747e-23
RAP1GAP	-0.607014	3.32173e-14
XAB2	-0.240705	8.75955e-11
ARHGEF1	0.0537093	0.353278
STXBP2	0.211686	0.0063781
MAP2K7	-0.161641	1.23761e-09
NMRK2	-0.706742	6.28338e-08
DGKD	-0.234086	1.20304e-08
CTTNBP2	-0.401538	7.7944e-07
ACTL6B	-0.778423	1.73489e-09
RARB	0.260233	0.000267293
TOP2B	-0.168288	6.00738e-06
TM9SF3	-0.334968	1.21443e-22
NFKB2	0.096715	0.108247
UBE2T	1.90071	9.04978e-139
PPP1R12B	-0.60437	1.06738e-26
DNAJC10	0.227799	3.1954e-13
GTF3C1	-0.0883102	0.00765051
IL4R	0.361397	1.85324e-07
USP33	0.0764361	0.0281619
PAK3	-0.697655	2.83177e-11
CDCA2	2.86995	1.47799e-241
DCX	0.172989	0.188814
SNRPA	0.125886	0.000748957
SPAG6	-0.923554	1.7529e-17
EXOSC5	-0.0803415	0.100141
DYNC1I2	0.0483113	0.0939926
APBB1IP	0.19219	0.037155
LRCH4	0.119303	0.0098267
FAM76B	0.11986	0.00113343
SIRT6	0.0135952	0.799771
TYR	0.578043	0.0341383
POLD3	0.598692	7.83413e-103
ACTN2	-0.443724	1.16432e-10
CAPZB	0.0564161	0.180749
GPR137B	-0.100068	0.0809287
NAALAD2	0.103779	0.375083
JADE1	-0.548546	2.17867e-25
SLC25A43	0.701811	2.89409e-16
UBE2A	0.394517	3.88991e-40
FGFR1	0.236107	0.000505622
FKBP6	0.102337	0.389864
SMC1B	0.573444	1.08101e-09
FBLN1	1.1158	1.55332e-22
ITGA8	0.321861	0.00677261
CST7	0.545496	2.36739e-06
MAP2	-0.402735	6.20746e-08
PIAS2	0.0584698	0.0172867
AMPH	-0.764326	1.14512e-15
ARAF	0.282778	1.51544e-20
MCCC1	-0.0160862	0.668493
LAMP3	1.20778	3.37289e-26
FAP	1.33779	1.43641e-28
NEBL	-1.02026	1.96857e-39
ACER3	-0.0274376	0.489279
UBE2K	-0.0208001	0.567992
PIK3C3	-0.213657	3.07167e-14
N4BP2	0.291115	1.51899e-09
TIGAR	0.681904	7.67948e-41
TULP3	0.301862	6.26744e-12
SYNJ2	-0.533044	7.55952e-08
ADCY2	-1.01231	7.25646e-38
PPP2R5C	-0.280753	1.12522e-19
RBFOX1	-1.88507	2.90774e-37
GNB1	0.0467137	0.193169
ESCO2	2.76569	8.82483e-240
EDN1	-0.0833317	0.460899
MLLT10	0.0772363	0.0542363
ZCWPW1	-0.323777	5.98011e-10
ADCYAP1R1	-0.795005	7.97872e-19
FGF20	-0.200812	0.0468247
P2RY10	0.886434	1.33161e-06
ITM2A	0.11182	0.100257
NRDC	0.173275	3.55838e-09
VDAC3	0.0282219	0.429835
PCM1	-0.176829	2.46619e-08
TNRC6C	-0.531252	2.21191e-22
CBFA2T2	0.0357355	0.346677
BRINP1	-1.4016	1.20913e-38
ITCH	0.0548987	0.0611719
PKD2L2	-0.0818238	0.442923
TP53INP2	-0.274428	3.60129e-05
SDF4	0.470914	2.00371e-29
MYH7B	-1.31416	4.30556e-56
BPIFB2	0.755449	1.22885e-05
DEPDC1B	2.57259	4.02036e-238
TOLLIP	-0.603602	2.58358e-40
UBE2D4	0.190952	4.94023e-09
CLUL1	-0.164609	0.243724
RUNX1T1	-0.785585	3.75973e-25
CDH17	-0.14605	0.231038
THOC1	-0.0260546	0.613518
FKBP7	0.657461	1.02341e-38
OSBPL6	0.0467131	0.319185
SLC1A3	-0.164739	0.0189742
XRCC5	0.21006	1.99699e-17
LXN	1.33194	1.52399e-56
SP140	0.173863	0.0248304
MKNK1	0.0647149	0.287313
TNS1	-0.214342	2.34404e-05
REXO1	-0.155012	2.11779e-05
SAR1A	-0.293094	9.2502e-30
CDC14A	-0.188289	0.000404646
RAPGEF3	-0.939129	1.16251e-46
CEACAM1	1.1583	8.78375e-33
SENP1	0.380464	2.5199e-36
DUSP13	-0.411632	0.00390024
CIC	-0.06194	0.138948
LIPE	-0.800709	4.12761e-25
FDFT1	-0.288833	1.32352e-11
PAFAH1B3	0.29295	5.54819e-08
OPHN1	-0.534138	2.58107e-10
AFM	0.138417	0.902506
KIF22	0.379982	1.23993e-17
SCGN	-0.173148	0.428697
CARMIL1	-0.236957	0.00625387
PGM1	0.378351	5.15974e-19
DDX1	0.00529903	0.901173
DNM2	0.0259223	0.378869
EPB41L2	-0.323428	1.05204e-11
RIMS1	-1.18926	1.59526e-22
MOXD1	1.77738	8.38562e-23
STX7	-0.303082	6.98431e-22
RABL2B	0.158318	4.72484e-05
KEAP1	-0.0591336	0.037413
DDX43	-0.136366	0.29601
PTPRH	-0.302345	0.00837418
DCT	0.278648	0.0153285
SLC35C2	0.0502766	0.058351
CRYBG3	-0.0988539	0.29241
EPHA6	-1.21147	9.1264e-16
SCTR	-0.131248	0.257908
RFX3	-0.0844103	0.11077
RIF1	-0.058295	0.10683
RAB21	-0.15711	5.37817e-08
SLC4A4	-0.565592	2.72114e-12
SMARCA2	-0.517095	3.38768e-29
RDH8	0.848201	2.20655e-05
SESN1	-0.507968	3.34054e-22
MID2	-0.0559079	0.576924
DNAAF6	1.30535	3.46955e-08
COL5A3	0.157097	0.0833549
SRCAP	-0.118204	0.000923749
PUM3	0.392536	2.01992e-24
CPB2	-0.360467	6.04371e-06
CHRNA3	0.897544	2.03563e-11
KCNN2	-0.575633	3.25889e-12
CNOT4	0.00175549	0.968583
PSEN1	-0.0992298	0.00312052
CPOX	-0.195838	1.04866e-05
CLDND1	-0.352415	4.34794e-08
MOK	-0.0268832	0.729034
HSP90AA1	-0.0627574	0.143157
RBL1	0.848878	1.27091e-103
DLGAP4	0.131777	0.000179455
IGSF9B	-0.138949	0.2107
CFHR2	-0.010409
NEK2	2.92341	5.78905e-237
AP4E1	0.0410282	0.19007
RSBN1	0.0419444	0.349439
MAGI3	-0.420916	2.3675e-12
CXCL2	-0.00212472	0.991475
AFP	1.59656	5.1915e-14
COL4A4	-0.17453	0.142545
TCF7	0.585983	2.05986e-12
OSTM1	0.441344	6.75793e-29
CDH7	-0.827401	1.66237e-08
IMPG2	0.239343	0.000141443
PCNP	0.197901	3.95307e-12
EXD2	-0.189331	7.35821e-07
ARG2	0.170343	0.00705847
MEF2C	-0.688786	8.18179e-20
PTPRC	0.536417	1.65601e-08
CACNA1S	-0.53453	0.000169332
PKP1	-0.305868	0.0465284
UBA5	-0.122232	6.29073e-08
STK17B	-0.234424	0.000717498
CDC14B	-0.162532	2.08949e-06
ZNF510	-0.046155	0.312504
LRP2	-0.829258	1.69456e-09
ZNF506	-0.0909897	0.00536875
JMJD4	-0.0461979	0.264535
DUSP12	0.309425	3.55142e-27
AACS	-0.210118	7.27e-05
DELE1	0.0112246	0.750527
SLC13A1	-0.538142	0.00178644
CADPS2	-0.296021	0.00202461
PCDHB4	-0.566767	5.19175e-06
PCDHA6	-0.388908	0.0209607
PCDHGA2	-0.422757	0.000104183
HSPB11	0.455743	1.01922e-22
PHLPP1	-0.503957	1.04772e-23
ATP8B1	0.709324	1.99721e-21
IL12RB2	-0.754143	3.79639e-10
SMARCD3	-0.0276908	0.582705
WDR70	0.161415	7.57016e-12
FYB1	0.444709	7.10783e-07
MPP4	1.0877	2.1293e-32
STRADB	0.313433	1.74247e-13
BZW1	0.602515	6.83765e-75
PGR	-1.11488	7.0806e-27
C1QTNF3	-0.339609	3.18507e-05
ME2	0.161452	4.90222e-07
C5orf22	0.210762	3.0421e-13
CCNT2	-0.0153685	0.694264
FAM135A	0.0103166	0.858026
COL19A1	0.248916	0.138369
EPB41L3	-0.712887	1.22697e-18
COBLL1	0.160712	0.0105296
DLG3	-0.566071	1.32756e-18
KCNK2	0.104679	0.334112
SERTAD4	0.0696934	0.643734
TRAF5	0.823003	4.34205e-34
MRPL22	0.35641	3.80589e-20
GEMIN5	0.121074	4.168e-06
OPRK1	-1.07021	2.07735e-11
NFE2L1	-0.291034	4.66642e-14
SEMA5B	0.272758	0.000812605
GSK3B	-0.0717198	0.110104
ITGB5	0.115022	0.143535
ERC1	-0.121987	0.0139013
XPO1	0.195197	5.2298e-16
RNF13	0.0933665	0.0296873
TRPM3	-0.987562	1.75888e-15
PALB2	0.179681	1.21038e-14
DOP1A	-0.487492	6.15485e-19
LYRM2	-0.0254883	0.481088
BCKDHB	-0.100595	0.03961
KAT6A	-0.156176	0.00164869
TUT7	0.0303364	0.51281
ULK2	-0.338158	2.66393e-11
GRHL2	-0.231336	0.0411827
TNPO1	0.341795	2.05873e-26
PLOD1	0.91137	7.16866e-54
P2RX5	-0.540816	1.79999e-07
ITGAE	0.376035	7.66612e-18
DIS3	-0.0584733	0.142591
PIBF1	0.0666834	0.0688368
TDRD3	-0.23137	3.77098e-11
NUFIP1	-0.0393638	0.35003
PDS5B	-0.103779	0.010335
OXCT1	-0.431022	2.27852e-24
RRAGB	-0.281505	4.5853e-16
SGO1	2.78148	1.71209e-233
CYLD	-0.336001	1.6953e-17
SLC27A5	-0.108685	0.0439231
ZNF324	0.069235	0.0747868
ZNF671	0.0159616	0.734147
ZNF416	0.500037	3.2457e-33
ZNF586	0.502741	6.65717e-40
ZNF446	-0.0339302	0.425073
ZNF264	0.00361892	0.949065
RPS5	0.570912	2.90302e-19
FAT1	-0.296803	6.02779e-05
YTHDC1	-0.265467	2.6194e-23
CHMP2B	-0.0267042	0.435099
SMAP2	-0.246123	4.74852e-07
PPIE	0.0838186	0.014207
ZMPSTE24	0.291684	5.01096e-15
STARD7	-0.054411	0.0249626
NOA1	0.0299099	0.429835
REST	0.446661	1.0919e-13
HAL	0.972274	3.00967e-16
SSH1	0.132459	0.000376738
GSTP1	0.0508403	0.348727
APLP2	0.051002	0.221453
FAM234B	-0.59979	3.04334e-29
SLCO1A2	-1.36664	8.65358e-38
WBP11	0.00762758	0.824161
EIF3I	0.469935	6.1997e-30
NKAIN1	-0.1373	0.224764
COL16A1	0.0672907	0.493762
TXLNA	0.512402	1.52402e-33
APOB	0.14857	0.381637
NCOA1	-0.406395	8.8348e-25
AGBL5	0.252246	6.1313e-24
EFR3B	-0.610071	1.69509e-33
KIF3C	-0.652345	5.06613e-21
RAB10	0.00228848	0.960867
GCKR	0.299508	0.000222758
HADHA	-0.224548	8.37627e-15
MAPRE3	-0.606287	3.34427e-33
CAD	0.114607	0.00471917
CD59	-0.0178456	0.803589
CD82	-0.115244	0.0696557
BCORL1	0.0816647	0.107337
ATRX	-0.0492967	0.528508
AK6	0.0227887	0.46991
FCN1	0.908658	2.29672e-10
MYNN	0.258462	3.21501e-19
MECOM	0.514196	6.94808e-14
SCAMP1	-0.129444	0.00151625
PREP	0.236465	5.84977e-10
HACE1	-0.128411	0.000327922
SEH1L	0.0495034	0.109546
WDR47	-0.27448	6.10074e-07
WDFY1	0.00349991	0.941098
OVGP1	-0.40847	1.79472e-08
SLC25A24	1.1166	7.83135e-47
MAP3K4	0.0239336	0.655413
PILRA	0.254549	0.000361765
IGSF9	1.02813	2.47685e-32
ABCB1	-0.359731	3.30825e-08
ZNF213	-0.185451	7.95563e-11
AKR1B1	0.262425	1.93279e-14
CPNE3	0.167697	6.40419e-06
RRN3	-0.120698	0.000932696
CTTN	-0.120361	3.22893e-05
WNT11	-0.232611	0.0165238
MTIF2	0.0764749	4.61914e-05
DDHD2	-0.455015	2.42842e-40
TTC39A	0.620092	1.55463e-08
EPS15	-0.353866	9.34996e-13
GTSE1	2.62128	2.28383e-232
MGST2	0.49203	3.66502e-15
CHERP	0.0231979	0.566315
ATG16L1	0.117615	9.56477e-05
USP40	-0.0916552	0.00521368
POMGNT1	0.248125	2.87629e-13
KIF18A	2.63174	8.6555e-230
MAST2	0.161719	8.21519e-07
DNAJA1	-0.128468	8.0629e-05
B4GALT1	0.492922	1.89626e-11
CHMP5	0.0045978	0.931713
NFX1	-0.129642	6.26598e-06
AQP6	-0.293684	0.00105435
DIMT1	-0.216846	4.57283e-12
IPO11	0.150175	1.90304e-07
FOLH1	-0.643859	4.29906e-08
EIF2AK1	0.182621	8.72312e-14
NME8	0.533459	2.36701e-05
EPDR1	0.140354	0.0308118
SNX10	0.488162	3.11081e-06
SEPHS1	-0.216555	1.05871e-08
MRPL28	-0.260564	1.51907e-12
HBQ1	-1.18415	3.24125e-26
ITPKC	0.573747	3.11029e-18
CEACAM6	-0.144273	0.669401
FAT2	-0.299172	0.000174176
RBM22	0.052836	0.0190766
TMED2	0.524812	2.98577e-51
ERO1B	-0.394114	2.28326e-26
ZFAND6	0.304812	4.08606e-16
HSD17B2	0.827956	9.82138e-05
TXLNG	-0.0179161	0.704848
PPEF1	0.0125132	0.950062
LAT2	0.376146	3.61473e-06
HUWE1	-0.270274	2.13563e-11
ZW10	0.26427	7.38262e-29
ALG9	0.083658	0.00767469
MYBPC2	0.222984	0.0721613
SKA3	2.55867	1.86194e-229
ACOX3	-0.0420957	0.17033
MTMR2	0.129402	0.00024893
PPP1R15A	0.479848	1.89769e-12
HSD17B14	-0.662391	5.62946e-34
TRIP6	0.629313	5.00311e-15
ACHE	-0.218242	0.0063115
FTL	0.562712	8.05478e-12
SRRT	0.15895	6.46354e-07
BAX	0.492422	3.44067e-24
NLK	-0.392055	8.76133e-17
PIGS	0.0200084	0.597751
ADAMTS2	0.814357	2.50664e-13
TMPRSS11E	-0.554463	0.0450665
ATXN7L3	-0.444558	2.60563e-27
PGS1	-0.0424159	0.0630085
PSMC5	-0.285877	1.10802e-22
UIMC1	0.221431	7.93453e-23
CETP	0.702808	1.18134e-15
MMP2	1.48446	2.30689e-71
MT3	0.111025	0.35913
LPCAT2	0.108922	0.240382
GNAO1	-0.783516	7.70938e-34
OGFOD1	0.119313	4.79449e-06
SH3BP2	0.0225908	0.75426
NOP14	0.223177	4.38185e-20
ADD1	-0.38541	8.47341e-48
L2HGDH	-0.285023	4.83106e-12
TXNDC16	-0.165832	0.000120848
RTRAF	0.14947	3.23527e-06
NID2	1.59713	8.69766e-59
GMCL1	0.0363356	0.201835
SF3B2	-0.225937	1.59619e-13
KLHL42	-0.170567	3.5224e-06
GNAS	0.0816425	0.0137267
DNM1L	-0.249767	4.11773e-15
PTHLH	0.64455	1.96275e-11
PHACTR3	-0.970876	1.7082e-27
ERGIC2	0.0576194	0.059221
TFAP2C	0.534123	0.000220523
OIP5	2.20198	5.58535e-229
CASS4	0.184097	0.0190503
PIR	0.0451079	0.694386
AAMDC	-0.305373	2.66264e-12
RFX2	-0.210584	0.00188107
METTL2A	0.253845	9.12371e-20
SULT2B1	0.291661	0.00276244
ALG6	0.813913	3.875e-66
CNOT3	0.23408	7.26918e-12
GP6	-0.584388	9.24364e-13
PTPN4	-0.494312	4.75922e-23
DDX18	0.118697	3.40226e-05
KHSRP	0.0445778	0.186949
GNA11	-0.0615092	0.0575769
ASAP3	0.0769234	0.278202
EDEM2	0.701753	8.75667e-50
DNMT3B	0.700563	1.28312e-41
REM1	-0.308167	0.0609245
CDK1	2.59915	1.36381e-228
PDRG1	0.4465	3.27e-27
EPB41L1	-0.715687	6.85552e-32
SLC15A1	1.86003	8.83861e-26
DOCK9	-0.604459	2.0816e-19
ANKRD10	0.144122	0.00898327
TGDS	0.357	6.08927e-18
DOCK3	-0.897544	1.36111e-32
C3orf18	-0.4307	1.90963e-38
COQ9	0.0132994	0.770736
TMEM40	0.281633	0.0352807
KIF9	0.350754	2.10007e-08
ARHGAP28	0.332932	0.00261055
CRLS1	0.0834254	0.0359545
DEFB127	0.0143935
PPP1R13B	-0.564191	1.81484e-26
ATRN	-0.258528	1.82716e-12
SMOX	-0.510127	1.90764e-21
SIGLEC1	0.465029	0.000488082
FKBP1A	0.556124	1.64114e-40
NSFL1C	-0.0339991	0.189654
SLC4A11	0.18878	0.0878145
C20orf194	-0.708808	8.84754e-58
ZNF343	-0.0317911	0.412961
EBF4	-0.40674	1.78381e-11
CPXM1	0.486643	8.47984e-07
MAVS	-0.0674114	0.0332307
LZTS3	-0.88558	1.07225e-57
F11	0.0323738	0.880124
XRN2	0.628266	5.94802e-95
KIZ	-0.306096	3.22873e-09
DYNLL1	0.105182	0.0212052
TESC	-0.446586	4.57359e-08
SNX5	0.160158	1.77288e-08
RPL6	-0.0630353	0.206048
SIRPG	0.869946	5.71394e-10
MAPKAPK5	0.0602955	0.00160691
P2RX7	-0.21771	0.00551732
ESF1	-0.108783	0.00308381
RBBP9	0.322995	2.73812e-22
ANAPC5	0.0724622	0.00611727
SLC23A2	-0.424549	1.15524e-19
SLC8B1	0.0972583	0.108372
TMEM230	0.610357	1.64133e-44
DZANK1	0.122722	0.00107446
KDM2B	0.0145217	0.757623
CFAP61	0.693709	6.08145e-12
LHX5	-1.15071	5.98111e-08
TASP1	0.115257	0.000721365
OAS1	0.962067	1.42044e-16
GCN1	0.0108621	0.827861
RPLP0	0.397786	2.01101e-11
PXN	0.2107	2.78314e-08
SIRT4	-0.151387	0.0012903
RPH3A	-0.692754	8.61603e-07
KIF16B	-0.00580734	0.954291
TRMT6	0.305985	8.14793e-29
CHGB	-0.988566	4.65477e-15
PEBP1	-0.575719	5.17072e-42
TBX5	1.36661	2.41042e-11
BRAP	-0.0762873	0.00189625
ERP29	0.157463	1.44658e-05
NOS1	-0.50922	0.000270711
FUS	-0.0662015	0.0542527
IGBP1	-0.156446	3.62193e-05
FXYD5	0.516386	5.75642e-10
ZNF302	-0.00462502	0.93532
GRAMD1A	0.13871	3.16673e-05
FXYD3	-0.109901	0.373102
HEPH	-0.721925	4.84358e-16
CDIP1	-0.687209	8.29381e-54
CMTM1	0.371902	5.64078e-12
KCNH4	-0.535074	2.26388e-08
GANAB	0.413076	2.99243e-51
GMIP	0.271207	1.42716e-08
RBM41	-0.0141329	0.813488
SHCBP1	2.18655	5.85553e-228
LAG3	0.373238	2.81768e-05
MLF2	-0.149312	2.35826e-06
OTUB2	0.0568898	0.409579
DDX24	-0.415474	2.01029e-34
ZBTB25	-0.179017	3.94079e-09
NECAP1	-0.318735	2.55741e-12
ARHGAP4	0.00375046	0.974297
ANKRD24	-1.06858	7.63031e-42
DHX32	0.00960423	0.829029
RCOR1	0.123831	0.00126632
GPATCH2L	-0.138095	0.0028056
LTBP4	0.0830889	0.44264
BLVRB	0.0222675	0.82699
SLC9A1	0.303563	2.70633e-07
SPTLC1	0.172964	8.95809e-08
PAPOLA	0.119384	2.21712e-06
CCNK	0.116553	0.013808
PCBP4	-0.456553	9.13424e-16
RGS1	0.589603	9.16001e-07
YPEL3	-0.690539	3.01256e-54
MRPS33	0.204287	3.42133e-08
NDUFB2	0.135623	0.00297544
NUDC	-0.20332	1.65468e-08
MAEA	0.13039	1.11715e-07
ICAM1	0.946914	7.31837e-17
STRN4	0.246128	1.50108e-11
IRAK3	0.0274983	0.776212
LYZ	1.61623	3.87293e-29
SI	0.222086	0.30725
MUL1	0.351871	5.32007e-25
TFAP4	-0.324171	2.99553e-10
PDCD7	0.0244765	0.35707
SPG21	0.148721	7.39084e-07
FETUB	-0.0322015	0.828587
DNAJB11	0.381964	4.45372e-28
P3H2	0.830105	8.90625e-18
THPO	-0.526607	1.36947e-16
CHRD	-0.578714	2.45731e-23
FLT3LG	0.112027	0.0745584
RAB11FIP3	-0.234009	2.75871e-15
GNPTG	-0.323924	2.01623e-23
ZNF268	0.209556	1.84468e-12
GOLGA3	-0.109803	0.000707224
PABPC4	0.219485	9.36e-10
CD209	0.793397	1.03022e-07
CERS4	-0.0842279	0.0410044
MCOLN1	0.0769182	0.0200409
USP48	0.100545	0.000724458
EFNB1	0.644323	3.73567e-33
PDPR	-0.204152	2.90406e-05
AARS1	-0.432619	4.51647e-40
GLG1	-0.0603118	0.0700723
ERCC6L	2.43857	1.07952e-227
TNRC6A	-0.195084	3.08309e-08
PLEKHG2	0.764261	5.32189e-39
DLL3	-0.767101	7.15481e-10
NAT14	0.0384706	0.556852
PITPNM2	-0.480872	3.04891e-21
EXOC1	0.0748611	0.0134866
RBM27	-0.0229072	0.402257
POU4F3	0.117541	0.211297
OSBPL8	0.00213966	0.977653
DTX2	0.40227	9.9407e-16
NLRC4	0.402907	1.65347e-08
PUS7	0.666969	5.76849e-56
LAMB4	1.25344	1.40662e-40
NRCAM	0.0695598	0.298336
LAMB1	1.80776	1.08937e-69
SLC26A4	-0.424969	0.000167553
SLC26A3	-0.242687	0.0196435
DLD	0.112292	0.000263518
WDR7	-0.467865	1.76207e-22
TXNL1	-0.0820799	0.00380144
IL5RA	1.3834	1.6757e-16
ABCC6	-0.450317	1.67678e-12
CMTM6	0.694071	1.1084e-53
ITGA6	0.0764067	0.223142
RAPGEF4	-1.24289	7.80061e-41
MAP3K20	0.581736	1.96671e-18
SMPX	-1.26911	8.1907e-12
FH	0.218711	2.23822e-10
SEL1L3	1.47503	2.29315e-35
TF	-1.07171	5.95928e-24
CDV3	-0.0721327	0.0194942
MYO15A	-0.462177	1.66102e-05
ALKBH5	-0.0554407	0.0277236
APOH	0.0177259	0.954717
NLRP1	-0.26423	2.84694e-07
PITPNM3	-1.20406	1.63485e-27
SPAG7	-0.120321	0.000241658
ORC6	1.58214	1.28542e-140
ZFHX4	-0.121529	0.0729469
SLC17A6	-0.836989	1.13194e-06
CPA1	1.00596	2.22571e-08
ZC3HC1	0.447443	1.50272e-34
ESR1	0.263777	4.92602e-05
RGS17	0.266294	0.000208077
ANGPT2	1.64537	5.69616e-51
TMEM101	0.0851716	0.0189338
CD200	-0.402565	1.13027e-11
CCDC80	0.100069	0.2451
CMA1	-0.000361229	0.998359
PSME1	0.23028	7.13143e-07
PPP2R3C	0.091023	0.00389324
HAUS4	-0.00644831	0.915148
JPH4	-1.00293	4.18128e-25
MYH7	-0.555633	3.93747e-06
CEBPE	-0.0282163	0.847203
SLC7A8	-0.201382	0.00543012
OSGEP	-0.0368468	0.399635
SLC22A17	-0.654144	3.14665e-40
RNF31	0.0210848	0.644394
SCFD1	-0.0257004	0.363541
G2E3	0.264651	3.857e-14
HECTD1	-0.242163	4.06781e-09
HNRNPC	0.171526	1.6289e-10
RPGRIP1	-0.016363	0.808109
SUPT16H	0.0110945	0.848896
TOX4	-0.0815133	0.00186797
GEMIN2	0.264592	4.75116e-15
TGM1	-0.383998	1.15302e-07
TINF2	0.0894148	0.0011943
DAZL	0.850395	0.000125919
TBL1Y	0.318088	0.248119
SEMA6A	-0.128908	0.0171873
TRPM7	0.168266	4.15927e-06
TYRO3	-0.361202	1.59749e-10
WDR76	1.33331	5.72087e-127
CAPN3	-0.804523	6.3914e-15
SNAP23	0.252713	6.68507e-11
TBX15	0.917336	7.87923e-23
PHGDH	-0.595423	7.84114e-24
COL9A3	1.02572	6.73999e-17
EZR	-0.215029	0.00104888
MYL6	0.525575	4.81297e-20
AGO1	-0.0509997	0.213988
TEKT2	-0.018758	0.897953
CCNB2	2.93734	1.5668e-227
RFFL	0.0699261	0.153833
UNC13D	-0.300628	8.24091e-07
MFSD11	0.179051	6.78248e-18
DPYSL2	-0.172254	8.25029e-06
TGFB2	1.16849	7.77072e-23
GPATCH2	0.17324	1.04637e-12
NUP50	0.0907049	0.00413019
IQGAP3	2.62654	7.43012e-227
COMT	-0.133861	0.00036656
ADA2	0.504213	8.22278e-10
VNN3	1.03942	1.23382e-10
ECHDC1	0.0784428	0.0164246
LRRFIP2	-0.311804	2.64911e-23
SEC22C	-0.115216	2.29552e-06
XYLB	0.39591	7.74028e-15
HDAC6	-0.127707	3.42646e-05
OR1I1	-0.0269352
GABRP	0.702476	5.60196e-06
RRM2	3.19715	1.28237e-225
ARHGAP11A	2.00694	1.42372e-224
UPRT	0.245745	3.41643e-16
CDC23	0.286524	3.65151e-39
AAAS	0.150513	8.10473e-07
CBX5	0.0778166	0.0499183
FMO2	-0.787659	2.41274e-13
[truncated: 17,579 more rows]
