# Supplementary material for: HELLPAR/RRM2 axis related to HMMR as novel prognostic biomarker in gliomas
Source: BMC Cancer. 2023 Feb 7;23:125. doi: 10.1186/s12885-023-10596-w (PMC9903609; doi:10.1186/s12885-023-10596-w)
Supplement: Supplementary file 1 — Additional file 1: Table S1. Univariate and multivariate analysis of demographic and clinical characteristics that correlate with OS of gliomas patients (CGGA database). Table S2. DEmRNAs in high and low HMMR expression gliomas samples (TCGA database). Table S3. Functional enrichment analysis for DEmRNAs based on HMMR expression. Table S4. GSEA analysis associated with HMMR. Table S5. DEmRNAs in GSE4290. Table S6. overlapped DEmRNAs. Table S7. Enrichment analysis of 41 DEmRNAs. Table S8. DEmRNAs-miRNA analysis. Table S9. DEmiRNAs in high and low HMMR expression gliomas samples (TCGA database). Table S10. DElncRNAs in high and low HMMR expression gliomas samples (TCGA database). Table S11. Univariate and multivariate analysis of demographic and clinical characteristics that correlate with OS of gliomas patients (TGGA database). Table S12. Correlation analysis of RRM2 (TCGA database). Table S13. Enrichment analysis of the correlated genes (correlation coefficient over 0.8) of RRM2 in gliomas. Table S14. Univariate and multivariate analysis of demographic and clinical characteristics that correlate with OS of gliomas patients (TGGA database). [file 12885_2023_10596_MOESM1_ESM.zip › Table S3 GO_KEGG.xlsx]

## Sheet: Sheet 1
Table S3. Functional enrichment analysis for DEmRNAs based on HMMR expression
ONTOLOGY	ID	Description	GeneRatio	BgRatio	pvalue	p.adjust	qvalue	geneID	Count
BP	GO:0007389	pattern specification process	49/385	446/18670	6.07006e-22	2.23196e-18	1.87533e-18	BMP5/NKX2-5/EN1/GATA4/HOXA2/HOXA3/HOXA4/HOXA5/HOXA6/HOXA7/HOXA9/HOXA10/HOXB2/HOXB3/HOXB4/HOXB5/HOXB8/HOXB9/HOXC5/HOXC6/HOXC8/HOXC9/HOXC10/HOXC11/HOXC13/HOXD10/HOXD11/HOXD12/HOXD13/MEOX2/NODAL/OTX2/PITX2/STC1/AURKA/WT1/ALX1/CER1/HAND2/GDF3/LBX1/FOXB1/RIPPLY3/TBX20/DMRTA2/GSX2/SP8/UNCX/FEZF1	49
BP	GO:0009952	anterior/posterior pattern specification	35/385	219/18670	3.15559e-21	5.80155e-18	4.87455e-18	EN1/GATA4/HOXA2/HOXA3/HOXA4/HOXA5/HOXA6/HOXA7/HOXA9/HOXA10/HOXB2/HOXB3/HOXB4/HOXB5/HOXB8/HOXB9/HOXC5/HOXC6/HOXC8/HOXC9/HOXC10/HOXC11/HOXC13/HOXD10/HOXD13/MEOX2/NODAL/OTX2/AURKA/WT1/ALX1/CER1/GDF3/FOXB1/FEZF1	35
BP	GO:0003002	regionalization	42/385	351/18670	2.55324e-20	3.12942e-17	2.62939e-17	NKX2-5/EN1/GATA4/HOXA2/HOXA3/HOXA4/HOXA5/HOXA6/HOXA7/HOXA9/HOXA10/HOXB2/HOXB3/HOXB4/HOXB5/HOXB8/HOXB9/HOXC5/HOXC6/HOXC8/HOXC9/HOXC10/HOXC11/HOXC13/HOXD10/HOXD11/HOXD13/MEOX2/NODAL/OTX2/PITX2/AURKA/WT1/ALX1/CER1/GDF3/FOXB1/TBX20/DMRTA2/GSX2/SP8/FEZF1	42
BP	GO:0007059	chromosome segregation	40/385	321/18670	4.88143e-20	4.48726e-17	3.77026e-17	BIRC5/BUB1/BUB1B/CCNB1/CDC6/CDC20/CENPE/CENPF/KIFC1/MKI67/NEK2/TOP2A/TTK/AURKB/PTTG1/KIF23/ESPL1/DLGAP5/KIF14/NDC80/KIF2C/OIP5/NCAPH/KIF4A/NUSAP1/CDCA8/HJURP/KNL1/CENPK/NCAPG/FAM83D/KIF18A/NUF2/HASPIN/BRIP1/SGO1/CDCA2/ESCO2/SKA1/SKA3	40
BP	GO:0140014	mitotic nuclear division	36/385	264/18670	1.94319e-19	1.42902e-16	1.20069e-16	BIRC5/BUB1/BUB1B/CCNB1/CDC6/CDC20/CDC25C/CENPE/CENPF/EREG/KIFC1/MKI67/MYBL2/NEK2/AURKA/TTK/AURKB/PTTG1/KIF23/ESPL1/DLGAP5/KIF14/NDC80/KIF2C/UBE2C/TPX2/NCAPH/KIF4A/NUSAP1/CDCA8/CENPK/NCAPG/KIF18A/NUF2/HASPIN/SGO1	36
BP	GO:0000070	mitotic sister chromatid segregation	28/385	151/18670	5.51234e-19	3.37815e-16	2.83837e-16	BUB1/BUB1B/CCNB1/CDC6/CDC20/CENPE/CENPF/KIFC1/NEK2/TTK/AURKB/PTTG1/KIF23/ESPL1/DLGAP5/KIF14/NDC80/KIF2C/NCAPH/KIF4A/NUSAP1/CDCA8/CENPK/NCAPG/KIF18A/NUF2/HASPIN/SGO1	28
BP	GO:0000819	sister chromatid segregation	30/385	189/18670	2.89914e-18	1.52288e-15	1.27954e-15	BUB1/BUB1B/CCNB1/CDC6/CDC20/CENPE/CENPF/KIFC1/NEK2/TOP2A/TTK/AURKB/PTTG1/KIF23/ESPL1/DLGAP5/KIF14/NDC80/KIF2C/NCAPH/KIF4A/NUSAP1/CDCA8/CENPK/NCAPG/KIF18A/NUF2/HASPIN/SGO1/ESCO2	30
BP	GO:0000280	nuclear division	42/385	407/18670	6.57503e-18	3.02205e-15	2.53917e-15	BIRC5/BUB1/BUB1B/CCNB1/CDC6/CDC20/CDC25C/CENPE/CENPF/EREG/KIFC1/LIF/MKI67/MYBL2/NEK2/RAD51/AURKA/TOP2A/TTK/RAD54L/AURKB/PTTG1/KIF23/ESPL1/DLGAP5/KIF14/NDC80/KIF2C/UBE2C/TPX2/NCAPH/KIF4A/NUSAP1/CDCA8/CENPK/NCAPG/KIF18A/NUF2/HASPIN/BRIP1/SGO1/ASPM	42
BP	GO:0098813	nuclear chromosome segregation	33/385	262/18670	7.51035e-17	3.06839e-14	2.57811e-14	BUB1/BUB1B/CCNB1/CDC6/CDC20/CENPE/CENPF/KIFC1/NEK2/TOP2A/TTK/AURKB/PTTG1/KIF23/ESPL1/DLGAP5/KIF14/NDC80/KIF2C/NCAPH/KIF4A/NUSAP1/CDCA8/KNL1/CENPK/NCAPG/FAM83D/KIF18A/NUF2/HASPIN/BRIP1/SGO1/ESCO2	33
BP	GO:0048285	organelle fission	42/385	449/18670	2.31686e-16	7.84005e-14	6.58734e-14	BIRC5/BUB1/BUB1B/CCNB1/CDC6/CDC20/CDC25C/CENPE/CENPF/EREG/KIFC1/LIF/MKI67/MYBL2/NEK2/RAD51/AURKA/TOP2A/TTK/RAD54L/AURKB/PTTG1/KIF23/ESPL1/DLGAP5/KIF14/NDC80/KIF2C/UBE2C/TPX2/NCAPH/KIF4A/NUSAP1/CDCA8/CENPK/NCAPG/KIF18A/NUF2/HASPIN/BRIP1/SGO1/ASPM	42
BP	GO:0048568	embryonic organ development	41/385	428/18670	2.34541e-16	7.84005e-14	6.58734e-14	ADM/BMP5/COL5A2/CSF2/NKX2-5/EN1/GATA4/HMX2/HOXA1/HOXA2/HOXA3/HOXA4/HOXA5/HOXA6/HOXA7/HOXB2/HOXB3/HOXB4/HOXB5/HOXB8/HOXC9/HOXC11/HOXD10/CXCL8/LIF/MFAP2/NODAL/SHOX2/PHLDA2/CLRN1/VEGFA/ALX1/HAND2/GDF3/LBX1/CHRNA9/TBX20/E2F8/CTHRC1/E2F7/HMX3	41
BP	GO:0048706	embryonic skeletal system development	23/385	126/18670	1.17531e-15	3.60136e-13	3.02592e-13	COL1A1/HOXA1/HOXA2/HOXA3/HOXA4/HOXA5/HOXA6/HOXA7/HOXA9/HOXB2/HOXB3/HOXB4/HOXB5/HOXB8/HOXB9/HOXC5/HOXC6/HOXC9/HOXC11/HOXD10/NODAL/SHOX2/ALX1	23
BP	GO:0030198	extracellular matrix organization	35/385	368/18670	5.08897e-14	1.4394e-11	1.2094e-11	COL1A1/COL1A2/COL3A1/COL4A1/COL4A2/COL5A1/COL5A2/COL6A2/COL6A3/COL8A1/DPP4/FMOD/IBSP/LOX/LOXL1/LUM/MFAP2/MMP1/MMP7/MMP8/MMP9/MMP11/MMP12/MMP13/SERPINE1/KLK7/PTX3/TGFBI/THBS1/TIMP1/WT1/ADAM12/PDPN/POSTN/HPSE2	35
BP	GO:0048705	skeletal system morphogenesis	28/385	239/18670	1.13171e-13	2.8779e-11	2.41806e-11	COL1A1/COL6A2/COL6A3/HOXA1/HOXA2/HOXA3/HOXA4/HOXA5/HOXA6/HOXA7/HOXB2/HOXB3/HOXB4/HOXB5/HOXB8/HOXC8/HOXC9/HOXC11/HOXD10/LTF/MMP13/NODAL/SHOX2/STC1/ALX1/CER1/OTOR/UNCX	28
BP	GO:0043062	extracellular structure organization	37/385	422/18670	1.17401e-13	2.8779e-11	2.41806e-11	COL1A1/COL1A2/COL3A1/COL4A1/COL4A2/COL5A1/COL5A2/COL6A2/COL6A3/COL8A1/DPP4/FMOD/IBSP/LOX/LOXL1/LUM/MFAP2/MMP1/MMP7/MMP8/MMP9/MMP11/MMP12/MMP13/SERPINE1/PLA2G2A/KLK7/PTX3/SDC1/TGFBI/THBS1/TIMP1/WT1/ADAM12/PDPN/POSTN/HPSE2	37
BP	GO:0006323	DNA packaging	26/385	210/18670	2.38186e-13	5.47381e-11	4.59918e-11	CCNB1/CDK1/CENPA/H1-3/H1-5/TOP2A/HMGA2/H2BC14/H2BC9/H2BC10/H3C11/H3C8/H3C12/H4C1/H3C7/OIP5/NCAPH/NUSAP1/H2BS1/HJURP/ASF1B/KNL1/CENPK/NCAPG/CENPU/H4C15	26
BP	GO:0071103	DNA conformation change	32/385	327/18670	2.96622e-13	6.41576e-11	5.39063e-11	CCNB1/CDK1/CENPA/H1-3/H1-5/RAD51/TOP2A/HMGA2/CDC45/H2BC14/H2BC9/H2BC10/H3C11/H3C8/H3C12/H4C1/RAD54L/H3C7/POLQ/OIP5/NCAPH/NUSAP1/H2BS1/ERCC6L/HJURP/ASF1B/KNL1/CENPK/NCAPG/CENPU/BRIP1/H4C15	32
BP	GO:0048704	embryonic skeletal system morphogenesis	18/385	93/18670	5.43868e-13	1.111e-10	9.33481e-11	HOXA1/HOXA2/HOXA3/HOXA4/HOXA5/HOXA6/HOXA7/HOXB2/HOXB3/HOXB4/HOXB5/HOXB8/HOXC9/HOXC11/HOXD10/NODAL/SHOX2/ALX1	18
BP	GO:0048562	embryonic organ morphogenesis	29/385	288/18670	1.9657e-12	3.80415e-10	3.19631e-10	NKX2-5/GATA4/HMX2/HOXA1/HOXA2/HOXA3/HOXA4/HOXA5/HOXA6/HOXA7/HOXB2/HOXB3/HOXB4/HOXB5/HOXB8/HOXC9/HOXC11/HOXD10/MFAP2/NODAL/SHOX2/CLRN1/ALX1/HAND2/LBX1/CHRNA9/TBX20/CTHRC1/HMX3	29
BP	GO:1902850	microtubule cytoskeleton organization involved in mitosis	19/385	131/18670	2.58224e-11	4.74745e-09	3.98888e-09	BIRC5/CCNB1/CDC20/CENPA/CENPE/KIFC1/MYBL2/NEK2/AURKA/TTK/AURKB/KIF23/ESPL1/NDC80/TPX2/KIF4A/NUSAP1/NUF2/WDR62	19
BP	GO:0051216	cartilage development	23/385	209/18670	6.76259e-11	1.1841e-08	9.94897e-09	BMP5/CHI3L1/COL1A1/COL6A2/COL6A3/HOXA3/HOXA5/HOXB3/LUM/MMP13/PITX1/SHOX2/STC1/TGFBI/TIMP1/TYMS/HMGA2/ALX1/CCN4/CER1/HAND2/OTOR/UNCX	23
BP	GO:0061448	connective tissue development	26/385	273/18670	9.82165e-11	1.64156e-08	1.37926e-08	BMP5/CHI3L1/COL1A1/COL5A1/COL6A2/COL6A3/HOXA3/HOXA5/HOXB3/LOX/LUM/MMP13/PITX1/SHOX2/STC1/TGFBI/TIMP1/TYMS/WT1/HMGA2/ALX1/CCN4/CER1/HAND2/OTOR/UNCX	26
BP	GO:0010965	regulation of mitotic sister chromatid separation	13/385	57/18670	1.07427e-10	1.71743e-08	1.44301e-08	BUB1/BUB1B/CCNB1/CDC6/CDC20/CENPE/CENPF/TTK/AURKB/PTTG1/ESPL1/DLGAP5/NDC80	13
BP	GO:0006334	nucleosome assembly	19/385	145/18670	1.56907e-10	2.40394e-08	2.01983e-08	CENPA/H1-3/H1-5/H2BC14/H2BC9/H2BC10/H3C11/H3C8/H3C12/H4C1/H3C7/OIP5/H2BS1/HJURP/ASF1B/KNL1/CENPK/CENPU/H4C15	19
BP	GO:0007088	regulation of mitotic nuclear division	20/385	164/18670	1.91466e-10	2.81608e-08	2.36612e-08	BUB1/BUB1B/CCNB1/CDC6/CDC20/CDC25C/CENPE/CENPF/EREG/MKI67/NEK2/AURKA/TTK/AURKB/PTTG1/ESPL1/DLGAP5/NDC80/UBE2C/NUSAP1	20
BP	GO:0031497	chromatin assembly	20/385	165/18670	2.13813e-10	2.91954e-08	2.45305e-08	CENPA/H1-3/H1-5/HMGA2/H2BC14/H2BC9/H2BC10/H3C11/H3C8/H3C12/H4C1/H3C7/OIP5/H2BS1/HJURP/ASF1B/KNL1/CENPK/CENPU/H4C15	20
BP	GO:0051306	mitotic sister chromatid separation	13/385	60/18670	2.14381e-10	2.91954e-08	2.45305e-08	BUB1/BUB1B/CCNB1/CDC6/CDC20/CENPE/CENPF/TTK/AURKB/PTTG1/ESPL1/DLGAP5/NDC80	13
BP	GO:1905818	regulation of chromosome separation	13/385	62/18670	3.32107e-10	4.29499e-08	3.60871e-08	BUB1/BUB1B/CCNB1/CDC6/CDC20/CENPE/CENPF/TTK/AURKB/PTTG1/ESPL1/DLGAP5/NDC80	13
BP	GO:0051983	regulation of chromosome segregation	16/385	103/18670	3.4394e-10	4.29499e-08	3.60871e-08	BUB1/BUB1B/CCNB1/CDC6/CDC20/CENPE/CENPF/MKI67/NEK2/TTK/AURKB/PTTG1/ESPL1/DLGAP5/NDC80/KIF2C	16
BP	GO:0051783	regulation of nuclear division	21/385	188/18670	3.5042e-10	4.29499e-08	3.60871e-08	BUB1/BUB1B/CCNB1/CDC6/CDC20/CDC25C/CENPE/CENPF/EREG/LIF/MKI67/NEK2/AURKA/TTK/AURKB/PTTG1/ESPL1/DLGAP5/NDC80/UBE2C/NUSAP1	21
BP	GO:0030071	regulation of mitotic metaphase/anaphase transition	12/385	51/18670	3.83507e-10	4.54888e-08	3.82204e-08	BUB1/BUB1B/CCNB1/CDC6/CDC20/CENPE/CENPF/TTK/AURKB/ESPL1/DLGAP5/NDC80	12
BP	GO:0051304	chromosome separation	15/385	90/18670	4.43957e-10	5.10135e-08	4.28623e-08	BUB1/BUB1B/CCNB1/CDC6/CDC20/CENPE/CENPF/TOP2A/TTK/AURKB/PTTG1/ESPL1/DLGAP5/NDC80/NCAPH	15
BP	GO:0007052	mitotic spindle organization	16/385	106/18670	5.33898e-10	5.94892e-08	4.99838e-08	BIRC5/CCNB1/CDC20/CENPE/KIFC1/MYBL2/NEK2/AURKA/TTK/AURKB/KIF23/NDC80/TPX2/KIF4A/NUF2/WDR62	16
BP	GO:1902099	regulation of metaphase/anaphase transition of cell cycle	12/385	53/18670	6.20974e-10	6.71565e-08	5.6426e-08	BUB1/BUB1B/CCNB1/CDC6/CDC20/CENPE/CENPF/TTK/AURKB/ESPL1/DLGAP5/NDC80	12
BP	GO:0007091	metaphase/anaphase transition of mitotic cell cycle	12/385	54/18670	7.83703e-10	8.0392e-08	6.75467e-08	BUB1/BUB1B/CCNB1/CDC6/CDC20/CENPE/CENPF/TTK/AURKB/ESPL1/DLGAP5/NDC80	12
BP	GO:0000075	cell cycle checkpoint	22/385	216/18670	7.87086e-10	8.0392e-08	6.75467e-08	BUB1/BUB1B/CCNB1/CDK1/CDC6/CDC20/CDC25C/CENPF/ORC1/AURKA/TOP2A/TTK/HMGA2/CDC45/AURKB/NDC80/GTSE1/DTL/CLSPN/E2F8/BRIP1/E2F7	22
BP	GO:0033047	regulation of mitotic sister chromatid segregation	13/385	68/18670	1.12125e-09	1.11428e-07	9.36232e-08	BUB1/BUB1B/CCNB1/CDC6/CDC20/CENPE/CENPF/TTK/AURKB/PTTG1/ESPL1/DLGAP5/NDC80	13
BP	GO:0044784	metaphase/anaphase transition of cell cycle	12/385	56/18670	1.22928e-09	1.18949e-07	9.99427e-08	BUB1/BUB1B/CCNB1/CDC6/CDC20/CENPE/CENPF/TTK/AURKB/ESPL1/DLGAP5/NDC80	12
BP	GO:0007093	mitotic cell cycle checkpoint	19/385	165/18670	1.46553e-09	1.38173e-07	1.16095e-07	BUB1/BUB1B/CCNB1/CDK1/CDC6/CDC20/CDC25C/CENPF/ORC1/AURKA/TOP2A/TTK/HMGA2/AURKB/NDC80/GTSE1/CLSPN/E2F8/E2F7	19
BP	GO:0065004	protein-DNA complex assembly	23/385	248/18670	2.03623e-09	1.8718e-07	1.57272e-07	CENPA/CENPE/CENPF/H1-3/H1-5/RAD51/CDC45/H2BC14/H2BC9/H2BC10/H3C11/H3C8/H3C12/H4C1/H3C7/OIP5/H2BS1/HJURP/ASF1B/KNL1/CENPK/CENPU/H4C15	23
BP	GO:0006333	chromatin assembly or disassembly	20/385	191/18670	2.89773e-09	2.59877e-07	2.18352e-07	CENPA/H1-3/H1-5/HMGA2/H2BC14/H2BC9/H2BC10/H3C11/H3C8/H3C12/H4C1/H3C7/OIP5/H2BS1/HJURP/ASF1B/KNL1/CENPK/CENPU/H4C15	20
BP	GO:0033045	regulation of sister chromatid segregation	13/385	80/18670	9.00803e-09	7.80268e-07	6.55594e-07	BUB1/BUB1B/CCNB1/CDC6/CDC20/CENPE/CENPF/TTK/AURKB/PTTG1/ESPL1/DLGAP5/NDC80	13
BP	GO:0034728	nucleosome organization	19/385	184/18670	9.1247e-09	7.80268e-07	6.55594e-07	CENPA/H1-3/H1-5/H2BC14/H2BC9/H2BC10/H3C11/H3C8/H3C12/H4C1/H3C7/OIP5/H2BS1/HJURP/ASF1B/KNL1/CENPK/CENPU/H4C15	19
BP	GO:0008608	attachment of spindle microtubules to kinetochore	9/385	32/18670	1.13286e-08	9.46711e-07	7.95441e-07	CCNB1/CENPE/NEK2/AURKB/NDC80/KIF2C/KNL1/NUF2/SGO1	9
BP	GO:1903046	meiotic cell cycle process	19/385	188/18670	1.30082e-08	1.06292e-06	8.9308e-07	BUB1/BUB1B/CDC20/CDC25C/EREG/LIF/RAD51/AURKA/TOP2A/TTK/RAD54L/PTTG1/ESPL1/NCAPH/KIF18A/NUF2/BRIP1/SGO1/ASPM	19
BP	GO:0007051	spindle organization	18/385	170/18670	1.51806e-08	1.21346e-06	1.01957e-06	BIRC5/CCNB1/CDC20/CENPE/KIFC1/MYBL2/NEK2/AURKA/TTK/AURKB/KIF23/ESPL1/NDC80/TPX2/KIF4A/NUF2/ASPM/WDR62	18
BP	GO:0033046	negative regulation of sister chromatid segregation	10/385	44/18670	1.64414e-08	1.28628e-06	1.08075e-06	BUB1/BUB1B/CCNB1/CDC20/CENPF/TTK/AURKB/PTTG1/ESPL1/NDC80	10
BP	GO:0140013	meiotic nuclear division	18/385	172/18670	1.82509e-08	1.3981e-06	1.1747e-06	BUB1/BUB1B/CDC20/EREG/LIF/RAD51/AURKA/TOP2A/TTK/RAD54L/PTTG1/ESPL1/NCAPH/KIF18A/NUF2/BRIP1/SGO1/ASPM	18
BP	GO:0051310	metaphase plate congression	11/385	57/18670	1.96074e-08	1.47136e-06	1.23626e-06	CCNB1/CENPE/CENPF/KIFC1/KIF14/NDC80/KIF2C/CDCA8/FAM83D/KIF18A/NUF2	11
BP	GO:0048665	neuron fate specification	9/385	34/18670	2.04257e-08	1.49634e-06	1.25725e-06	HOXC10/HOXD10/LBX1/TLX3/FEV/DMRTA2/ISL2/OLIG3/GSX2	9
BP	GO:0051985	negative regulation of chromosome segregation	10/385	45/18670	2.07542e-08	1.49634e-06	1.25725e-06	BUB1/BUB1B/CCNB1/CDC20/CENPF/TTK/AURKB/PTTG1/ESPL1/NDC80	10
BP	GO:0071824	protein-DNA complex subunit organization	23/385	288/18670	3.47202e-08	2.45512e-06	2.06283e-06	CENPA/CENPE/CENPF/H1-3/H1-5/RAD51/CDC45/H2BC14/H2BC9/H2BC10/H3C11/H3C8/H3C12/H4C1/H3C7/OIP5/H2BS1/HJURP/ASF1B/KNL1/CENPK/CENPU/H4C15	23
BP	GO:0051303	establishment of chromosome localization	12/385	75/18670	4.04238e-08	2.8045e-06	2.35639e-06	CCNB1/CENPE/CENPF/KIFC1/DLGAP5/KIF14/NDC80/KIF2C/CDCA8/FAM83D/KIF18A/NUF2	12
BP	GO:0007492	endoderm development	12/385	76/18670	4.71215e-08	3.15029e-06	2.64692e-06	COL4A2/COL5A1/COL5A2/COL8A1/GATA4/HOXC11/MMP8/MMP9/NODAL/HMGA2/GDF3/TBX20	12
BP	GO:0050000	chromosome localization	12/385	76/18670	4.71215e-08	3.15029e-06	2.64692e-06	CCNB1/CENPE/CENPF/KIFC1/DLGAP5/KIF14/NDC80/KIF2C/CDCA8/FAM83D/KIF18A/NUF2	12
BP	GO:0051321	meiotic cell cycle	21/385	249/18670	5.44278e-08	3.57377e-06	3.00274e-06	BUB1/BUB1B/CDC20/CDC25C/EREG/LIF/NEK2/RAD51/AURKA/TOP2A/TTK/RAD54L/EXO1/PTTG1/ESPL1/NCAPH/KIF18A/NUF2/BRIP1/SGO1/ASPM	21
BP	GO:2000816	negative regulation of mitotic sister chromatid separation	9/385	39/18670	7.53357e-08	4.85982e-06	4.08329e-06	BUB1/BUB1B/CCNB1/CDC20/CENPF/TTK/AURKB/PTTG1/NDC80	9
BP	GO:1905819	negative regulation of chromosome separation	9/385	40/18670	9.54524e-08	6.05135e-06	5.08444e-06	BUB1/BUB1B/CCNB1/CDC20/CENPF/TTK/AURKB/PTTG1/NDC80	9
BP	GO:0071459	protein localization to chromosome, centromeric region	7/385	21/18670	1.36094e-07	8.48165e-06	7.12642e-06	CDK1/CENPA/TTK/AURKB/NDC80/KNL1/HASPIN	7
BP	GO:0010948	negative regulation of cell cycle process	25/385	361/18670	1.42467e-07	8.73084e-06	7.33579e-06	BUB1/BUB1B/CCNB1/CDK1/CDC6/CDC20/CDC25C/CENPF/LIF/NEK2/ORC1/RAD51/RRM2/AURKA/TTK/HMGA2/AURKB/PTTG1/ESPL1/NDC80/GTSE1/DTL/CLSPN/E2F8/E2F7	25
BP	GO:0033048	negative regulation of mitotic sister chromatid segregation	9/385	42/18670	1.50084e-07	9.04687e-06	7.60132e-06	BUB1/BUB1B/CCNB1/CDC20/CENPF/TTK/AURKB/PTTG1/NDC80	9
BP	GO:0009954	proximal/distal pattern formation	8/385	31/18670	1.58407e-07	9.39453e-06	7.89343e-06	EN1/HOXA9/HOXA10/HOXC10/HOXC11/HOXD10/NODAL/SP8	8
BP	GO:0048736	appendage development	17/385	179/18670	1.88823e-07	1.07085e-05	8.99748e-06	EN1/HOXA9/HOXA10/HOXC10/HOXC11/HOXC13/HOXD10/HOXD12/HOXD13/MEOX2/PITX1/PITX2/SHOX2/TFAP2B/ALX1/HAND2/SP8	17
BP	GO:0060173	limb development	17/385	179/18670	1.88823e-07	1.07085e-05	8.99748e-06	EN1/HOXA9/HOXA10/HOXC10/HOXC11/HOXC13/HOXD10/HOXD12/HOXD13/MEOX2/PITX1/PITX2/SHOX2/TFAP2B/ALX1/HAND2/SP8	17
BP	GO:0034508	centromere complex assembly	10/385	56/18670	1.893e-07	1.07085e-05	8.99748e-06	CENPA/CENPE/CENPF/H4C1/OIP5/HJURP/KNL1/CENPK/CENPU/H4C15	10
BP	GO:0019730	antimicrobial humoral response	14/385	122/18670	2.25912e-07	1.2586e-05	1.0575e-05	CAMP/CXCL8/CXCL10/KRT6A/LTF/PI3/PLA2G2A/KLK7/REG1B/CXCL6/CXCL11/H2BC10/SPON2/H2BS1	14
BP	GO:0007080	mitotic metaphase plate congression	9/385	44/18670	2.30087e-07	1.26273e-05	1.06097e-05	CCNB1/CENPE/KIFC1/KIF14/NDC80/KIF2C/CDCA8/KIF18A/NUF2	9
BP	GO:0090068	positive regulation of cell cycle process	22/385	298/18670	2.72872e-07	1.47552e-05	1.23975e-05	CCNB1/CDK1/CDC6/CDC25C/EREG/AURKA/TP73/HMGA2/CDC45/AURKB/KIF23/ESPL1/DLGAP5/KIF14/NDC80/UBE2C/NUSAP1/GTSE1/DTL/E2F8/FAM83D/E2F7	22
BP	GO:0061844	antimicrobial humoral immune response mediated by antimicrobial peptide	11/385	73/18670	2.81478e-07	1.49999e-05	1.26032e-05	CAMP/CXCL8/CXCL10/KRT6A/LTF/KLK7/REG1B/CXCL6/CXCL11/H2BC10/H2BS1	11
BP	GO:0007094	mitotic spindle assembly checkpoint	8/385	34/18670	3.45375e-07	1.73965e-05	1.46168e-05	BUB1/BUB1B/CCNB1/CDC20/CENPF/TTK/AURKB/NDC80	8
BP	GO:0031577	spindle checkpoint	8/385	34/18670	3.45375e-07	1.73965e-05	1.46168e-05	BUB1/BUB1B/CCNB1/CDC20/CENPF/TTK/AURKB/NDC80	8
BP	GO:0071173	spindle assembly checkpoint	8/385	34/18670	3.45375e-07	1.73965e-05	1.46168e-05	BUB1/BUB1B/CCNB1/CDC20/CENPF/TTK/AURKB/NDC80	8
BP	GO:0071174	mitotic spindle checkpoint	8/385	34/18670	3.45375e-07	1.73965e-05	1.46168e-05	BUB1/BUB1B/CCNB1/CDC20/CENPF/TTK/AURKB/NDC80	8
BP	GO:0051784	negative regulation of nuclear division	10/385	60/18670	3.72477e-07	1.85081e-05	1.55508e-05	BUB1/BUB1B/CCNB1/CDC20/CENPF/LIF/TTK/AURKB/PTTG1/NDC80	10
BP	GO:0030261	chromosome condensation	9/385	47/18670	4.18752e-07	2.053e-05	1.72497e-05	CCNB1/CDK1/H1-3/H1-5/TOP2A/HMGA2/NCAPH/NUSAP1/NCAPG	9
BP	GO:0007517	muscle organ development	26/385	410/18670	4.43065e-07	2.14362e-05	1.8011e-05	CCNB1/CDK1/CENPF/CHRNA1/COL3A1/COL6A3/NKX2-5/FGF3/H1-5/HOXD10/CXCL10/LIF/LOX/MEOX2/PAX3/PITX1/SHOX2/TNNT2/TP73/WT1/LBX1/TBX20/DMRTA2/CHODL/TCF23/VGLL2	26
BP	GO:0045841	negative regulation of mitotic metaphase/anaphase transition	8/385	36/18670	5.5524e-07	2.65145e-05	2.22779e-05	BUB1/BUB1B/CCNB1/CDC20/CENPF/TTK/AURKB/NDC80	8
BP	GO:1901990	regulation of mitotic cell cycle phase transition	27/385	444/18670	6.0353e-07	2.8451e-05	2.3905e-05	BUB1/BUB1B/CCNB1/CDK1/CDC6/CDC20/CDC25C/CENPE/CENPF/NEK2/ORC1/AURKA/TTK/HMGA2/CDC45/AURKB/ESPL1/DLGAP5/KIF14/NDC80/UBE2C/TPX2/GTSE1/DTL/CLSPN/E2F8/E2F7	27
BP	GO:1902100	negative regulation of metaphase/anaphase transition of cell cycle	8/385	37/18670	6.95757e-07	3.23835e-05	2.72091e-05	BUB1/BUB1B/CCNB1/CDC20/CENPF/TTK/AURKB/NDC80	8
BP	GO:0022617	extracellular matrix disassembly	11/385	80/18670	7.2847e-07	3.30949e-05	2.78069e-05	DPP4/MMP1/MMP7/MMP8/MMP9/MMP11/MMP12/MMP13/KLK7/TIMP1/PDPN	11
BP	GO:0001706	endoderm formation	9/385	50/18670	7.29042e-07	3.30949e-05	2.78069e-05	COL4A2/COL5A1/COL5A2/COL8A1/MMP8/MMP9/NODAL/HMGA2/TBX20	9
BP	GO:0034501	protein localization to kinetochore	6/385	17/18670	7.55234e-07	3.38658e-05	2.84546e-05	CDK1/TTK/AURKB/NDC80/KNL1/HASPIN	6
BP	GO:1901987	regulation of cell cycle phase transition	28/385	480/18670	8.53173e-07	3.77966e-05	3.17573e-05	BUB1/BUB1B/CCNB1/CDK1/CDC6/CDC20/CDC25C/CENPE/CENPF/NEK2/ORC1/AURKA/TTK/HMGA2/CDC45/AURKB/ESPL1/DLGAP5/KIF14/NDC80/UBE2C/TPX2/GTSE1/DTL/CLSPN/E2F8/FAM83D/E2F7	28
BP	GO:0016572	histone phosphorylation	8/385	38/18670	8.65554e-07	3.78886e-05	3.18346e-05	CCNA2/CCNB1/CDK1/AURKA/HMGA2/AURKB/HASPIN/HIPK4	8
BP	GO:0031570	DNA integrity checkpoint	15/385	157/18670	9.21633e-07	3.98687e-05	3.34983e-05	CCNB1/CDK1/CDC6/CDC25C/ORC1/AURKA/TOP2A/HMGA2/CDC45/GTSE1/DTL/CLSPN/E2F8/BRIP1/E2F7	15
BP	GO:0045839	negative regulation of mitotic nuclear division	9/385	52/18670	1.03232e-06	4.41375e-05	3.7085e-05	BUB1/BUB1B/CCNB1/CDC20/CENPF/TTK/AURKB/PTTG1/NDC80	9
BP	GO:0048608	reproductive structure development	26/385	431/18670	1.13809e-06	4.81007e-05	4.0415e-05	ADM/BMP5/CSF2/CYP27B1/EREG/GATA4/HOXA9/HOXA10/HOXD13/LIF/NODAL/PTX3/SDC1/SRY/STC1/PHLDA2/VEGFA/WT1/HOXB13/RETN/E2F8/KIF18A/BRIP1/E2F7/TCF23/ASPM	26
BP	GO:0061458	reproductive system development	26/385	434/18670	1.29513e-06	5.41158e-05	4.5469e-05	ADM/BMP5/CSF2/CYP27B1/EREG/GATA4/HOXA9/HOXA10/HOXD13/LIF/NODAL/PTX3/SDC1/SRY/STC1/PHLDA2/VEGFA/WT1/HOXB13/RETN/E2F8/KIF18A/BRIP1/E2F7/TCF23/ASPM	26
BP	GO:0006336	DNA replication-independent nucleosome assembly	9/385	54/18670	1.43888e-06	5.87864e-05	4.93933e-05	CENPA/H4C1/OIP5/HJURP/ASF1B/KNL1/CENPK/CENPU/H4C15	9
BP	GO:0030199	collagen fibril organization	9/385	54/18670	1.43888e-06	5.87864e-05	4.93933e-05	COL1A1/COL1A2/COL3A1/COL5A1/COL5A2/FMOD/LOX/LUM/MMP11	9
BP	GO:0034724	DNA replication-independent nucleosome organization	9/385	55/18670	1.68942e-06	6.82637e-05	5.73562e-05	CENPA/H4C1/OIP5/HJURP/ASF1B/KNL1/CENPK/CENPU/H4C15	9
BP	GO:0030326	embryonic limb morphogenesis	13/385	125/18670	1.89606e-06	7.49656e-05	6.29873e-05	EN1/HOXA9/HOXA10/HOXC10/HOXC11/HOXD10/HOXD12/HOXD13/PITX1/SHOX2/ALX1/HAND2/SP8	13
BP	GO:0035113	embryonic appendage morphogenesis	13/385	125/18670	1.89606e-06	7.49656e-05	6.29873e-05	EN1/HOXA9/HOXA10/HOXC10/HOXC11/HOXD10/HOXD12/HOXD13/PITX1/SHOX2/ALX1/HAND2/SP8	13
BP	GO:0044774	mitotic DNA integrity checkpoint	12/385	106/18670	1.91813e-06	7.50317e-05	6.30428e-05	CCNB1/CDK1/CDC6/CDC25C/ORC1/AURKA/TOP2A/HMGA2/GTSE1/CLSPN/E2F8/E2F7	12
BP	GO:0090307	mitotic spindle assembly	9/385	56/18670	1.97668e-06	7.65078e-05	6.42831e-05	BIRC5/CDC20/KIFC1/MYBL2/NEK2/AURKB/KIF23/TPX2/KIF4A	9
BP	GO:0035107	appendage morphogenesis	14/385	148/18670	2.3949e-06	9.0784e-05	7.62781e-05	EN1/HOXA9/HOXA10/HOXC10/HOXC11/HOXD10/HOXD12/HOXD13/PITX1/SHOX2/TFAP2B/ALX1/HAND2/SP8	14
BP	GO:0035108	limb morphogenesis	14/385	148/18670	2.3949e-06	9.0784e-05	7.62781e-05	EN1/HOXA9/HOXA10/HOXC10/HOXC11/HOXD10/HOXD12/HOXD13/PITX1/SHOX2/TFAP2B/ALX1/HAND2/SP8	14
BP	GO:0033044	regulation of chromosome organization	22/385	342/18670	2.73848e-06	0.000102749	8.63311e-05	BUB1/BUB1B/CCNB1/CDC6/CDC20/CENPE/CENPF/H1-3/H1-5/LIF/MKI67/MYB/NEK2/TOP2A/TTK/VEGFA/CDC45/AURKB/PTTG1/ESPL1/DLGAP5/NDC80	22
BP	GO:0034080	CENP-A containing nucleosome assembly	8/385	44/18670	2.81565e-06	0.000103532	8.69889e-05	CENPA/H4C1/OIP5/HJURP/KNL1/CENPK/CENPU/H4C15	8
BP	GO:0061641	CENP-A containing chromatin organization	8/385	44/18670	2.81565e-06	0.000103532	8.69889e-05	CENPA/H4C1/OIP5/HJURP/KNL1/CENPK/CENPU/H4C15	8
BP	GO:0044839	cell cycle G2/M phase transition	19/385	266/18670	2.91249e-06	0.000106032	8.90896e-05	CCNA2/CCNB1/CDK1/CDC6/CDC25C/CENPF/FOXM1/NEK2/ORC1/AURKA/HMGA2/CCNB2/AURKB/MELK/KIF14/TPX2/GTSE1/DTL/CLSPN	19
BP	GO:1901988	negative regulation of cell cycle phase transition	19/385	267/18670	3.07731e-06	0.000110228	9.26156e-05	BUB1/BUB1B/CCNB1/CDK1/CDC6/CDC20/CDC25C/CENPF/ORC1/AURKA/TTK/HMGA2/AURKB/NDC80/GTSE1/DTL/CLSPN/E2F8/E2F7	19
BP	GO:0051383	kinetochore organization	6/385	21/18670	3.08771e-06	0.000110228	9.26156e-05	CENPA/CENPE/CENPF/NDC80/CENPK/NUF2	6
BP	GO:0006335	DNA replication-dependent nucleosome assembly	7/385	32/18670	3.23901e-06	0.000113427	9.53033e-05	H3C11/H3C8/H3C12/H4C1/H3C7/ASF1B/H4C15	7
BP	GO:0034723	DNA replication-dependent nucleosome organization	7/385	32/18670	3.23901e-06	0.000113427	9.53033e-05	H3C11/H3C8/H3C12/H4C1/H3C7/ASF1B/H4C15	7
BP	GO:0035987	endodermal cell differentiation	8/385	45/18670	3.36338e-06	0.000116671	9.8029e-05	COL4A2/COL5A1/COL5A2/COL8A1/MMP8/MMP9/NODAL/HMGA2	8
BP	GO:0000086	G2/M transition of mitotic cell cycle	18/385	247/18670	4.01363e-06	0.000137926	0.000115888	CCNA2/CCNB1/CDK1/CDC6/CDC25C/CENPF/FOXM1/NEK2/ORC1/AURKA/HMGA2/CCNB2/AURKB/MELK/KIF14/TPX2/DTL/CLSPN	18
BP	GO:1901991	negative regulation of mitotic cell cycle phase transition	18/385	248/18670	4.24737e-06	0.000144607	0.000121501	BUB1/BUB1B/CCNB1/CDK1/CDC6/CDC20/CDC25C/CENPF/ORC1/AURKA/TTK/HMGA2/AURKB/NDC80/GTSE1/CLSPN/E2F8/E2F7	18
BP	GO:0031055	chromatin remodeling at centromere	8/385	48/18670	5.57869e-06	0.000188191	0.000158121	CENPA/H4C1/OIP5/HJURP/KNL1/CENPK/CENPU/H4C15	8
BP	GO:0001708	cell fate specification	11/385	99/18670	6.17772e-06	0.000206504	0.000173508	HOXC10/HOXD10/NODAL/LBX1/TLX3/FEV/TBX20/DMRTA2/ISL2/OLIG3/GSX2	11
BP	GO:0048663	neuron fate commitment	9/385	65/18670	7.08317e-06	0.000234638	0.000197147	HOXC10/HOXD10/LBX1/TLX3/FEV/DMRTA2/ISL2/OLIG3/GSX2	9
BP	GO:0045930	negative regulation of mitotic cell cycle	21/385	338/18670	7.89124e-06	0.000259072	0.000217677	BUB1/BUB1B/CCNB1/CDK1/CDC6/CDC20/CDC25C/CENPF/ORC1/AURKA/TOP2A/TTK/HMGA2/AURKB/PTTG1/NDC80/GTSE1/CLSPN/E2F8/E2F7/DDIAS	21
BP	GO:2000241	regulation of reproductive process	13/385	146/18670	1.06429e-05	0.000343279	0.000288428	CDC20/CDC25C/HOXD13/LIF/NODAL/SRY/AURKA/TIMP1/PHLDA2/TTK/WT1/RETN/ASPM	13
BP	GO:2001251	negative regulation of chromosome organization	13/385	146/18670	1.06429e-05	0.000343279	0.000288428	BUB1/BUB1B/CCNB1/CDC20/CENPF/H1-3/H1-5/TOP2A/TTK/AURKB/PTTG1/ESPL1/NDC80	13
BP	GO:0000910	cytokinesis	14/385	171/18670	1.28796e-05	0.000411811	0.00034601	CDC6/CENPA/AURKA/AURKB/KIF23/ESPL1/KIF14/KIF20A/KIF4A/NUSAP1/CEP55/E2F8/E2F7/SEPTIN14	14
BP	GO:0051290	protein heterotetramerization	8/385	54/18670	1.38101e-05	0.000437757	0.00036781	CNGB1/RRM2/H3C11/H3C8/H3C12/H4C1/H3C7/H4C15	8
BP	GO:0060537	muscle tissue development	23/385	408/18670	1.43241e-05	0.000446558	0.000375205	BMP5/CCNB1/CDK1/CENPF/CHRNA1/COL3A1/NKX2-5/FGF3/GATA4/HOXD10/LOX/MEOX2/PITX1/SHOX2/TNNT2/TP73/VEGFA/WT1/NOX4/TBX20/DMRTA2/ALPK2/VGLL2	23
BP	GO:0051225	spindle assembly	11/385	108/18670	1.43307e-05	0.000446558	0.000375205	BIRC5/CDC20/KIFC1/MYBL2/NEK2/AURKA/AURKB/KIF23/TPX2/KIF4A/ASPM	11
BP	GO:0044843	cell cycle G1/S phase transition	19/385	298/18670	1.48668e-05	0.000459373	0.000385972	CAMK2A/CCNA2/CCNB1/CDK1/CDC6/CDC25C/CDKN3/ORC1/RRM2/AURKA/TYMS/CDC45/KIF14/GTSE1/MCM10/E2F8/FAM83D/IQGAP3/E2F7	19
BP	GO:0045132	meiotic chromosome segregation	10/385	90/18670	1.63257e-05	0.000500246	0.000420315	BUB1/BUB1B/TOP2A/TTK/PTTG1/ESPL1/NCAPH/NUF2/BRIP1/SGO1	10
BP	GO:0006260	DNA replication	18/385	274/18670	1.66932e-05	0.000507281	0.000426226	CCNA2/CDK1/CDC6/EREG/ORC1/RAD51/RRM2/CDC45/EXO1/PCLAF/POLQ/DTL/MCM10/CLSPN/E2F8/BRIP1/E2F7/ESCO2	18
BP	GO:0045787	positive regulation of cell cycle	22/385	389/18670	2.09312e-05	0.000630852	0.000530052	CCNB1/CDK1/CDC6/CDC25C/EREG/AURKA/TP73/HMGA2/CDC45/AURKB/KIF23/ESPL1/DLGAP5/KIF14/NDC80/UBE2C/NUSAP1/GTSE1/DTL/E2F8/FAM83D/E2F7	22
BP	GO:0014706	striated muscle tissue development	22/385	390/18670	2.17693e-05	0.000650779	0.000546795	BMP5/CCNB1/CDK1/CENPF/CHRNA1/NKX2-5/FGF3/GATA4/HOXD10/LOX/MEOX2/PITX1/SHOX2/TNNT2/TP73/VEGFA/WT1/NOX4/TBX20/DMRTA2/ALPK2/VGLL2	22
BP	GO:0000083	regulation of transcription involved in G1/S transition of mitotic cell cycle	6/385	29/18670	2.35078e-05	0.000697082	0.000585699	CDC6/ORC1/RRM2/TYMS/CDC45/E2F7	6
BP	GO:0032963	collagen metabolic process	11/385	115/18670	2.59927e-05	0.000764601	0.00064243	COL1A1/COL1A2/COL5A1/MMP1/MMP7/MMP8/MMP9/MMP11/MMP12/MMP13/MYB	11
BP	GO:0043486	histone exchange	8/385	60/18670	3.04942e-05	0.000889898	0.000747707	CENPA/H4C1/OIP5/HJURP/KNL1/CENPK/CENPU/H4C15	8
BP	GO:0045931	positive regulation of mitotic cell cycle	13/385	163/18670	3.44998e-05	0.000998864	0.000839262	CCNB1/CDK1/CDC6/CDC25C/EREG/AURKA/CDC45/ESPL1/DLGAP5/NDC80/UBE2C/NUSAP1/DTL	13
BP	GO:0048732	gland development	23/385	434/18670	3.77964e-05	0.00108153	0.000908716	NKX2-5/HOXA3/HOXA5/HOXA9/HOXB3/HOXB9/HOXD13/PDX1/NODAL/PITX1/PITX2/AURKA/TYMS/VEGFA/WT1/CCNB2/HAND2/HOXB13/OTP/FOXB1/E2F8/IQGAP3/E2F7	23
BP	GO:1902749	regulation of cell cycle G2/M phase transition	15/385	213/18670	3.79431e-05	0.00108153	0.000908716	CCNB1/CDK1/CDC6/CDC25C/CENPF/NEK2/ORC1/AURKA/HMGA2/AURKB/KIF14/TPX2/GTSE1/DTL/CLSPN	15
BP	GO:0030574	collagen catabolic process	7/385	47/18670	4.63853e-05	0.00130198	0.00109394	MMP1/MMP7/MMP8/MMP9/MMP11/MMP12/MMP13	7
BP	GO:0060351	cartilage development involved in endochondral bone morphogenesis	7/385	47/18670	4.63853e-05	0.00130198	0.00109394	COL1A1/COL6A2/COL6A3/MMP13/SHOX2/STC1/CER1	7
BP	GO:0034502	protein localization to chromosome	9/385	82/18670	4.77232e-05	0.00131939	0.00110857	CDK1/CENPA/H1-5/TTK/AURKB/NDC80/KNL1/HASPIN/ESCO2	9
BP	GO:0071158	positive regulation of cell cycle arrest	9/385	82/18670	4.77232e-05	0.00131939	0.00110857	CCNB1/CDK1/CDC25C/AURKA/TP73/HMGA2/GTSE1/E2F8/E2F7	9
BP	GO:0045165	cell fate commitment	17/385	270/18670	4.87788e-05	0.00133851	0.00112463	NKX2-5/HOXA2/HOXC10/HOXD10/NODAL/PITX1/WT1/GDF3/PDPN/LBX1/TLX3/FEV/TBX20/DMRTA2/ISL2/OLIG3/GSX2	17
BP	GO:0035404	histone-serine phosphorylation	4/385	11/18670	5.23815e-05	0.00142672	0.00119875	CCNB1/AURKA/HMGA2/AURKB	4
BP	GO:0010389	regulation of G2/M transition of mitotic cell cycle	14/385	196/18670	5.87495e-05	0.0015884	0.0013346	CCNB1/CDK1/CDC6/CDC25C/CENPF/NEK2/ORC1/AURKA/HMGA2/AURKB/KIF14/TPX2/DTL/CLSPN	14
BP	GO:0021522	spinal cord motor neuron differentiation	6/385	34/18670	6.10082e-05	0.00163742	0.00137579	HOXC10/HOXD10/LBX1/TBX20/ISL2/OLIG3	6
BP	GO:0021510	spinal cord development	10/385	106/18670	6.7904e-05	0.00179628	0.00150926	HOXB8/HOXC10/HOXD10/LBX1/FOXB1/TBX20/ISL2/OLIG3/GSX2/UNCX	10
BP	GO:1901989	positive regulation of cell cycle phase transition	10/385	106/18670	6.7904e-05	0.00179628	0.00150926	CCNB1/CDK1/CDC6/CDC25C/CDC45/ESPL1/DLGAP5/UBE2C/DTL/FAM83D	10
BP	GO:0045637	regulation of myeloid cell differentiation	16/385	251/18670	6.99942e-05	0.00182665	0.00153478	CSF2/HOXA5/HOXA7/HOXA9/HOXB8/LIF/LOX/LTF/THBS1/H3C11/H3C8/H3C12/H4C1/H3C7/CARTPT/H4C15	16
BP	GO:0051291	protein heterooligomerization	11/385	128/18670	7.00457e-05	0.00182665	0.00153478	CNGB1/COL1A1/COL1A2/COL6A2/RRM2/H3C11/H3C8/H3C12/H4C1/H3C7/H4C15	11
BP	GO:0000082	G1/S transition of mitotic cell cycle	17/385	279/18670	7.32275e-05	0.00189618	0.0015932	CAMK2A/CCNB1/CDK1/CDC6/CDC25C/CDKN3/ORC1/RRM2/AURKA/TYMS/CDC45/KIF14/GTSE1/MCM10/E2F8/IQGAP3/E2F7	17
BP	GO:0071156	regulation of cell cycle arrest	10/385	108/18670	7.9596e-05	0.00204668	0.00171965	CCNB1/CDK1/CDC25C/FOXM1/AURKA/TP73/HMGA2/GTSE1/E2F8/E2F7	10
BP	GO:0090596	sensory organ morphogenesis	16/385	256/18670	8.82857e-05	0.00225435	0.00189414	COL5A1/COL5A2/COL8A1/GNGT1/HMX2/HOXA1/HOXA2/HOXC13/MFAP2/PITX2/TFAP2B/CLRN1/VEGFA/CHRNA9/CTHRC1/HMX3	16
BP	GO:1901992	positive regulation of mitotic cell cycle phase transition	9/385	91/18670	0.000108477	0.00274737	0.00230838	CCNB1/CDK1/CDC6/CDC25C/CDC45/ESPL1/DLGAP5/UBE2C/DTL	9
BP	GO:0021520	spinal cord motor neuron cell fate specification	4/385	13/18670	0.000109835	0.00274737	0.00230838	HOXC10/HOXD10/ISL2/OLIG3	4
BP	GO:0051315	attachment of mitotic spindle microtubules to kinetochore	4/385	13/18670	0.000109835	0.00274737	0.00230838	CENPE/NDC80/KIF2C/NUF2	4
BP	GO:0021515	cell differentiation in spinal cord	7/385	54/18670	0.000115415	0.00286744	0.00240927	HOXC10/HOXD10/LBX1/TBX20/ISL2/OLIG3/GSX2	7
BP	GO:0072401	signal transduction involved in DNA integrity checkpoint	8/385	73/18670	0.000126937	0.00311165	0.00261446	CCNB1/CDK1/CDC25C/AURKA/GTSE1/DTL/E2F8/E2F7	8
BP	GO:0072422	signal transduction involved in DNA damage checkpoint	8/385	73/18670	0.000126937	0.00311165	0.00261446	CCNB1/CDK1/CDC25C/AURKA/GTSE1/DTL/E2F8/E2F7	8
BP	GO:0033273	response to vitamin	9/385	93/18670	0.000128401	0.0031267	0.0026271	COL1A1/CYP27B1/GATA4/CXCL10/PDX1/STC1/TYMS/POSTN/BRIP1	9
BP	GO:0002011	morphogenesis of an epithelial sheet	7/385	55/18670	0.000129931	0.00314314	0.00264092	BMP5/COL5A1/HOXB2/HOXB4/MMP12/PDPN/TBX20	7
BP	GO:0072395	signal transduction involved in cell cycle checkpoint	8/385	74/18670	0.000139802	0.00335981	0.00282297	CCNB1/CDK1/CDC25C/AURKA/GTSE1/DTL/E2F8/E2F7	8
BP	GO:0006977	DNA damage response, signal transduction by p53 class mediator resulting in cell cycle arrest	7/385	56/18670	0.000145895	0.00348347	0.00292687	CCNB1/CDK1/CDC25C/AURKA/GTSE1/E2F8/E2F7	7
BP	GO:0000183	chromatin silencing at rDNA	6/385	40/18670	0.000156882	0.00372164	0.00312698	H3C11/H3C8/H3C12/H4C1/H3C7/H4C15	6
BP	GO:0030099	myeloid cell differentiation	21/385	416/18670	0.000161148	0.00379834	0.00319142	CSF2/HOXA5/HOXA7/HOXA9/HOXB8/LIF/LOX/LTF/MMP9/RHAG/THBS1/VEGFA/H3C11/H3C8/H3C12/H4C1/CCN4/H3C7/CARTPT/CLEC5A/H4C15	21
BP	GO:0072431	signal transduction involved in mitotic G1 DNA damage checkpoint	7/385	57/18670	0.00016341	0.00380291	0.00319526	CCNB1/CDK1/CDC25C/AURKA/GTSE1/E2F8/E2F7	7
BP	GO:1902400	intracellular signal transduction involved in G1 DNA damage checkpoint	7/385	57/18670	0.00016341	0.00380291	0.00319526	CCNB1/CDK1/CDC25C/AURKA/GTSE1/E2F8/E2F7	7
BP	GO:0044773	mitotic DNA damage checkpoint	9/385	97/18670	0.000177502	0.00410487	0.00344898	CCNB1/CDK1/CDC25C/AURKA/HMGA2/GTSE1/CLSPN/E2F8/E2F7	9
BP	GO:0007565	female pregnancy	13/385	192/18670	0.000183056	0.00419593	0.00352549	ADM/CYP27B1/EPYC/IGFBP2/IDO1/LIF/MMP7/MMP9/NODAL/STC1/TIMP1/TCF23/HMX3	13
BP	GO:0001655	urogenital system development	18/385	330/18670	0.000183722	0.00419593	0.00352549	CENPF/COL4A1/HOXC11/HOXD11/HOXD13/LIF/MMP9/SDC1/SIM1/TFAP2B/TP73/VEGFA/WT1/CRLF1/CER1/HOXB13/FOXB1/CEP55	18
BP	GO:0051302	regulation of cell division	12/385	168/18670	0.000196205	0.00445337	0.00374179	CDC6/EREG/FGF3/AURKA/VEGFA/AURKB/KIF23/KIF14/KIF20A/E2F8/E2F7/ASPM	12
BP	GO:0072413	signal transduction involved in mitotic cell cycle checkpoint	7/385	59/18670	0.000203546	0.004536	0.00381122	CCNB1/CDK1/CDC25C/AURKA/GTSE1/E2F8/E2F7	7
BP	GO:1902402	signal transduction involved in mitotic DNA damage checkpoint	7/385	59/18670	0.000203546	0.004536	0.00381122	CCNB1/CDK1/CDC25C/AURKA/GTSE1/E2F8/E2F7	7
BP	GO:1902403	signal transduction involved in mitotic DNA integrity checkpoint	7/385	59/18670	0.000203546	0.004536	0.00381122	CCNB1/CDK1/CDC25C/AURKA/GTSE1/E2F8/E2F7	7
BP	GO:0000077	DNA damage checkpoint	11/385	145/18670	0.000213362	0.00472609	0.00397094	CCNB1/CDK1/CDC25C/AURKA/HMGA2/GTSE1/DTL/CLSPN/E2F8/BRIP1/E2F7	11
BP	GO:0045652	regulation of megakaryocyte differentiation	8/385	79/18670	0.00022132	0.00487302	0.00409439	LOX/THBS1/H3C11/H3C8/H3C12/H4C1/H3C7/H4C15	8
BP	GO:0061640	cytoskeleton-dependent cytokinesis	9/385	100/18670	0.00022382	0.00489874	0.004116	CENPA/AURKB/KIF23/ESPL1/KIF20A/KIF4A/NUSAP1/CEP55/SEPTIN14	9
BP	GO:0010951	negative regulation of endopeptidase activity	15/385	250/18670	0.00022752	0.00492838	0.0041409	BIRC5/COL6A3/DPEP1/LTF/MAGEA3/MMP9/SERPINE1/PI3/TFAP2B/THBS1/TIMP1/VEGFA/TFPI2/PTTG1/ANXA8L1	15
BP	GO:0060485	mesenchyme development	16/385	278/18670	0.000227856	0.00492838	0.0041409	BMP5/COL1A1/NKX2-5/GATA4/HOXA5/NODAL/PITX2/WT1/HMGA2/ALX1/CER1/HAND2/FGF19/PDPN/TBX20/FAM83D	16
BP	GO:0071621	granulocyte chemotaxis	10/385	123/18670	0.000234762	0.00504807	0.00424147	EDN2/CXCL8/CXCL10/SAA1/CCL7/CCL20/CXCL6/CXCL11/THBS1/IL36B	10
BP	GO:0051052	regulation of DNA metabolic process	21/385	429/18670	0.00024482	0.00523373	0.00439746	CCNA2/CDK1/CDC6/CIDEA/EREG/EYA4/FOXM1/H1-3/H1-5/NEK2/PRKCG/RAD51/WT1/HMGA2/AURKB/RAD51AP1/POLQ/NOX4/E2F8/E2F7/ESCO2	21
BP	GO:0031145	anaphase-promoting complex-dependent catabolic process	8/385	81/18670	0.000263292	0.00559311	0.00469942	BUB1B/CCNB1/CDK1/CDC20/AURKA/AURKB/PTTG1/UBE2C	8
BP	GO:0000076	DNA replication checkpoint	4/385	16/18670	0.000266194	0.00559311	0.00469942	CDC6/ORC1/CDC45/CLSPN	4
BP	GO:0051382	kinetochore assembly	4/385	16/18670	0.000266194	0.00559311	0.00469942	CENPA/CENPE/CENPF/CENPK	4
BP	GO:0060536	cartilage morphogenesis	5/385	29/18670	0.000286908	0.00599409	0.00503633	COL6A2/COL6A3/HOXA5/STC1/HAND2	5
BP	GO:0030593	neutrophil chemotaxis	9/385	104/18670	0.000300796	0.00624873	0.00525028	EDN2/CXCL8/CXCL10/SAA1/CCL7/CCL20/CXCL6/CXCL11/IL36B	9
BP	GO:0035270	endocrine system development	10/385	127/18670	0.000304336	0.00624962	0.00525103	BMP5/NKX2-5/HOXA3/HOXA5/HOXB3/PDX1/PITX1/PITX2/WT1/OTP	10
BP	GO:0007062	sister chromatid cohesion	7/385	63/18670	0.000307637	0.00624962	0.00525103	BUB1/BUB1B/CDC20/ESPL1/HASPIN/SGO1/ESCO2	7
BP	GO:0031571	mitotic G1 DNA damage checkpoint	7/385	63/18670	0.000307637	0.00624962	0.00525103	CCNB1/CDK1/CDC25C/AURKA/GTSE1/E2F8/E2F7	7
BP	GO:0044819	mitotic G1/S transition checkpoint	7/385	63/18670	0.000307637	0.00624962	0.00525103	CCNB1/CDK1/CDC25C/AURKA/GTSE1/E2F8/E2F7	7
BP	GO:0001890	placenta development	11/385	152/18670	0.000321208	0.00648946	0.00545255	ADM/BMP5/CSF2/CYP27B1/LIF/NODAL/STC1/PHLDA2/E2F8/E2F7/TCF23	11
BP	GO:0044818	mitotic G2/M transition checkpoint	5/385	30/18670	0.000338514	0.00674554	0.00566771	CDK1/CDC6/ORC1/HMGA2/CLSPN	5
BP	GO:0044783	G1 DNA damage checkpoint	7/385	64/18670	0.000339387	0.00674554	0.00566771	CCNB1/CDK1/CDC25C/AURKA/GTSE1/E2F8/E2F7	7
BP	GO:0060135	maternal process involved in female pregnancy	7/385	64/18670	0.000339387	0.00674554	0.00566771	CYP27B1/LIF/MMP7/NODAL/STC1/TCF23/HMX3	7
BP	GO:0019731	antibacterial humoral response	6/385	46/18670	0.000345021	0.00682066	0.00573082	CAMP/LTF/KLK7/H2BC10/SPON2/H2BS1	6
BP	GO:0009798	axis specification	8/385	85/18670	0.000366816	0.00721274	0.00606026	NODAL/OTX2/PITX2/STC1/AURKA/WT1/CER1/GDF3	8
BP	GO:0010466	negative regulation of peptidase activity	15/385	262/18670	0.000375371	0.00734169	0.00616861	BIRC5/COL6A3/DPEP1/LTF/MAGEA3/MMP9/SERPINE1/PI3/TFAP2B/THBS1/TIMP1/VEGFA/TFPI2/PTTG1/ANXA8L1	15
BP	GO:0007143	female meiotic nuclear division	5/385	31/18670	0.000396845	0.00772064	0.006487	EREG/AURKA/TOP2A/TTK/NCAPH	5
BP	GO:0007050	cell cycle arrest	14/385	237/18670	0.000427246	0.00823108	0.00691588	CCNB1/CDK1/CDC25C/CDKN3/FOXM1/CXCL8/AURKA/THBS1/TP73/HMGA2/GTSE1/E2F8/E2F7/DDIAS	14
BP	GO:0001892	embryonic placenta development	8/385	87/18670	0.000429798	0.00823108	0.00691588	ADM/BMP5/CSF2/LIF/NODAL/PHLDA2/E2F8/E2F7	8
BP	GO:0002690	positive regulation of leukocyte chemotaxis	8/385	87/18670	0.000429798	0.00823108	0.00691588	EDN2/FPR2/CXCL8/CXCL10/SERPINE1/CCL7/THBS1/VEGFA	8
BP	GO:0051782	negative regulation of cell division	4/385	18/18670	0.000433178	0.00823553	0.00691962	AURKB/E2F8/E2F7/ASPM	4
BP	GO:0021517	ventral spinal cord development	6/385	48/18670	0.000436634	0.00823553	0.00691962	HOXC10/HOXD10/LBX1/TBX20/ISL2/OLIG3	6
BP	GO:0097529	myeloid leukocyte migration	13/385	210/18670	0.000436749	0.00823553	0.00691962	EDN2/FPR2/CXCL8/CXCL10/SERPINE1/SAA1/CCL7/CCL20/CXCL6/CXCL11/THBS1/VEGFA/IL36B	13
BP	GO:0061371	determination of heart left/right asymmetry	7/385	67/18670	0.000450675	0.00845476	0.00710382	NKX2-5/GATA4/NODAL/CER1/HAND2/LBX1/TBX20	7
BP	GO:0072331	signal transduction by p53 class mediator	15/385	267/18670	0.000457874	0.00854621	0.00718066	CCNB1/CDK1/CDC25C/E2F2/FOXM1/AURKA/TP73/EXO1/AURKB/TPX2/GTSE1/E2F8/BRIP1/E2F7/HIPK4	15
BP	GO:0043044	ATP-dependent chromatin remodeling	8/385	88/18670	0.00046443	0.00862479	0.00724668	CENPA/H4C1/OIP5/HJURP/KNL1/CENPK/CENPU/H4C15	8
BP	GO:0048565	digestive tract development	10/385	134/18670	0.000467393	0.00863621	0.00725628	CCNB1/COL3A1/GATA4/HOXA5/HOXD13/CXCL8/PDX1/NODAL/SHOX2/TYMS	10
BP	GO:0007369	gastrulation	12/385	185/18670	0.000474223	0.00871859	0.0073255	COL4A2/COL5A1/COL5A2/COL8A1/MMP8/MMP9/NODAL/OTX2/HMGA2/CER1/GDF3/TBX20	12
BP	GO:0046661	male sex differentiation	11/385	160/18670	0.000497355	0.00909838	0.00764461	BMP5/GATA4/HOXA9/HOXA10/HOXD13/SDC1/SRY/WT1/KIF18A/BRIP1/ASPM	11
BP	GO:0032465	regulation of cytokinesis	8/385	89/18670	0.000501291	0.00912498	0.00766696	CDC6/AURKA/AURKB/KIF23/KIF14/KIF20A/E2F8/E2F7	8
BP	GO:0007548	sex differentiation	15/385	270/18670	0.000514472	0.00931879	0.0078298	BMP5/EREG/GATA4/HOXA9/HOXA10/HOXD13/PTX3/SDC1/SRY/VEGFA/WT1/RETN/KIF18A/BRIP1/ASPM	15
BP	GO:0007292	female gamete generation	10/385	136/18670	0.000525454	0.00947105	0.00795773	CCNB1/EREG/PTX3/AURKA/TNFAIP6/TOP2A/TTK/NCAPH/ASPM/SOHLH1	10
BP	GO:0009953	dorsal/ventral pattern formation	8/385	90/18670	0.000540487	0.00969449	0.00814547	EN1/HOXA2/HOXB2/HOXD11/CER1/TBX20/GSX2/SP8	8
BP	GO:0009948	anterior/posterior axis specification	6/385	50/18670	0.000546185	0.00974914	0.00819139	NODAL/OTX2/AURKA/WT1/CER1/GDF3	6
BP	GO:0045861	negative regulation of proteolysis	18/385	363/18670	0.000576329	0.0102375	0.00860171	BIRC5/COL6A3/DPEP1/LTF/MAGEA3/MMP9/SERPINE1/PI3/PLAT/PRKCG/TFAP2B/THBS1/TIMP1/VEGFA/TFPI2/PTTG1/PBK/ANXA8L1	18
BP	GO:0045638	negative regulation of myeloid cell differentiation	8/385	91/18670	0.000582127	0.0102908	0.00864647	HOXA5/HOXA7/HOXA9/HOXB8/LTF/H4C1/CARTPT/H4C15	8
BP	GO:0008406	gonad development	13/385	217/18670	0.000595422	0.0104754	0.00880163	EREG/GATA4/HOXA9/HOXA10/PTX3/SDC1/SRY/VEGFA/WT1/RETN/KIF18A/BRIP1/ASPM	13
BP	GO:0007566	embryo implantation	6/385	51/18670	0.000608403	0.0106389	0.00893901	LIF/MMP9/NODAL/STC1/TIMP1/HMX3	6
BP	GO:0060326	cell chemotaxis	16/385	304/18670	0.000610503	0.0106389	0.00893901	EDN2/FPR2/HOXB9/CXCL8/CXCL10/LOX/SERPINE1/SAA1/SAA2/CCL7/CCL20/CXCL6/CXCL11/THBS1/VEGFA/IL36B	16
BP	GO:2000117	negative regulation of cysteine-type endopeptidase activity	8/385	92/18670	0.000626321	0.0108631	0.00912737	BIRC5/DPEP1/LTF/MAGEA3/MMP9/TFAP2B/THBS1/VEGFA	8
BP	GO:0007596	blood coagulation	17/385	336/18670	0.000650114	0.0112229	0.00942962	COL1A1/COL1A2/COL3A1/F5/F13A1/GATA4/SERPINE1/PLAT/PRKCG/SAA1/THBS1/TFPI2/H3C11/H3C8/H3C12/H3C7/PDPN	17
BP	GO:0003215	cardiac right ventricle morphogenesis	4/385	20/18670	0.000663861	0.0113536	0.00953945	NKX2-5/GATA4/HAND2/TBX20	4
BP	GO:0060039	pericardium development	4/385	20/18670	0.000663861	0.0113536	0.00953945	BMP5/WT1/HAND2/TBX20	4
BP	GO:0097530	granulocyte migration	10/385	141/18670	0.000697194	0.0118684	0.00997205	EDN2/CXCL8/CXCL10/SAA1/CCL7/CCL20/CXCL6/CXCL11/THBS1/IL36B	10
BP	GO:0001893	maternal placenta development	5/385	35/18670	0.000708688	0.0120085	0.0100897	CYP27B1/LIF/NODAL/STC1/TCF23	5
BP	GO:0044706	multi-multicellular organism process	13/385	222/18670	0.000736472	0.012422	0.0104372	ADM/CYP27B1/EPYC/IGFBP2/IDO1/LIF/MMP7/MMP9/NODAL/STC1/TIMP1/TCF23/HMX3	13
BP	GO:0045840	positive regulation of mitotic nuclear division	6/385	53/18670	0.000749221	0.0125477	0.0105428	EREG/AURKA/ESPL1/DLGAP5/UBE2C/NUSAP1	6
BP	GO:0000281	mitotic cytokinesis	7/385	73/18670	0.000759861	0.0125477	0.0105428	CENPA/KIF23/ESPL1/KIF20A/KIF4A/NUSAP1/CEP55	7
BP	GO:0031100	animal organ regeneration	7/385	73/18670	0.000759861	0.0125477	0.0105428	ADM/CCNA2/CDK1/PDX1/NNMT/AURKA/TYMS	7
BP	GO:0060350	endochondral bone morphogenesis	7/385	73/18670	0.000759861	0.0125477	0.0105428	COL1A1/COL6A2/COL6A3/MMP13/SHOX2/STC1/CER1	7
BP	GO:1990266	neutrophil migration	9/385	118/18670	0.000760984	0.0125477	0.0105428	EDN2/CXCL8/CXCL10/SAA1/CCL7/CCL20/CXCL6/CXCL11/IL36B	9
BP	GO:0007599	hemostasis	17/385	341/18670	0.000766148	0.0125478	0.0105429	COL1A1/COL1A2/COL3A1/F5/F13A1/GATA4/SERPINE1/PLAT/PRKCG/SAA1/THBS1/TFPI2/H3C11/H3C8/H3C12/H3C7/PDPN	17
BP	GO:0045137	development of primary sexual characteristics	13/385	223/18670	0.000767816	0.0125478	0.0105429	EREG/GATA4/HOXA9/HOXA10/PTX3/SDC1/SRY/VEGFA/WT1/RETN/KIF18A/BRIP1/ASPM	13
BP	GO:0050817	coagulation	17/385	342/18670	0.000791366	0.0128755	0.0108182	COL1A1/COL1A2/COL3A1/F5/F13A1/GATA4/SERPINE1/PLAT/PRKCG/SAA1/THBS1/TFPI2/H3C11/H3C8/H3C12/H3C7/PDPN	17
BP	GO:0030595	leukocyte chemotaxis	13/385	224/18670	0.000800275	0.012963	0.0108918	EDN2/FPR2/CXCL8/CXCL10/SERPINE1/SAA1/CCL7/CCL20/CXCL6/CXCL11/THBS1/VEGFA/IL36B	13
BP	GO:0003417	growth plate cartilage development	5/385	36/18670	0.000809228	0.0130506	0.0109653	COL6A2/COL6A3/MMP13/STC1/CER1	5
BP	GO:0001895	retina homeostasis	7/385	74/18670	0.000824643	0.0132411	0.0111254	CNGB1/LTF/CLRN1/POTEE/POTEI/POTEJ/POTEF	7
BP	GO:0030219	megakaryocyte differentiation	8/385	96/18670	0.000830972	0.0132847	0.011162	LOX/THBS1/H3C11/H3C8/H3C12/H4C1/H3C7/H4C15	8
BP	GO:0006342	chromatin silencing	9/385	120/18670	0.000858607	0.0136671	0.0114833	H1-3/H1-5/CDC45/H3C11/H3C8/H3C12/H4C1/H3C7/H4C15	9
BP	GO:0071559	response to transforming growth factor beta	14/385	255/18670	0.000878349	0.0139211	0.0116967	CIDEA/COL1A1/COL1A2/COL3A1/COL4A2/FMOD/LOX/NODAL/THBS1/GDF15/POSTN/MXRA5/NOX4/HTRA3	14
BP	GO:0051262	protein tetramerization	11/385	172/18670	0.000908026	0.0142822	0.0120001	CNGB1/RRM2/TK1/TP73/H3C11/H3C8/H3C12/H4C1/H3C7/TRPM8/H4C15	11
BP	GO:0001704	formation of primary germ layer	9/385	121/18670	0.000911103	0.0142822	0.0120001	COL4A2/COL5A1/COL5A2/COL8A1/MMP8/MMP9/NODAL/HMGA2/TBX20	9
BP	GO:0055123	digestive system development	10/385	146/18670	0.000912786	0.0142822	0.0120001	CCNB1/COL3A1/GATA4/HOXA5/HOXD13/CXCL8/PDX1/NODAL/SHOX2/TYMS	10
BP	GO:0033314	mitotic DNA replication checkpoint	3/385	10/18670	0.000937413	0.0143024	0.0120171	CDC6/ORC1/CLSPN	3
BP	GO:0038063	collagen-activated tyrosine kinase receptor signaling pathway	3/385	10/18670	0.000937413	0.0143024	0.0120171	COL1A1/COL4A1/COL4A2	3
BP	GO:0051231	spindle elongation	3/385	10/18670	0.000937413	0.0143024	0.0120171	AURKB/KIF23/KIF4A	3
BP	GO:0051255	spindle midzone assembly	3/385	10/18670	0.000937413	0.0143024	0.0120171	AURKB/KIF23/KIF4A	3
BP	GO:0090009	primitive streak formation	3/385	10/18670	0.000937413	0.0143024	0.0120171	NODAL/OTX2/GDF3	3
BP	GO:1903862	positive regulation of oxidative phosphorylation	3/385	10/18670	0.000937413	0.0143024	0.0120171	CCNB1/CDK1/PGK2	3
BP	GO:0002052	positive regulation of neuroblast proliferation	4/385	22/18670	0.000970189	0.0146204	0.0122843	VEGFA/OTP/DMRTA2/ASPM	4
BP	GO:0021516	dorsal spinal cord development	4/385	22/18670	0.000970189	0.0146204	0.0122843	HOXB8/LBX1/GSX2/UNCX	4
BP	GO:0030878	thyroid gland development	4/385	22/18670	0.000970189	0.0146204	0.0122843	NKX2-5/HOXA3/HOXA5/HOXB3	4
BP	GO:0007178	transmembrane receptor protein serine/threonine kinase signaling pathway	17/385	349/18670	0.000988588	0.0148369	0.0124662	BMP5/CIDEA/COL1A2/COL3A1/NKX2-5/FMOD/GATA4/LOX/NODAL/TFAP2B/THBS1/TTK/CER1/GDF15/GDF3/TBX20/HTRA3	17
BP	GO:0035265	organ growth	12/385	204/18670	0.00112061	0.0167136	0.014043	CCNB1/CDK1/COL6A2/COL6A3/NKX2-5/GATA4/MMP13/STC1/TP73/WT1/CER1/TBX20	12
BP	GO:0060562	epithelial tube morphogenesis	16/385	322/18670	0.00112272	0.0167136	0.014043	ADM/BMP5/COL4A1/NKX2-5/GATA4/HOXA5/HOXD11/CXCL10/NODAL/VEGFA/WT1/ALX1/HAND2/LBX1/TBX20/CTHRC1	16
BP	GO:0048738	cardiac muscle tissue development	13/385	233/18670	0.00114788	0.0170192	0.0142998	BMP5/CCNB1/CDK1/NKX2-5/FGF3/GATA4/TNNT2/TP73/VEGFA/WT1/NOX4/TBX20/ALPK2	13
BP	GO:2000648	positive regulation of stem cell proliferation	5/385	39/18670	0.00117497	0.0173225	0.0145546	VEGFA/HMGA2/OTP/DMRTA2/ASPM	5
BP	GO:0051146	striated muscle cell differentiation	15/385	293/18670	0.00118247	0.0173225	0.0145546	CCNB1/CDK1/NKX2-5/GATA4/CXCL10/LOX/SDC1/SHOX2/TNNT2/VEGFA/WT1/ADAM12/GDF15/NOX4/ALPK2	15
BP	GO:0072001	renal system development	15/385	293/18670	0.00118247	0.0173225	0.0145546	CENPF/COL4A1/HOXC11/HOXD11/LIF/MMP9/SDC1/SIM1/TFAP2B/TP73/VEGFA/WT1/CRLF1/CER1/CEP55	15
BP	GO:0055015	ventricular cardiac muscle cell development	3/385	11/18670	0.0012693	0.0184475	0.0154999	CCNB1/CDK1/NKX2-5	3
BP	GO:1905941	positive regulation of gonad development	3/385	11/18670	0.0012693	0.0184475	0.0154999	SRY/WT1/RETN	3
BP	GO:0002687	positive regulation of leukocyte migration	9/385	128/18670	0.00135607	0.0195949	0.016464	EDN2/FPR2/CXCL8/CXCL10/SERPINE1/CCL7/CCL20/THBS1/VEGFA	9
BP	GO:0002227	innate immune response in mucosa	4/385	24/18670	0.00136424	0.0195949	0.016464	CAMP/LTF/H2BC10/H2BS1	4
BP	GO:0046697	decidualization	4/385	24/18670	0.00136424	0.0195949	0.016464	CYP27B1/LIF/STC1/TCF23	4
BP	GO:0009612	response to mechanical stimulus	12/385	210/18670	0.00143573	0.0205416	0.0172594	CCNB1/CHI3L1/COL1A1/COL3A1/GATA4/IGFBP2/CXCL10/MMP7/THBS1/POSTN/CHRNA9/RETN	12
BP	GO:0018149	peptide cross-linking	6/385	60/18670	0.00144807	0.0206377	0.0173402	COL3A1/F13A1/PI3/SPRR1B/SPRR3/THBS1	6
BP	GO:0035136	forelimb morphogenesis	5/385	41/18670	0.00147872	0.0209932	0.0176388	EN1/HOXA9/HOXD10/SHOX2/TFAP2B	5
BP	GO:1902750	negative regulation of cell cycle G2/M phase transition	8/385	105/18670	0.00148923	0.0210612	0.0176959	CDK1/CDC6/ORC1/AURKA/HMGA2/AURKB/DTL/CLSPN	8
BP	GO:0090092	regulation of transmembrane receptor protein serine/threonine kinase signaling pathway	13/385	241/18670	0.001555	0.021907	0.0184066	BMP5/CIDEA/GATA4/LOX/NODAL/TFAP2B/THBS1/TTK/CER1/GDF15/GDF3/TBX20/HTRA3	13
BP	GO:0001947	heart looping	6/385	61/18670	0.00157862	0.022155	0.0186149	NKX2-5/GATA4/NODAL/HAND2/LBX1/TBX20	6
BP	GO:0051307	meiotic chromosome separation	4/385	25/18670	0.00159793	0.0223406	0.018771	TOP2A/TTK/ESPL1/NCAPH	4
BP	GO:0003207	cardiac chamber formation	3/385	12/18670	0.00166663	0.0227815	0.0191414	NKX2-5/HAND2/TBX20	3
BP	GO:0007077	mitotic nuclear envelope disassembly	3/385	12/18670	0.00166663	0.0227815	0.0191414	CCNB1/CDK1/CCNB2	3
BP	GO:0048934	peripheral nervous system neuron differentiation	3/385	12/18670	0.00166663	0.0227815	0.0191414	HOXD10/HAND2/ISL2	3
BP	GO:0048935	peripheral nervous system neuron development	3/385	12/18670	0.00166663	0.0227815	0.0191414	HOXD10/HAND2/ISL2	3
BP	GO:0060707	trophoblast giant cell differentiation	3/385	12/18670	0.00166663	0.0227815	0.0191414	LIF/E2F8/E2F7	3
BP	GO:0070601	centromeric sister chromatid cohesion	3/385	12/18670	0.00166663	0.0227815	0.0191414	BUB1/BUB1B/SGO1	3
BP	GO:0030330	DNA damage response, signal transduction by p53 class mediator	8/385	107/18670	0.00168032	0.0228834	0.019227	CCNB1/CDK1/CDC25C/FOXM1/AURKA/GTSE1/E2F8/E2F7	8
BP	GO:0055001	muscle cell development	11/385	186/18670	0.00170717	0.0231633	0.0194622	ADM/CCNB1/CDK1/NKX2-5/GATA4/LOX/SDC1/SHOX2/TNNT2/VEGFA/ALPK2	11
BP	GO:0043154	negative regulation of cysteine-type endopeptidase activity involved in apoptotic process	7/385	84/18670	0.00174188	0.0235474	0.0197849	BIRC5/DPEP1/MAGEA3/MMP9/TFAP2B/THBS1/VEGFA	7
BP	GO:0042770	signal transduction in response to DNA damage	9/385	133/18670	0.00177001	0.02384	0.0200307	CCNB1/CDK1/CDC25C/FOXM1/AURKA/GTSE1/DTL/E2F8/E2F7	9
BP	GO:0001953	negative regulation of cell-matrix adhesion	5/385	43/18670	0.00183661	0.0246468	0.0207086	HOXA7/MMP12/SERPINE1/THBS1/POSTN	5
BP	GO:1900120	regulation of receptor binding	4/385	26/18670	0.00185806	0.024844	0.0208743	HOXA3/LOX/MMP9/PHLDA2	4
BP	GO:0060348	bone development	12/385	217/18670	0.00189244	0.0252119	0.0211834	COL1A1/COL6A2/COL6A3/HOXB4/LOX/LTF/MMP13/PITX2/SHOX2/STC1/CCN4/CER1	12
BP	GO:0003416	endochondral bone growth	5/385	44/18670	0.00203756	0.0270474	0.0227256	COL6A2/COL6A3/MMP13/STC1/CER1	5
BP	GO:0045814	negative regulation of gene expression, epigenetic	9/385	136/18670	0.00206328	0.0272903	0.0229297	H1-3/H1-5/CDC45/H3C11/H3C8/H3C12/H4C1/H3C7/H4C15	9
BP	GO:0071560	cellular response to transforming growth factor beta stimulus	13/385	249/18670	0.00207528	0.0273505	0.0229803	CIDEA/COL1A1/COL1A2/COL3A1/COL4A2/FMOD/LOX/NODAL/THBS1/GDF15/POSTN/NOX4/HTRA3	13
BP	GO:0051781	positive regulation of cell division	7/385	87/18670	0.00213234	0.0276251	0.023211	CDC6/EREG/FGF3/VEGFA/AURKB/KIF23/KIF14	7
BP	GO:0000212	meiotic spindle organization	3/385	13/18670	0.00213367	0.0276251	0.023211	AURKA/ESPL1/ASPM	3
BP	GO:0038065	collagen-activated signaling pathway	3/385	13/18670	0.00213367	0.0276251	0.023211	COL1A1/COL4A1/COL4A2	3
BP	GO:0060712	spongiotrophoblast layer development	3/385	13/18670	0.00213367	0.0276251	0.023211	ADM/LIF/PHLDA2	3
BP	GO:0070208	protein heterotrimerization	3/385	13/18670	0.00213367	0.0276251	0.023211	COL1A1/COL1A2/COL6A2	3
BP	GO:0010971	positive regulation of G2/M transition of mitotic cell cycle	4/385	27/18670	0.00214611	0.027666	0.0232454	CCNB1/CDK1/CDC25C/DTL	4
BP	GO:1903706	regulation of hemopoiesis	20/385	475/18670	0.00215189	0.027666	0.0232454	CSF2/HOXA5/HOXA7/HOXA9/HOXB8/IL2RA/LIF/LOX/LTF/MYB/THBS1/TP73/H3C11/H3C8/H3C12/H4C1/H3C7/CARTPT/TESPA1/H4C15	20
BP	GO:0002065	columnar/cuboidal epithelial cell differentiation	8/385	112/18670	0.00224347	0.028743	0.0241504	BMP5/GATA4/HOXA5/PDX1/NODAL/SERPINE1/TYMS/CLRN1	8
BP	GO:0008584	male gonad development	9/385	138/18670	0.00227944	0.0291024	0.0244523	GATA4/HOXA9/HOXA10/SDC1/SRY/WT1/KIF18A/BRIP1/ASPM	9
BP	GO:0051785	positive regulation of nuclear division	6/385	66/18670	0.00237037	0.0301587	0.0253398	EREG/AURKA/ESPL1/DLGAP5/UBE2C/NUSAP1	6
BP	GO:0046546	development of primary male sexual characteristics	9/385	139/18670	0.00239407	0.0303552	0.0255049	GATA4/HOXA9/HOXA10/SDC1/SRY/WT1/KIF18A/BRIP1/ASPM	9
BP	GO:0051984	positive regulation of chromosome segregation	4/385	28/18670	0.00246355	0.0311288	0.0261549	CCNB1/CDC6/ESPL1/DLGAP5	4
BP	GO:0071675	regulation of mononuclear cell migration	5/385	46/18670	0.00248692	0.0312201	0.0262317	BMP5/FPR2/CXCL10/SERPINE1/THBS1	5
BP	GO:0035051	cardiocyte differentiation	10/385	167/18670	0.00249428	0.0312201	0.0262317	CCNB1/CDK1/NKX2-5/GATA4/PITX2/VEGFA/WT1/HAND2/NOX4/ALPK2	10
BP	GO:0002688	regulation of leukocyte chemotaxis	8/385	114/18670	0.00250633	0.0312201	0.0262317	EDN2/FPR2/CXCL8/CXCL10/SERPINE1/CCL7/THBS1/VEGFA	8
BP	GO:0060349	bone morphogenesis	8/385	114/18670	0.00250633	0.0312201	0.0262317	COL1A1/COL6A2/COL6A3/LTF/MMP13/SHOX2/STC1/CER1	8
BP	GO:0072073	kidney epithelium development	9/385	140/18670	0.00251323	0.0312201	0.0262317	HOXD11/LIF/SDC1/SIM1/TFAP2B/VEGFA/WT1/CRLF1/CER1	9
BP	GO:0003143	embryonic heart tube morphogenesis	6/385	67/18670	0.00255919	0.031684	0.0266214	NKX2-5/GATA4/NODAL/HAND2/LBX1/TBX20	6
BP	GO:0002685	regulation of leukocyte migration	11/385	196/18670	0.00257311	0.0317494	0.0266764	BMP5/EDN2/FPR2/HOXA7/CXCL8/CXCL10/SERPINE1/CCL7/CCL20/THBS1/VEGFA	11
BP	GO:0071674	mononuclear cell migration	7/385	90/18670	0.00258721	0.0318167	0.0267329	BMP5/FPR2/CXCL10/SERPINE1/CCL7/CCL20/THBS1	7
BP	GO:0048863	stem cell differentiation	13/385	257/18670	0.00273125	0.0333207	0.0279966	NKX2-5/GATA4/HOXA7/HOXB4/PDX1/LIF/MYB/PITX2/TP73/HMGA2/ALX1/HAND2/FGF19	13
BP	GO:0048871	multicellular organismal homeostasis	20/385	485/18670	0.00273181	0.0333207	0.0279966	CIDEA/CNGB1/EDN2/FABP5/HOXC10/LTF/MFAP2/RHAG/SCNN1B/SCNN1G/TFAP2B/CLRN1/VEGFA/CARTPT/NOX4/TRPM8/POTEE/POTEI/POTEJ/POTEF	20
BP	GO:0098868	bone growth	5/385	47/18670	0.0027367	0.0333207	0.0279966	COL6A2/COL6A3/MMP13/STC1/CER1	5
BP	GO:0010812	negative regulation of cell-substrate adhesion	6/385	68/18670	0.00275909	0.0333723	0.0280399	COL1A1/HOXA7/MMP12/SERPINE1/THBS1/POSTN	6
BP	GO:0050918	positive chemotaxis	6/385	68/18670	0.00275909	0.0333723	0.0280399	FPR2/CXCL8/CXCL10/SAA1/SAA2/VEGFA	6
BP	GO:0042692	muscle cell differentiation	17/385	385/18670	0.00279179	0.0336571	0.0282792	ADM/CCNB1/CDK1/NKX2-5/EREG/GATA4/CXCL10/LOX/SDC1/SHOX2/TNNT2/VEGFA/WT1/ADAM12/GDF15/NOX4/ALPK2	17
BP	GO:0021602	cranial nerve morphogenesis	4/385	29/18670	0.00281181	0.0337877	0.028389	HOXA1/HOXA3/HOXB2/HOXB3	4
BP	GO:0051054	positive regulation of DNA metabolic process	12/385	228/18670	0.00284588	0.0340857	0.0286394	CDK1/EREG/EYA4/FOXM1/NEK2/PRKCG/RAD51/WT1/AURKB/NOX4/E2F8/E2F7	12
BP	GO:0007568	aging	15/385	321/18670	0.0028633	0.034183	0.0287211	ADM/CDK1/COL4A2/FOXM1/IGFBP2/PDX1/MMP7/SERPINE1/TIMP1/TYMS/HMGA2/RAD54L/AURKB/NOX4/RETN	15
BP	GO:0003007	heart morphogenesis	13/385	259/18670	0.00291932	0.034739	0.0291882	BMP5/COL5A1/NKX2-5/GATA4/NODAL/PITX2/SHOX2/TNNT2/VEGFA/HAND2/LBX1/TBX20/ALPK2	13
BP	GO:0010862	positive regulation of pathway-restricted SMAD protein phosphorylation	5/385	48/18670	0.00300415	0.0355185	0.0298432	BMP5/NODAL/TTK/GDF15/GDF3	5
BP	GO:0051653	spindle localization	5/385	48/18670	0.00300415	0.0355185	0.0298432	CENPA/ESPL1/NDC80/NUSAP1/ASPM	5
BP	GO:0006959	humoral immune response	16/385	356/18670	0.00309285	0.03645	0.0306259	CAMP/CXCL8/CXCL10/KRT6A/LTF/PI3/PLA2G2A/KLK7/REG1B/CXCL6/CXCL11/H2BC10/EXO1/SPON2/H2BS1/TREM1	16
BP	GO:0010972	negative regulation of G2/M transition of mitotic cell cycle	7/385	93/18670	0.00311321	0.0365727	0.030729	CDK1/CDC6/ORC1/AURKA/HMGA2/AURKB/CLSPN	7
BP	GO:0007605	sensory perception of sound	9/385	145/18670	0.00318147	0.0369125	0.0310144	BIRC5/COL1A1/EPYC/EYA4/HOXA1/PAX3/CLRN1/CHRNA9/OTOR	9
BP	GO:0003209	cardiac atrium morphogenesis	4/385	30/18670	0.00319232	0.0369125	0.0310144	NKX2-5/GATA4/SHOX2/TBX20	4
BP	GO:0021772	olfactory bulb development	4/385	30/18670	0.00319232	0.0369125	0.0310144	KIF14/GSX2/UNCX/FEZF1	4
BP	GO:0038111	interleukin-7-mediated signaling pathway	4/385	30/18670	0.00319232	0.0369125	0.0310144	H3C11/H3C8/H3C12/H3C7	4
BP	GO:1902751	positive regulation of cell cycle G2/M phase transition	4/385	30/18670	0.00319232	0.0369125	0.0310144	CCNB1/CDK1/CDC25C/DTL	4
BP	GO:0055002	striated muscle cell development	10/385	173/18670	0.00321775	0.0370194	0.0311043	CCNB1/CDK1/NKX2-5/GATA4/LOX/SDC1/SHOX2/TNNT2/VEGFA/ALPK2	10
BP	GO:1902806	regulation of cell cycle G1/S phase transition	11/385	202/18670	0.00324376	0.0370194	0.0311043	CCNB1/CDK1/CDC6/CDC25C/AURKA/CDC45/KIF14/GTSE1/E2F8/FAM83D/E2F7	11
BP	GO:0007368	determination of left/right symmetry	8/385	119/18670	0.00326944	0.0370194	0.0311043	NKX2-5/GATA4/NODAL/PITX2/CER1/HAND2/LBX1/TBX20	8
BP	GO:0061982	meiosis I cell cycle process	8/385	119/18670	0.00326944	0.0370194	0.0311043	CDC25C/RAD51/AURKA/TOP2A/RAD54L/PTTG1/ESPL1/BRIP1	8
BP	GO:0030857	negative regulation of epithelial cell differentiation	5/385	49/18670	0.00328996	0.0370194	0.0311043	HOXA7/MMP9/NODAL/VEGFA/GDF3	5
BP	GO:0051445	regulation of meiotic cell cycle	5/385	49/18670	0.00328996	0.0370194	0.0311043	CDC20/CDC25C/LIF/TTK/ASPM	5
BP	GO:0048368	lateral mesoderm development	3/385	15/18670	0.00329218	0.0370194	0.0311043	NODAL/CER1/TBX20	3
BP	GO:0051883	killing of cells in other organism involved in symbiotic interaction	3/385	15/18670	0.00329218	0.0370194	0.0311043	CAMP/KRT6A/CXCL6	3
BP	GO:0060841	venous blood vessel development	3/385	15/18670	0.00329218	0.0370194	0.0311043	NKX2-5/VEGFA/TBX20	3
BP	GO:0032200	telomere organization	10/385	175/18670	0.00349292	0.0391569	0.0329003	NEK2/RAD51/H3C11/H3C8/H3C12/H4C1/H3C7/EXO1/AURKB/H4C15	10
BP	GO:0021988	olfactory lobe development	4/385	31/18670	0.00360647	0.0401848	0.0337639	KIF14/GSX2/UNCX/FEZF1	4
BP	GO:0031572	G2 DNA damage checkpoint	4/385	31/18670	0.00360647	0.0401848	0.0337639	CDK1/HMGA2/DTL/CLSPN	4
BP	GO:0050900	leukocyte migration	20/385	499/18670	0.00376005	0.0417695	0.0350954	BMP5/COL1A1/COL1A2/EDN2/FPR2/HOXA7/CXCL8/CXCL10/MMP1/SERPINE1/SAA1/CCL7/CCL20/CXCL6/CXCL11/SDC1/THBS1/VEGFA/IL36B/TREM1	20
BP	GO:0001503	ossification	17/385	398/18670	0.00390494	0.0430293	0.0361539	BMP5/COL1A1/COL1A2/COL5A2/CYP27B1/HOXA2/IBSP/LOX/LTF/MMP13/SHOX2/STC1/CCN4/CER1/HAND2/CLEC5A/CTHRC1	17
BP	GO:0048146	positive regulation of fibroblast proliferation	5/385	51/18670	0.00391944	0.0430293	0.0361539	CCNA2/CCNB1/CDC6/EREG/MYB	5
BP	GO:0001657	ureteric bud development	7/385	97/18670	0.00393718	0.0430293	0.0361539	HOXD11/SDC1/SIM1/VEGFA/WT1/CRLF1/CER1	7
BP	GO:1990868	response to chemokine	7/385	97/18670	0.00393718	0.0430293	0.0361539	CXCL8/CXCL10/LOX/CCL7/CCL20/CXCL6/CXCL11	7
BP	GO:1990869	cellular response to chemokine	7/385	97/18670	0.00393718	0.0430293	0.0361539	CXCL8/CXCL10/LOX/CCL7/CCL20/CXCL6/CXCL11	7
BP	GO:0002070	epithelial cell maturation	3/385	16/18670	0.00399048	0.0430293	0.0361539	HOXA5/TYMS/HOXB13	3
BP	GO:0030397	membrane disassembly	3/385	16/18670	0.00399048	0.0430293	0.0361539	CCNB1/CDK1/CCNB2	3
BP	GO:0051081	nuclear envelope disassembly	3/385	16/18670	0.00399048	0.0430293	0.0361539	CCNB1/CDK1/CCNB2	3
BP	GO:0055012	ventricular cardiac muscle cell differentiation	3/385	16/18670	0.00399048	0.0430293	0.0361539	CCNB1/CDK1/NKX2-5	3
BP	GO:0060413	atrial septum morphogenesis	3/385	16/18670	0.00399048	0.0430293	0.0361539	NKX2-5/GATA4/TBX20	3
BP	GO:0071295	cellular response to vitamin	4/385	32/18670	0.00405561	0.0436038	0.0366366	COL1A1/CYP27B1/POSTN/BRIP1	4
BP	GO:0072163	mesonephric epithelium development	7/385	98/18670	0.00416683	0.044539	0.0374224	HOXD11/SDC1/SIM1/VEGFA/WT1/CRLF1/CER1	7
BP	GO:0072164	mesonephric tubule development	7/385	98/18670	0.00416683	0.044539	0.0374224	HOXD11/SDC1/SIM1/VEGFA/WT1/CRLF1/CER1	7
BP	GO:0051101	regulation of DNA binding	8/385	124/18670	0.00420181	0.0447828	0.0376272	PDX1/LIF/MMP8/MMP9/NEK2/HMGA2/HAND2/HJURP	8
BP	GO:0016202	regulation of striated muscle tissue development	9/385	152/18670	0.00434374	0.0461616	0.0387857	CCNB1/CDK1/CENPF/NKX2-5/FGF3/LOX/SHOX2/TP73/TBX20	9
BP	GO:0060249	anatomical structure homeostasis	18/385	437/18670	0.00441693	0.0468042	0.0393256	CHRNA1/CNGB1/LOX/LTF/NEK2/RAD51/CLRN1/VEGFA/H4C1/EXO1/AURKB/CARTPT/NOX4/POTEE/H4C15/POTEI/POTEJ/POTEF	18
BP	GO:0040001	establishment of mitotic spindle localization	4/385	33/18670	0.00454109	0.0478441	0.0401993	CENPA/ESPL1/NDC80/NUSAP1	4
BP	GO:1902692	regulation of neuroblast proliferation	4/385	33/18670	0.00454109	0.0478441	0.0401993	VEGFA/OTP/DMRTA2/ASPM	4
BP	GO:0006338	chromatin remodeling	10/385	182/18670	0.00460626	0.0483921	0.0406598	CENPA/MYB/HMGA2/H4C1/OIP5/HJURP/KNL1/CENPK/CENPU/H4C15	10
BP	GO:0060840	artery development	7/385	100/18670	0.00465639	0.0487794	0.0409852	COL3A1/HOXA1/LOX/LOXL1/TFAP2B/VEGFA/HAND2	7
BP	GO:0007076	mitotic chromosome condensation	3/385	17/18670	0.0047722	0.0494293	0.0415312	NCAPH/NUSAP1/NCAPG	3
BP	GO:0035988	chondrocyte proliferation	3/385	17/18670	0.0047722	0.0494293	0.0415312	LTF/STC1/HMGA2	3
BP	GO:0045091	regulation of single stranded viral RNA replication via double stranded DNA intermediate	3/385	17/18670	0.0047722	0.0494293	0.0415312	CXCL8/TOP2A/HMGA2	3
BP	GO:0051818	disruption of cells of other organism involved in symbiotic interaction	3/385	17/18670	0.0047722	0.0494293	0.0415312	CAMP/KRT6A/CXCL6	3
BP	GO:0007631	feeding behavior	7/385	101/18670	0.00491685	0.0506677	0.0425718	CCKAR/EN1/HAND2/GDF15/CARTPT/RETN/DMBX1	7
BP	GO:0060968	regulation of gene silencing	9/385	155/18670	0.0049331	0.0506677	0.0425718	H1-3/H1-5/CDC45/H3C11/H3C8/H3C12/H4C1/H3C7/H4C15	9
BP	GO:1901861	regulation of muscle tissue development	9/385	155/18670	0.0049331	0.0506677	0.0425718	CCNB1/CDK1/CENPF/NKX2-5/FGF3/LOX/SHOX2/TP73/TBX20	9
BP	GO:2000045	regulation of G1/S transition of mitotic cell cycle	10/385	184/18670	0.00497083	0.0509129	0.0427779	CCNB1/CDK1/CDC6/CDC25C/AURKA/CDC45/KIF14/GTSE1/E2F8/E2F7	10
BP	GO:0009855	determination of bilateral symmetry	8/385	128/18670	0.00508522	0.0519398	0.0436407	NKX2-5/GATA4/NODAL/PITX2/CER1/HAND2/LBX1/TBX20	8
BP	GO:0035050	embryonic heart tube development	6/385	77/18670	0.00512277	0.0521784	0.0438411	NKX2-5/GATA4/NODAL/HAND2/LBX1/TBX20	6
BP	GO:0048634	regulation of muscle organ development	9/385	156/18670	0.00514277	0.0522374	0.0438907	CCNB1/CDK1/CENPF/NKX2-5/FGF3/LOX/SHOX2/TP73/TBX20	9
BP	GO:0001823	mesonephros development	7/385	102/18670	0.00518812	0.0525529	0.0441558	HOXD11/SDC1/SIM1/VEGFA/WT1/CRLF1/CER1	7
BP	GO:0001822	kidney development	13/385	278/18670	0.00528912	0.0534288	0.0448917	CENPF/HOXC11/HOXD11/LIF/MMP9/SDC1/SIM1/TFAP2B/TP73/VEGFA/WT1/CRLF1/CER1	13
BP	GO:0009799	specification of symmetry	8/385	129/18670	0.00532676	0.0536616	0.0450873	NKX2-5/GATA4/NODAL/PITX2/CER1/HAND2/LBX1/TBX20	8
BP	GO:0001764	neuron migration	9/385	157/18670	0.00535927	0.053695	0.0451154	CAMK2A/CCKAR/COL3A1/VEGFA/TLX3/TBX20/OLIG3/ASPM/FEZF1	9
BP	GO:0030509	BMP signaling pathway	9/385	157/18670	0.00535927	0.053695	0.0451154	BMP5/NKX2-5/GATA4/NODAL/TFAP2B/CER1/GDF15/GDF3/HTRA3	9
BP	GO:2000242	negative regulation of reproductive process	5/385	55/18670	0.0054291	0.0542468	0.045579	LIF/NODAL/TIMP1/TTK/WT1	5
BP	GO:0003230	cardiac atrium development	4/385	35/18670	0.0056262	0.0555987	0.0467149	NKX2-5/GATA4/SHOX2/TBX20	4
BP	GO:0039692	single stranded viral RNA replication via double stranded DNA intermediate	3/385	18/18670	0.00564001	0.0555987	0.0467149	CXCL8/TOP2A/HMGA2	3
BP	GO:0060749	mammary gland alveolus development	3/385	18/18670	0.00564001	0.0555987	0.0467149	HOXA5/VEGFA/FOXB1	3
BP	GO:0061377	mammary gland lobule development	3/385	18/18670	0.00564001	0.0555987	0.0467149	HOXA5/VEGFA/FOXB1	3
BP	GO:0090026	positive regulation of monocyte chemotaxis	3/385	18/18670	0.00564001	0.0555987	0.0467149	FPR2/CXCL10/SERPINE1	3
BP	GO:0090100	positive regulation of transmembrane receptor protein serine/threonine kinase signaling pathway	7/385	104/18670	0.00576419	0.056671	0.0476158	BMP5/GATA4/NODAL/THBS1/TTK/GDF15/GDF3	7
BP	GO:0030900	forebrain development	16/385	381/18670	0.00590738	0.0579238	0.0486685	CCKAR/COL3A1/OTX2/PITX1/PITX2/KIF14/IGF2BP1/OTP/FOXB1/DMRTA2/NEUROD6/GSX2/ASPM/WDR62/UNCX/FEZF1	16
BP	GO:0042476	odontogenesis	8/385	132/18670	0.00610416	0.0595358	0.050023	ADM/COL1A1/COL1A2/SERPINE1/PITX2/SDC1/HAND2/WDR72	8
BP	GO:0055007	cardiac muscle cell differentiation	8/385	132/18670	0.00610416	0.0595358	0.050023	CCNB1/CDK1/NKX2-5/GATA4/VEGFA/WT1/NOX4/ALPK2	8
BP	GO:0045765	regulation of angiogenesis	16/385	383/18670	0.00620149	0.0602672	0.0506374	ADM/CHI3L1/COL4A2/E2F2/GATA4/HOXA5/CXCL8/CXCL10/MEOX2/NODAL/SERPINE1/THBS1/VEGFA/ADAM12/HMGA2/TNFRSF12A	16
BP	GO:0002385	mucosal immune response	4/385	36/18670	0.00622832	0.0602672	0.0506374	CAMP/LTF/H2BC10/H2BS1	4
BP	GO:0045740	positive regulation of DNA replication	4/385	36/18670	0.00622832	0.0602672	0.0506374	CDK1/EREG/E2F8/E2F7	4
BP	GO:0045981	positive regulation of nucleotide metabolic process	5/385	57/18670	0.00632017	0.060677	0.0509817	CCNB1/CDK1/GUCA2A/PGK2/GUCA1C	5
BP	GO:0060043	regulation of cardiac muscle cell proliferation	5/385	57/18670	0.00632017	0.060677	0.0509817	CCNB1/CDK1/NKX2-5/TP73/TBX20	5
BP	GO:1900544	positive regulation of purine nucleotide metabolic process	5/385	57/18670	0.00632017	0.060677	0.0509817	CCNB1/CDK1/GUCA2A/PGK2/GUCA1C	5
BP	GO:0070371	ERK1 and ERK2 cascade	14/385	317/18670	0.00635838	0.0608848	0.0511564	CHI3L1/FPR2/GATA4/LIF/NODAL/PLA2G2A/CCL7/CCL20/HAND2/FGF19/NOX4/CHRNA9/FAM83D/IQGAP3	14
BP	GO:0043588	skin development	17/385	419/18670	0.006459	0.0616877	0.051831	COL1A1/COL1A2/COL3A1/COL5A1/COL5A2/CYP27B1/EREG/HOXA7/HOXC13/KRT6A/KRT31/PI3/SPRR1B/SPRR3/TFAP2B/KRT75/KRT80	17
BP	GO:0003422	growth plate cartilage morphogenesis	3/385	19/18670	0.00659629	0.0626733	0.0526591	COL6A2/COL6A3/STC1	3
BP	GO:1905939	regulation of gonad development	3/385	19/18670	0.00659629	0.0626733	0.0526591	SRY/WT1/RETN	3
BP	GO:0031214	biomineral tissue development	9/385	163/18670	0.00681031	0.06454	0.0542275	COL1A1/COL1A2/CYP27B1/IBSP/LOX/LTF/MMP13/CER1/WDR72	9
BP	GO:0006270	DNA replication initiation	4/385	37/18670	0.00687175	0.0647882	0.0544361	CDC6/ORC1/CDC45/MCM10	4
BP	GO:0071542	dopaminergic neuron differentiation	4/385	37/18670	0.00687175	0.0647882	0.0544361	EN1/OTX2/VEGFA/DMRTA2	4
BP	GO:1901342	regulation of vasculature development	17/385	422/18670	0.006915	0.0650293	0.0546387	ADM/CHI3L1/COL4A2/E2F2/GATA4/HOXA5/CXCL8/CXCL10/MEOX2/NODAL/SERPINE1/THBS1/VEGFA/WT1/ADAM12/HMGA2/TNFRSF12A	17
BP	GO:0050921	positive regulation of chemotaxis	8/385	135/18670	0.00696489	0.0653314	0.0548924	EDN2/FPR2/CXCL8/CXCL10/SERPINE1/CCL7/THBS1/VEGFA	8
BP	GO:0006275	regulation of DNA replication	7/385	108/18670	0.00705819	0.0660381	0.0554862	CCNA2/CDK1/CDC6/EREG/E2F8/E2F7/ESCO2	7
BP	GO:0043388	positive regulation of DNA binding	5/385	59/18670	0.00730915	0.0682126	0.0573133	PDX1/MMP8/MMP9/HMGA2/HAND2	5
BP	GO:0050954	sensory perception of mechanical stimulus	9/385	165/18670	0.00735547	0.0684711	0.0575305	BIRC5/COL1A1/EPYC/EYA4/HOXA1/PAX3/CLRN1/CHRNA9/OTOR	9
BP	GO:0032103	positive regulation of response to external stimulus	14/385	323/18670	0.00744804	0.0691577	0.0581074	CYP27B1/EDN2/FPR2/CXCL8/IDO1/CXCL10/MMP8/SERPINE1/PLA2G2A/KLK7/CCL7/THBS1/VEGFA/CCN4	14
BP	GO:0001502	cartilage condensation	3/385	20/18670	0.00764319	0.0700472	0.0588548	ALX1/OTOR/UNCX	3
BP	GO:0007095	mitotic G2 DNA damage checkpoint	3/385	20/18670	0.00764319	0.0700472	0.0588548	CDK1/HMGA2/CLSPN	3
BP	GO:0060216	definitive hemopoiesis	3/385	20/18670	0.00764319	0.0700472	0.0588548	HOXA9/HOXB3/HOXB4	3
BP	GO:0071636	positive regulation of transforming growth factor beta production	3/385	20/18670	0.00764319	0.0700472	0.0588548	LUM/MYB/THBS1	3
BP	GO:0001763	morphogenesis of a branching structure	10/385	196/18670	0.00765814	0.0700472	0.0588548	ADM/COL4A1/HOXA5/HOXD11/HOXD13/SHOX2/VEGFA/WT1/HOXB13/TBX20	10
BP	GO:0071897	DNA biosynthetic process	10/385	196/18670	0.00765814	0.0700472	0.0588548	CENPF/LOX/NEK2/TK1/TYMS/AURKB/PCLAF/POLQ/NOX4/DTL	10
BP	GO:0060420	regulation of heart growth	6/385	84/18670	0.00779351	0.0711086	0.0597465	CCNB1/CDK1/NKX2-5/TP73/WT1/TBX20	6
BP	GO:0010659	cardiac muscle cell apoptotic process	5/385	60/18670	0.00784198	0.0713737	0.0599693	CAMK2A/NKX2-5/GATA4/GNGT1/HAND2	5
BP	GO:0031099	regeneration	10/385	198/18670	0.00819804	0.0744301	0.0625374	ADM/CCNA2/CCNB1/CDK1/GATA4/PDX1/NNMT/AURKA/TYMS/POSTN	10
BP	GO:0010639	negative regulation of organelle organization	16/385	395/18670	0.00822443	0.0744858	0.0625841	BUB1/BUB1B/CCNB1/CDC20/CENPF/H1-3/H1-5/LIF/NEK2/TOP2A/TTK/AURKB/PTTG1/ESPL1/NDC80/TMSB15A	16
BP	GO:0002251	organ or tissue specific immune response	4/385	39/18670	0.00828708	0.0745027	0.0625983	CAMP/LTF/H2BC10/H2BS1	4
BP	GO:0032506	cytokinetic process	4/385	39/18670	0.00828708	0.0745027	0.0625983	AURKB/KIF23/KIF20A/CEP55	4
BP	GO:0033574	response to testosterone	4/385	39/18670	0.00828708	0.0745027	0.0625983	CA9/HOXD13/THBS1/HOXB13	4
BP	GO:0051346	negative regulation of hydrolase activity	18/385	466/18670	0.00838974	0.0752416	0.0632192	BIRC5/COL6A3/DPEP1/LTF/MAGEA3/MMP9/SERPINE1/PI3/PTX3/TFAP2B/THBS1/TIMP1/TNNT2/VEGFA/TFPI2/PTTG1/KNL1/ANXA8L1	18
BP	GO:0051817	modification of morphology or physiology of other organism involved in symbiotic interaction	7/385	112/18670	0.00855603	0.0761756	0.0640039	CAMP/KRT6A/LTF/PTX3/CXCL6/TYMS/HMGA2	7
BP	GO:0060419	heart growth	7/385	112/18670	0.00855603	0.0761756	0.0640039	CCNB1/CDK1/NKX2-5/GATA4/TP73/WT1/TBX20	7
BP	GO:0070268	cornification	7/385	112/18670	0.00855603	0.0761756	0.0640039	KRT6A/KRT31/PI3/SPRR1B/SPRR3/KRT75/KRT80	7
BP	GO:0006890	retrograde vesicle-mediated transport, Golgi to ER	6/385	86/18670	0.00871239	0.0773803	0.0650162	CENPE/KIF23/KIF2C/KDELR3/KIF4A/KIF18A	6
BP	GO:0003283	atrial septum development	3/385	21/18670	0.00878259	0.0774426	0.0650685	NKX2-5/GATA4/TBX20	3
BP	GO:0098743	cell aggregation	3/385	21/18670	0.00878259	0.0774426	0.0650685	ALX1/OTOR/UNCX	3
BP	GO:2000738	positive regulation of stem cell differentiation	3/385	21/18670	0.00878259	0.0774426	0.0650685	NKX2-5/GATA4/HOXB4	3
BP	GO:0071772	response to BMP	9/385	170/18670	0.00886432	0.0777903	0.0653606	BMP5/NKX2-5/GATA4/NODAL/TFAP2B/CER1/GDF15/GDF3/HTRA3	9
BP	GO:0071773	cellular response to BMP stimulus	9/385	170/18670	0.00886432	0.0777903	0.0653606	BMP5/NKX2-5/GATA4/NODAL/TFAP2B/CER1/GDF15/GDF3/HTRA3	9
BP	GO:0042742	defense response to bacterium	14/385	330/18670	0.00890181	0.0779333	0.0654808	CAMP/FPR2/HP/KRT6A/LTF/SERPINE1/PLA2G2A/KLK7/CCL20/CXCL6/H2BC10/SPON2/H2BS1/DEFB119	14
BP	GO:0009880	embryonic pattern specification	5/385	62/18670	0.00898746	0.078125	0.0656419	MEOX2/NODAL/WT1/GDF3/RIPPLY3	5
BP	GO:0010658	striated muscle cell apoptotic process	5/385	62/18670	0.00898746	0.078125	0.0656419	CAMK2A/NKX2-5/GATA4/GNGT1/HAND2	5
BP	GO:0060393	regulation of pathway-restricted SMAD protein phosphorylation	5/385	62/18670	0.00898746	0.078125	0.0656419	BMP5/NODAL/TTK/GDF15/GDF3	5
BP	GO:0032467	positive regulation of cytokinesis	4/385	40/18670	0.00906115	0.0782109	0.0657141	CDC6/AURKB/KIF23/KIF14	4
BP	GO:0098760	response to interleukin-7	4/385	40/18670	0.00906115	0.0782109	0.0657141	H3C11/H3C8/H3C12/H3C7	4
BP	GO:0098761	cellular response to interleukin-7	4/385	40/18670	0.00906115	0.0782109	0.0657141	H3C11/H3C8/H3C12/H3C7	4
BP	GO:0048477	oogenesis	6/385	87/18670	0.0091998	0.0792217	0.0665633	CCNB1/EREG/PTX3/AURKA/ASPM/SOHLH1	6
BP	GO:0007127	meiosis I	7/385	114/18670	0.00938689	0.080456	0.0676004	RAD51/AURKA/TOP2A/RAD54L/PTTG1/ESPL1/BRIP1	7
BP	GO:0030282	bone mineralization	7/385	114/18670	0.00938689	0.080456	0.0676004	COL1A2/CYP27B1/IBSP/LOX/LTF/MMP13/CER1	7
BP	GO:0048644	muscle organ morphogenesis	6/385	88/18670	0.00970638	0.082634	0.0694304	COL3A1/NKX2-5/LIF/SHOX2/TNNT2/TBX20	6
BP	GO:0070098	chemokine-mediated signaling pathway	6/385	88/18670	0.00970638	0.082634	0.0694304	CXCL8/CXCL10/CCL7/CCL20/CXCL6/CXCL11	6
BP	GO:0044344	cellular response to fibroblast growth factor stimulus	8/385	143/18670	0.00970842	0.082634	0.0694304	COL1A1/FGF3/CXCL8/OTX2/THBS1/FGF19/POSTN/SHCBP1	8
BP	GO:0070372	regulation of ERK1 and ERK2 cascade	13/385	300/18670	0.00973819	0.0826959	0.0694824	CHI3L1/FPR2/GATA4/LIF/NODAL/PLA2G2A/CCL7/CCL20/HAND2/FGF19/NOX4/CHRNA9/FAM83D	13
BP	GO:0045766	positive regulation of angiogenesis	10/385	204/18670	0.00999458	0.084665	0.0711369	ADM/CHI3L1/GATA4/CXCL8/NODAL/SERPINE1/THBS1/VEGFA/ADAM12/HMGA2	10
BP	GO:0060575	intestinal epithelial cell differentiation	3/385	22/18670	0.0100161	0.084665	0.0711369	GATA4/HOXA5/TYMS	3
BP	GO:2001252	positive regulation of chromosome organization	9/385	174/18670	0.0102316	0.0859936	0.0722532	CCNB1/H1-5/LIF/MYB/NEK2/VEGFA/AURKB/ESPL1/DLGAP5	9
BP	GO:0055013	cardiac muscle cell development	6/385	89/18670	0.0102325	0.0859936	0.0722532	CCNB1/CDK1/NKX2-5/GATA4/VEGFA/ALPK2	6
BP	GO:0048247	lymphocyte chemotaxis	5/385	64/18670	0.0102435	0.0859936	0.0722532	CXCL10/SAA1/CCL7/CCL20/CXCL11	5
BP	GO:0010470	regulation of gastrulation	4/385	42/18670	0.0107472	0.0900172	0.0756339	COL5A1/COL5A2/NODAL/OTX2	4
BP	GO:0002548	monocyte chemotaxis	5/385	65/18670	0.0109144	0.0907969	0.076289	FPR2/CXCL10/SERPINE1/CCL7/CCL20	5
BP	GO:0060389	pathway-restricted SMAD protein phosphorylation	5/385	65/18670	0.0109144	0.0907969	0.076289	BMP5/NODAL/TTK/GDF15/GDF3	5
BP	GO:0070192	chromosome organization involved in meiotic cell cycle	5/385	65/18670	0.0109144	0.0907969	0.076289	BUB1/BUB1B/RAD51/NCAPH/BRIP1	5
BP	GO:0001701	in utero embryonic development	15/385	373/18670	0.0109694	0.0910487	0.0765006	ADM/BMP5/CCNB1/CSF2/LIF/NEK2/NODAL/PHLDA2/VEGFA/CCNB2/HAND2/GDF3/ASF1B/E2F8/E2F7	15
BP	GO:0042471	ear morphogenesis	7/385	118/18670	0.0112234	0.0929472	0.0780957	HMX2/HOXA1/HOXA2/CLRN1/CHRNA9/CTHRC1/HMX3	7
BP	GO:0007064	mitotic sister chromatid cohesion	3/385	23/18670	0.0113452	0.0932133	0.0783193	CDC20/HASPIN/SGO1	3
BP	GO:0030539	male genitalia development	3/385	23/18670	0.0113452	0.0932133	0.0783193	BMP5/HOXD13/WT1	3
BP	GO:0061351	neural precursor cell proliferation	8/385	147/18670	0.0113487	0.0932133	0.0783193	VEGFA/MELK/KIF14/IGF2BP1/OTP/DMRTA2/SHCBP1/ASPM	8
BP	GO:0048469	cell maturation	9/385	177/18670	0.011357	0.0932133	0.0783193	CCNB1/EREG/HOXA5/AURKA/TYMS/VEGFA/KIF14/HOXB13/FEV	9
BP	GO:0051293	establishment of spindle localization	4/385	43/18670	0.0116611	0.0954966	0.0802378	CENPA/ESPL1/NDC80/NUSAP1	4
BP	GO:0032392	DNA geometric change	7/385	119/18670	0.0117206	0.09577	0.0804674	RAD51/TOP2A/CDC45/RAD54L/POLQ/ERCC6L/BRIP1	7
BP	GO:0009314	response to radiation	17/385	448/18670	0.0120555	0.0982886	0.0825837	CNGB1/COL3A1/GNGT1/HOXA1/CXCL10/RAD51/CCL7/HMGA2/RAD54L/AURKB/GUCA1C/PCLAF/RAD51AP1/FOXB1/NOX4/DTL/PBK	17
BP	GO:0048592	eye morphogenesis	8/385	149/18670	0.0122416	0.0995849	0.0836728	COL5A1/COL5A2/COL8A1/GNGT1/MFAP2/PITX2/TFAP2B/VEGFA	8
CC	GO:0000779	condensed chromosome, centromeric region	23/396	118/19717	1.50019e-16	4.27586e-14	3.77976e-14	BIRC5/BUB1/BUB1B/CCNB1/CENPA/CENPE/CENPF/NEK2/AURKA/AURKB/NDC80/KIF2C/ERCC6L/HJURP/KNL1/CENPK/NCAPG/CENPU/NUF2/SPC24/SGO1/SKA1/SKA3	23
CC	GO:0000775	chromosome, centromeric region	28/396	193/19717	2.36235e-16	4.27586e-14	3.77976e-14	BIRC5/BUB1/BUB1B/CCNB1/CENPA/CENPE/CENPF/NEK2/AURKA/TTK/AURKB/NDC80/KIF2C/OIP5/ERCC6L/CDCA8/HJURP/KNL1/CENPK/NCAPG/CENPU/KIF18A/NUF2/SPC24/SGO1/ESCO2/SKA1/SKA3	28
CC	GO:0000776	kinetochore	23/396	135/19717	3.30003e-15	3.98203e-13	3.52003e-13	BIRC5/BUB1/BUB1B/CCNB1/CENPA/CENPE/CENPF/NEK2/TTK/AURKB/NDC80/KIF2C/ERCC6L/HJURP/KNL1/CENPK/CENPU/KIF18A/NUF2/SPC24/SGO1/SKA1/SKA3	23
CC	GO:0000777	condensed chromosome kinetochore	20/396	105/19717	2.34439e-14	2.12167e-12	1.87551e-12	BIRC5/BUB1/BUB1B/CCNB1/CENPA/CENPE/CENPF/NEK2/NDC80/KIF2C/ERCC6L/HJURP/KNL1/CENPK/CENPU/NUF2/SPC24/SGO1/SKA1/SKA3	20
CC	GO:0000793	condensed chromosome	27/396	223/19717	7.76155e-14	5.61937e-12	4.9674e-12	BIRC5/BUB1/BUB1B/CCNB1/CENPA/CENPE/CENPF/MKI67/NEK2/RAD51/AURKA/TOP2A/AURKB/NDC80/KIF2C/NCAPH/ERCC6L/HJURP/KNL1/CENPK/NCAPG/CENPU/NUF2/SPC24/SGO1/SKA1/SKA3	27
CC	GO:0005819	spindle	33/396	347/19717	1.39528e-13	7.42757e-12	6.5658e-12	BIRC5/BUB1B/CAPN6/CCNB1/CDK1/CDC6/CDC20/CENPE/CENPF/KIFC1/NEK2/AURKA/TTK/AURKB/KIF23/ESPL1/DLGAP5/KIF14/KIF20A/TPX2/KIF4A/NUSAP1/CDCA8/SHCBP1/FAM83D/KIF18A/HASPIN/CKAP2L/SGO1/SKA1/SKA3/ASPM/WDR62	33
CC	GO:0044815	DNA packaging complex	20/396	115/19717	1.43941e-13	7.42757e-12	6.5658e-12	CENPA/H1-3/H1-5/H2AC13/H2AC16/H2AC18/H2BC14/H2BC9/H2BC10/H3C11/H3C8/H3C12/H4C1/H3C7/NCAPH/H2BS1/NCAPG/H2AC12/H4C15/H2AC19	20
CC	GO:0098687	chromosomal region	33/396	349/19717	1.64145e-13	7.42757e-12	6.5658e-12	BIRC5/BUB1/BUB1B/CCNB1/CDK1/CENPA/CENPE/CENPF/NEK2/ORC1/RAD51/AURKA/TTK/H4C1/AURKB/NDC80/KIF2C/OIP5/ERCC6L/CDCA8/HJURP/KNL1/CENPK/NCAPG/CENPU/KIF18A/NUF2/SPC24/SGO1/ESCO2/SKA1/SKA3/H4C15	33
CC	GO:0000786	nucleosome	18/396	107/19717	4.36659e-12	1.75634e-10	1.55257e-10	CENPA/H1-3/H1-5/H2AC13/H2AC16/H2AC18/H2BC14/H2BC9/H2BC10/H3C11/H3C8/H3C12/H4C1/H3C7/H2BS1/H2AC12/H4C15/H2AC19	18
CC	GO:0098644	complex of collagen trimers	9/396	19/19717	3.75745e-11	1.25196e-09	1.10671e-09	COL1A1/COL1A2/COL3A1/COL4A1/COL4A2/COL5A1/COL5A2/COL8A1/LUM	9
CC	GO:0000780	condensed nuclear chromosome, centromeric region	10/396	26/19717	3.8043e-11	1.25196e-09	1.10671e-09	BUB1/BUB1B/CCNB1/CENPA/AURKA/AURKB/NDC80/CENPK/NUF2/SGO1	10
CC	GO:0032993	protein-DNA complex	21/396	202/19717	8.39618e-10	2.53285e-08	2.23898e-08	CENPA/NKX2-5/H1-3/H1-5/HMGA2/CDC45/H2AC13/H2AC16/H2AC18/H2BC14/H2BC9/H2BC10/H3C11/H3C8/H3C12/H4C1/H3C7/H2BS1/H2AC12/H4C15/H2AC19	21
CC	GO:0000940	condensed chromosome outer kinetochore	7/396	14/19717	3.80113e-09	1.05847e-07	9.35662e-08	BUB1/BUB1B/CCNB1/CENPF/NDC80/SKA1/SKA3	7
CC	GO:0000778	condensed nuclear chromosome kinetochore	7/396	15/19717	7.00424e-09	1.8111e-07	1.60097e-07	BUB1/BUB1B/CCNB1/CENPA/NDC80/CENPK/NUF2	7
CC	GO:0062023	collagen-containing extracellular matrix	28/396	406/19717	1.59163e-08	3.84112e-07	3.39547e-07	COL1A1/COL1A2/COL3A1/COL4A1/COL4A2/COL5A1/COL5A2/COL6A2/COL6A3/COL8A1/F13A1/FMOD/LOXL1/LUM/MFAP2/MMP8/MMP9/ORM1/SERPINE1/PCOLCE/TGFBI/THBS1/TIMP1/GDF15/POSTN/MXRA5/CTHRC1/LRRC15	28
CC	GO:0005581	collagen trimer	13/396	87/19717	1.89726e-08	4.29256e-07	3.79453e-07	COL1A1/COL1A2/COL3A1/COL4A1/COL4A2/COL5A1/COL5A2/COL6A2/COL6A3/COL8A1/LOX/LUM/CTHRC1	13
CC	GO:0005876	spindle microtubule	11/396	59/19717	2.2017e-08	4.68834e-07	4.14438e-07	BIRC5/CAPN6/CDK1/CENPE/AURKA/AURKB/KIF4A/NUSAP1/KIF18A/SKA1/SKA3	11
CC	GO:0005583	fibrillar collagen trimer	6/396	11/19717	2.68196e-08	5.10984e-07	4.51699e-07	COL1A1/COL1A2/COL3A1/COL5A1/COL5A2/LUM	6
CC	GO:0098643	banded collagen fibril	6/396	11/19717	2.68196e-08	5.10984e-07	4.51699e-07	COL1A1/COL1A2/COL3A1/COL5A1/COL5A2/LUM	6
CC	GO:0072686	mitotic spindle	14/396	109/19717	3.9271e-08	7.10805e-07	6.28335e-07	CDK1/CENPE/KIFC1/AURKA/AURKB/KIF23/ESPL1/TPX2/NUSAP1/FAM83D/KIF18A/CKAP2L/SKA1/ASPM	14
CC	GO:0044420	extracellular matrix component	10/396	51/19717	5.84832e-08	1.00814e-06	8.91172e-07	COL1A1/COL1A2/COL3A1/COL4A1/COL4A2/COL5A1/COL5A2/COL8A1/LUM/MFAP2	10
CC	GO:0000794	condensed nuclear chromosome	13/396	99/19717	9.2271e-08	1.51828e-06	1.34212e-06	BUB1/BUB1B/CCNB1/CENPA/NEK2/RAD51/AURKA/AURKB/NDC80/NCAPH/CENPK/NUF2/SGO1	13
CC	GO:0005874	microtubule	25/396	416/19717	1.2454e-06	1.96016e-05	1.73273e-05	BIRC5/CAPN6/CDK1/CENPE/KIFC1/NEK2/SAA1/AURKA/CLRN1/AURKB/KIF23/KIF14/KIF20A/KIF2C/TPX2/KIF4A/NUSAP1/GTSE1/KIF18A/TUBA1C/SKA1/SKA3/ASPM/GAS2L3/MAP1LC3C	25
CC	GO:0030496	midbody	15/396	173/19717	2.28753e-06	3.45035e-05	3.05003e-05	BIRC5/CDK1/CENPE/CENPF/NEK2/AURKA/AURKB/KIF23/KIF14/KIF20A/KIF4A/CDCA8/CEP55/SHCBP1/ASPM	15
CC	GO:0051233	spindle midzone	7/396	34/19717	4.21131e-06	6.09798e-05	5.39048e-05	CDC6/CENPE/AURKA/AURKB/KIF14/CDCA8/KIF18A	7
CC	GO:0000922	spindle pole	14/396	164/19717	5.95583e-06	8.29235e-05	7.33026e-05	CCNB1/CDC6/CDC20/CENPF/NEK2/AURKA/AURKB/DLGAP5/TPX2/FAM83D/CKAP2L/SGO1/ASPM/WDR62	14
CC	GO:0000788	nuclear nucleosome	7/396	38/19717	9.21908e-06	0.000123604	0.000109263	CENPA/H3C11/H3C8/H3C12/H4C1/H3C7/H4C15	7
CC	GO:0005871	kinesin complex	8/396	55/19717	1.31601e-05	0.000164275	0.000145215	CENPE/KIFC1/KIF23/KIF14/KIF20A/KIF2C/KIF4A/KIF18A	8
CC	GO:1904724	tertiary granule lumen	8/396	55/19717	1.31601e-05	0.000164275	0.000145215	CAMP/HP/LTF/MMP8/MMP9/ORM1/PTX3/TNFAIP6	8
CC	GO:0035580	specific granule lumen	8/396	62/19717	3.23358e-05	0.000390185	0.000344915	CAMP/CHI3L1/HP/LTF/MMP8/ORM1/PTX3/RETN	8
CC	GO:0005875	microtubule associated complex	12/396	152/19717	5.93016e-05	0.00069249	0.000612146	BIRC5/CENPE/KIFC1/AURKA/AURKB/KIF23/KIF14/KIF20A/KIF2C/KIF4A/CDCA8/KIF18A	12
CC	GO:0000790	nuclear chromatin	20/396	377/19717	8.4119e-05	0.000951597	0.00084119	CENPA/EN1/H1-3/H1-5/RAD51/H2AC13/H2AC16/H2AC18/H3C11/H3C8/H3C12/H4C1/H3C7/HAND2/RAD51AP1/ASF1B/H2AC12/ESCO2/H4C15/H2AC19	20
CC	GO:0010369	chromocenter	4/396	14/19717	0.000136754	0.00150015	0.0013261	AURKB/OIP5/CDCA8/ESCO2	4
CC	GO:0031093	platelet alpha granule lumen	7/396	67/19717	0.000385577	0.00410526	0.00362896	F5/F13A1/ORM1/SERPINE1/THBS1/TIMP1/VEGFA	7
CC	GO:0042581	specific granule	11/396	160/19717	0.000400399	0.00414127	0.00366079	CAMP/CHI3L1/FPR2/HP/LTF/MMP8/ORM1/PTX3/CLEC5A/RETN/MCEMP1	11
CC	GO:0005667	transcription factor complex	18/396	365/19717	0.000454805	0.00457332	0.00404271	NKX2-5/E2F2/GATA4/HOXA9/HOXA10/HOXB9/HOXD12/SIX6/PITX1/PITX2/SRY/ALX1/HAND2/HOXB13/LBX1/E2F8/DMBX1/E2F7	18
CC	GO:0070820	tertiary granule	11/396	164/19717	0.000493619	0.00482946	0.00426914	CAMP/FPR2/HP/LTF/MMP8/MMP9/ORM1/PTX3/TNFAIP6/CLEC5A/MCEMP1	11
CC	GO:0045171	intercellular bridge	6/396	59/19717	0.00116001	0.0110506	0.00976851	KIF23/KIF20A/TPX2/KIF4A/CDCA8/CEP55	6
CC	GO:0060205	cytoplasmic vesicle lumen	16/396	338/19717	0.00142044	0.0131846	0.0116549	CAMP/CHI3L1/F5/F13A1/FABP5/HP/LTF/MMP8/ORM1/SERPINE1/PTX3/SAA1/THBS1/TIMP1/VEGFA/RETN	16
CC	GO:0031983	vesicle lumen	16/396	339/19717	0.00146413	0.0132504	0.0117131	CAMP/CHI3L1/F5/F13A1/FABP5/HP/LTF/MMP8/ORM1/SERPINE1/PTX3/SAA1/THBS1/TIMP1/VEGFA/RETN	16
CC	GO:1990023	mitotic spindle midzone	3/396	13/19717	0.00197955	0.017478	0.0154501	CENPE/AURKB/KIF18A	3
CC	GO:0034774	secretory granule lumen	15/396	321/19717	0.00224127	0.0193176	0.0170763	CAMP/CHI3L1/F5/F13A1/FABP5/HP/LTF/MMP8/ORM1/SERPINE1/PTX3/THBS1/TIMP1/VEGFA/RETN	15
CC	GO:0031091	platelet alpha granule	7/396	91/19717	0.00238165	0.0200502	0.0177239	F5/F13A1/ORM1/SERPINE1/THBS1/TIMP1/VEGFA	7
CC	GO:0005604	basement membrane	7/396	95/19717	0.00303766	0.0240555	0.0212645	COL4A1/COL4A2/COL5A1/COL8A1/LOXL1/TGFBI/TIMP1	7
CC	GO:0031616	spindle pole centrosome	3/396	15/19717	0.00305678	0.0240555	0.0212645	AURKA/AURKB/DLGAP5	3
CC	GO:0045120	pronucleus	3/396	15/19717	0.00305678	0.0240555	0.0212645	CCNA2/CENPF/AURKA	3
CC	GO:0005788	endoplasmic reticulum lumen	14/396	309/19717	0.00407829	0.0314115	0.0277671	COL1A1/COL1A2/COL3A1/COL4A1/COL4A2/COL5A1/COL5A2/COL6A2/COL6A3/COL8A1/F5/THBS1/TIMP1/GPX8	14
CC	GO:0071682	endocytic vesicle lumen	3/396	20/19717	0.00711058	0.0536256	0.0474038	HP/LTF/SAA1	3
CC	GO:0005680	anaphase-promoting complex	3/396	21/19717	0.00817375	0.0603857	0.0533796	BUB1B/CDC20/UBE2C	3
CC	GO:0031258	lamellipodium membrane	3/396	22/19717	0.00932539	0.0675158	0.0596825	DPP4/PDPN/PLEK2	3
CC	GO:0000307	cyclin-dependent protein kinase holoenzyme complex	4/396	42/19717	0.00982908	0.0697672	0.0616727	CCNA2/CCNB1/CDK1/CCNB2	4
CC	GO:0031528	microvillus membrane	3/396	23/19717	0.0105669	0.073562	0.0650272	CA9/DPEP1/PDPN	3
MF	GO:0005201	extracellular matrix structural constituent	21/377	163/17697	4.17879e-11	2.04343e-08	1.80348e-08	CHI3L1/COL1A1/COL1A2/COL3A1/COL4A1/COL4A2/COL5A1/COL5A2/COL6A2/COL6A3/COL8A1/FMOD/LUM/MFAP2/PCOLCE/TGFBI/THBS1/TFPI2/POSTN/MXRA5/CTHRC1	21
MF	GO:0001228	DNA-binding transcription activator activity, RNA polymerase II-specific	34/377	439/17697	8.78243e-11	2.1473e-08	1.89515e-08	NKX2-5/E2F2/GATA4/HOXA1/HOXA4/HOXA5/HOXA7/HOXA10/HOXB2/HOXB3/HOXB4/HOXB5/HOXC10/HOXC11/HOXC13/HOXD10/HOXD13/MEOX2/MYB/MYBL2/NHLH1/SIX6/OTX2/PITX1/TFAP2B/TP73/WT1/HMGA2/ALX1/HAND2/TBX20/NEUROD6/EBF3/SOHLH1	34
MF	GO:0030020	extracellular matrix structural constituent conferring tensile strength	10/377	41/17697	1.06399e-08	1.73431e-06	1.53066e-06	COL1A1/COL1A2/COL3A1/COL4A1/COL4A2/COL5A1/COL5A2/COL6A2/COL6A3/COL8A1	10
MF	GO:0048018	receptor ligand activity	30/377	482/17697	1.67457e-07	2.04716e-05	1.80677e-05	ADM/BMP5/CD70/CSF2/EDN2/EREG/FGF3/GUCA2A/CXCL8/CXCL10/LIF/NODAL/SAA1/SAA2/CCL7/CCL20/CXCL6/CXCL11/STC1/TIMP1/VEGFA/CRLF1/CER1/GDF15/GDF3/CARTPT/FGF19/IL36B/RETN/UCN2	30
MF	GO:0005125	cytokine activity	18/377	220/17697	1.205e-06	0.000117849	0.00010401	BMP5/CD70/CSF2/CXCL8/CXCL10/LIF/NODAL/CCL7/CCL20/CXCL6/CXCL11/TIMP1/VEGFA/CRLF1/CER1/GDF15/GDF3/IL36B	18
MF	GO:0048407	platelet-derived growth factor binding	5/377	11/17697	1.77632e-06	0.00014477	0.00012777	COL1A1/COL1A2/COL3A1/COL4A1/COL5A1	5
MF	GO:0031492	nucleosomal DNA binding	8/377	55/17697	1.99964e-05	0.00130849	0.00115484	CENPA/H1-3/H1-5/HMGA2/H3C11/H3C8/H3C12/H3C7	8
MF	GO:0035173	histone kinase activity	5/377	17/17697	2.14068e-05	0.00130849	0.00115484	CCNB1/CDK1/AURKA/AURKB/HASPIN	5
MF	GO:0005539	glycosaminoglycan binding	16/377	229/17697	3.40351e-05	0.00184924	0.00163209	COL5A1/EPYC/CXCL10/LTF/MMP7/PCOLCE/REG1B/SAA1/CCL7/CXCL6/CXCL11/THBS1/TNFAIP6/VEGFA/CCN4/POSTN	16
MF	GO:0008201	heparin binding	13/377	169/17697	6.95524e-05	0.00340111	0.00300173	COL5A1/CXCL10/LTF/MMP7/PCOLCE/SAA1/CCL7/CXCL6/CXCL11/THBS1/VEGFA/CCN4/POSTN	13
MF	GO:0008017	microtubule binding	16/377	246/17697	8.01357e-05	0.00349555	0.00308509	BIRC5/CAPN6/CENPE/KIFC1/NEFM/KIF23/KIF14/KIF20A/KIF2C/KIF4A/NUSAP1/FAM83D/KIF18A/SKA1/GAS2L3/MAP1LC3C	16
MF	GO:0005518	collagen binding	8/377	67/17697	8.57805e-05	0.00349555	0.00308509	LUM/MMP9/MMP12/MMP13/PCOLCE/TGFBI/THBS1/LRRC15	8
MF	GO:0019838	growth factor binding	11/377	137/17697	0.000170863	0.00642708	0.00567238	COL1A1/COL1A2/COL3A1/COL4A1/COL5A1/IGFBP2/IL2RA/THBS1/CCN4/ESM1/HTRA3	11
MF	GO:0001158	enhancer sequence-specific DNA binding	10/377	119/17697	0.000231691	0.00809264	0.00714236	GATA4/HOXA5/HOXA6/HOXA7/HOXB5/HOXC5/HOXC6/HOXD13/MEOX2/TFAP2B	10
MF	GO:1901681	sulfur compound binding	15/377	250/17697	0.000319606	0.0104192	0.00919569	COL5A1/CXCL10/LTF/MMP7/PCOLCE/SAA1/CCL7/CXCL6/CXCL11/THBS1/VEGFA/CCN4/POSTN/HPSE2/ACOT12	15
MF	GO:0003777	microtubule motor activity	8/377	84/17697	0.000419012	0.0123367	0.010888	CENPE/KIFC1/KIF23/KIF14/KIF20A/KIF2C/KIF4A/KIF18A	8
MF	GO:0005126	cytokine receptor binding	16/377	286/17697	0.000444358	0.0123367	0.010888	BMP5/CD70/CSF2/CXCL8/CXCL10/LIF/NODAL/CCL7/CCL20/CXCL6/CXCL11/VEGFA/CRLF1/GDF15/GDF3/IL36B	16
MF	GO:0031491	nucleosome binding	8/377	85/17697	0.000454111	0.0123367	0.010888	CENPA/H1-3/H1-5/HMGA2/H3C11/H3C8/H3C12/H3C7	8
MF	GO:0035326	enhancer binding	10/377	133/17697	0.000565272	0.0141693	0.0125054	GATA4/HOXA5/HOXA6/HOXA7/HOXB5/HOXC5/HOXC6/HOXD13/MEOX2/TFAP2B	10
MF	GO:0008009	chemokine activity	6/377	49/17697	0.00057952	0.0141693	0.0125054	CXCL8/CXCL10/CCL7/CCL20/CXCL6/CXCL11	6
MF	GO:0008083	growth factor activity	11/377	163/17697	0.000757082	0.0176292	0.0155591	BMP5/CSF2/EREG/FGF3/LIF/NODAL/TIMP1/VEGFA/GDF15/GDF3/FGF19	11
MF	GO:0031490	chromatin DNA binding	9/377	119/17697	0.00101345	0.0225262	0.019881	CENPA/H1-3/H1-5/HMGA2/H3C11/H3C8/H3C12/H3C7/PRDM13	9
MF	GO:0045236	CXCR chemokine receptor binding	3/377	11/17697	0.00139349	0.0296267	0.0261478	CXCL8/CXCL10/CXCL11	3
MF	GO:0003688	DNA replication origin binding	4/377	24/17697	0.00153666	0.0313095	0.027633	CDC6/ORC1/CDC45/MCM10	4
MF	GO:0004222	metalloendopeptidase activity	8/377	103/17697	0.0016122	0.0315347	0.0278317	MMP1/MMP7/MMP8/MMP9/MMP11/MMP12/MMP13/ADAM12	8
MF	GO:0004252	serine-type endopeptidase activity	10/377	160/17697	0.00230161	0.043288	0.0382049	DPP4/HP/LTF/MMP1/MMP7/MMP8/MMP9/PLAT/KLK7/HTRA3	10
MF	GO:0015631	tubulin binding	16/377	336/17697	0.0023962	0.0433978	0.0383018	BIRC5/CAPN6/CENPE/KIFC1/NEFM/KIF23/KIF14/KIF20A/KIF2C/KIF4A/NUSAP1/FAM83D/KIF18A/SKA1/GAS2L3/MAP1LC3C	16
MF	GO:0005520	insulin-like growth factor binding	4/377	28/17697	0.00276905	0.0469186	0.0414091	IGFBP2/CCN4/ESM1/HTRA3	4
MF	GO:0042379	chemokine receptor binding	6/377	66/17697	0.00278249	0.0469186	0.0414091	CXCL8/CXCL10/CCL7/CCL20/CXCL6/CXCL11	6
MF	GO:0016641	oxidoreductase activity, acting on the CH-NH2 group of donors, oxygen as acceptor	3/377	16/17697	0.00436992	0.0690206	0.0609158	DAO/LOX/LOXL1	3
MF	GO:0004866	endopeptidase inhibitor activity	10/377	175/17697	0.00437554	0.0690206	0.0609158	BIRC5/COL6A3/DPEP1/LTF/SERPINE1/PI3/TFAP2B/TIMP1/TFPI2/PTTG1	10
MF	GO:0000980	RNA polymerase II distal enhancer sequence-specific DNA binding	7/377	99/17697	0.0052424	0.078066	0.0688991	HOXA5/HOXA6/HOXA7/HOXB5/HOXC5/HOXC6/MEOX2	7
MF	GO:0008237	metallopeptidase activity	10/377	181/17697	0.00553298	0.078066	0.0688991	DPEP1/MMP1/MMP7/MMP8/MMP9/MMP11/MMP12/MMP13/ADAM12/CPA4	10
MF	GO:0008236	serine-type peptidase activity	10/377	182/17697	0.00574719	0.078066	0.0688991	DPP4/HP/LTF/MMP1/MMP7/MMP8/MMP9/PLAT/KLK7/HTRA3	10
MF	GO:0030414	peptidase inhibitor activity	10/377	182/17697	0.00574719	0.078066	0.0688991	BIRC5/COL6A3/DPEP1/LTF/SERPINE1/PI3/TFAP2B/TIMP1/TFPI2/PTTG1	10
MF	GO:0061135	endopeptidase regulator activity	10/377	182/17697	0.00574719	0.078066	0.0688991	BIRC5/COL6A3/DPEP1/LTF/SERPINE1/PI3/TFAP2B/TIMP1/TFPI2/PTTG1	10
MF	GO:0002020	protease binding	8/377	128/17697	0.00614325	0.0811905	0.0716567	CD70/COL1A1/COL1A2/COL3A1/DPP4/MAGEA3/SERPINE1/TIMP1	8
MF	GO:0017171	serine hydrolase activity	10/377	186/17697	0.00666953	0.0858263	0.0757481	DPP4/HP/LTF/MMP1/MMP7/MMP8/MMP9/PLAT/KLK7/HTRA3	10
MF	GO:0099094	ligand-gated cation channel activity	7/377	105/17697	0.00719696	0.0902388	0.0796425	CHRNA1/CNGB1/KCNJ15/SCNN1B/SCNN1G/HTR3B/CHRNA9	7
MF	GO:0061134	peptidase regulator activity	11/377	219/17697	0.00747519	0.0913842	0.0806534	BIRC5/COL6A3/DPEP1/LTF/SERPINE1/PCOLCE/PI3/TFAP2B/TIMP1/TFPI2/PTTG1	11
MF	GO:0004869	cysteine-type endopeptidase inhibitor activity	5/377	58/17697	0.00776874	0.0926565	0.0817762	BIRC5/DPEP1/LTF/TFAP2B/PTTG1	5
MF	GO:0016638	oxidoreductase activity, acting on the CH-NH2 group of donors	3/377	20/17697	0.00835332	0.0961001	0.0848155	DAO/LOX/LOXL1	3
MF	GO:0042056	chemoattractant activity	4/377	38/17697	0.00845052	0.0961001	0.0848155	CXCL10/SAA1/SAA2/VEGFA	4
MF	GO:0003774	motor activity	8/377	136/17697	0.00874491	0.0971878	0.0857754	CENPE/KIFC1/KIF23/KIF14/KIF20A/KIF2C/KIF4A/KIF18A	8
MF	GO:0015276	ligand-gated ion channel activity	8/377	138/17697	0.00950771	0.099639	0.0879389	CHRNA1/CNGB1/GABRR1/KCNJ15/SCNN1B/SCNN1G/HTR3B/CHRNA9	8
MF	GO:0022834	ligand-gated channel activity	8/377	138/17697	0.00950771	0.099639	0.0879389	CHRNA1/CNGB1/GABRR1/KCNJ15/SCNN1B/SCNN1G/HTR3B/CHRNA9	8
MF	GO:0033613	activating transcription factor binding	6/377	85/17697	0.00957676	0.099639	0.0879389	GATA4/HOXA4/HOXB4/PITX2/HAND2/TBX20	6
KEGG	hsa05322	Systemic lupus erythematosus	16/173	136/8076	2.75269e-08	5.57951e-06	5.12868e-06	H2AC13/H2AC14/H2AC16/H2AC18/H2BC14/H2BC9/H2BC10/H3C11/H3C8/H3C12/H4C1/H3C7/H2BS1/H2AC12/H4C15/H2AC19	16
KEGG	hsa04110	Cell cycle	15/173	124/8076	5.23898e-08	5.57951e-06	5.12868e-06	BUB1/BUB1B/CCNA2/CCNB1/CDK1/CDC6/CDC20/CDC25C/E2F2/ORC1/TTK/CDC45/CCNB2/PTTG1/ESPL1	15
KEGG	hsa05034	Alcoholism	17/173	187/8076	4.52146e-07	3.21024e-05	2.95085e-05	GNGT1/H2AC13/H2AC14/H2AC16/H2AC18/H2BC14/H2BC9/H2BC10/H3C11/H3C8/H3C12/H4C1/H3C7/H2BS1/H2AC12/H4C15/H2AC19	17
KEGG	hsa05202	Transcriptional misregulation in cancer	17/173	192/8076	6.58308e-07	3.50549e-05	3.22224e-05	CCNA2/CSF2/HOXA9/HOXA10/CXCL8/MMP9/PAX3/PLAT/SSX1/WT1/HMGA2/H3C11/H3C8/H3C12/H3C7/TLX3/FEV	17
KEGG	hsa04974	Protein digestion and absorption	11/173	103/8076	1.14722e-05	0.000488715	0.000449227	COL1A1/COL1A2/COL3A1/COL4A1/COL4A2/COL5A1/COL5A2/COL6A2/COL6A3/COL8A1/DPP4	11
KEGG	hsa04114	Oocyte meiosis	11/173	129/8076	9.45697e-05	0.00313781	0.00288427	BUB1/CAMK2A/CCNB1/CDK1/CDC20/CDC25C/AURKA/CCNB2/PTTG1/ESPL1/SGO1	11
KEGG	hsa04512	ECM-receptor interaction	9/173	88/8076	0.00010312	0.00313781	0.00288427	COL1A1/COL1A2/COL4A1/COL4A2/COL6A2/COL6A3/IBSP/SDC1/THBS1	9
KEGG	hsa04115	p53 signaling pathway	8/173	73/8076	0.00015483	0.00395393	0.00363445	CCNB1/CDK1/SERPINE1/RRM2/THBS1/TP73/CCNB2/GTSE1	8
KEGG	hsa04657	IL-17 signaling pathway	9/173	94/8076	0.000172005	0.00395393	0.00363445	CSF2/CXCL8/CXCL10/MMP1/MMP9/MMP13/CCL7/CCL20/CXCL6	9
KEGG	hsa04060	Cytokine-cytokine receptor interaction	17/173	295/8076	0.00018563	0.00395393	0.00363445	BMP5/CD70/CSF2/IL2RA/CXCL8/IL13RA2/CXCL10/LIF/NODAL/CCL7/CCL20/CXCL6/CXCL11/GDF15/GDF3/IL36B/TNFRSF12A	17
KEGG	hsa05219	Bladder cancer	6/173	41/8076	0.000213795	0.00413986	0.00380535	E2F2/CXCL8/MMP1/MMP9/THBS1/VEGFA	6
KEGG	hsa04933	AGE-RAGE signaling pathway in diabetic complications	9/173	100/8076	0.000275628	0.0048924	0.00449709	COL1A1/COL1A2/COL3A1/COL4A1/COL4A2/CXCL8/SERPINE1/VEGFA/NOX4	9
KEGG	hsa05146	Amoebiasis	9/173	102/8076	0.000319958	0.00524239	0.0048188	CD1A/COL1A1/COL1A2/COL3A1/COL4A1/COL4A2/CSF2/CXCL8/PRKCG	9
KEGG	hsa04926	Relaxin signaling pathway	10/173	129/8076	0.00042849	0.00651917	0.00599242	COL1A1/COL1A2/COL3A1/COL4A1/COL4A2/GNGT1/MMP1/MMP9/MMP13/VEGFA	10
KEGG	hsa04218	Cellular senescence	11/173	156/8076	0.000502074	0.00712945	0.00655339	CCNA2/CCNB1/CDK1/E2F2/FOXM1/GATA4/CXCL8/MYBL2/SERPINE1/CCNB2/HIPK4	11
KEGG	hsa04151	PI3K-Akt signaling pathway	16/173	354/8076	0.0037388	0.0497728	0.0457511	COL1A1/COL1A2/COL4A1/COL4A2/COL6A2/COL6A3/EREG/FGF3/GNGT1/IBSP/IL2RA/MYB/THBS1/VEGFA/FGF19/EIF4E1B	16
KEGG	hsa05205	Proteoglycans in cancer	11/173	205/8076	0.00448878	0.0562417	0.0516974	CAMK2A/COL1A1/COL1A2/HOXD10/LUM/MMP9/PRKCG/SDC1/THBS1/VEGFA/HPSE2	11
KEGG	hsa04061	Viral protein interaction with cytokine and cytokine receptor	7/173	100/8076	0.005517	0.0618485	0.0568511	IL2RA/CXCL8/CXCL10/CCL7/CCL20/CXCL6/CXCL11	7
KEGG	hsa04914	Progesterone-mediated oocyte maturation	7/173	100/8076	0.005517	0.0618485	0.0568511	BUB1/CCNA2/CCNB1/CDK1/CDC25C/AURKA/CCNB2	7
KEGG	hsa04066	HIF-1 signaling pathway	7/173	109/8076	0.00875397	0.0932298	0.0856968	CAMK2A/SERPINE1/PGK2/PRKCG/TIMP1/VEGFA/EIF4E1B	7
