# Supplementary material for: HELLPAR/RRM2 axis related to HMMR as novel prognostic biomarker in gliomas
Source: BMC Cancer. 2023 Feb 7;23:125. doi: 10.1186/s12885-023-10596-w (PMC9903609; doi:10.1186/s12885-023-10596-w)
Supplement: Supplementary file 1 — Additional file 1: Table S1. Univariate and multivariate analysis of demographic and clinical characteristics that correlate with OS of gliomas patients (CGGA database). Table S2. DEmRNAs in high and low HMMR expression gliomas samples (TCGA database). Table S3. Functional enrichment analysis for DEmRNAs based on HMMR expression. Table S4. GSEA analysis associated with HMMR. Table S5. DEmRNAs in GSE4290. Table S6. overlapped DEmRNAs. Table S7. Enrichment analysis of 41 DEmRNAs. Table S8. DEmRNAs-miRNA analysis. Table S9. DEmiRNAs in high and low HMMR expression gliomas samples (TCGA database). Table S10. DElncRNAs in high and low HMMR expression gliomas samples (TCGA database). Table S11. Univariate and multivariate analysis of demographic and clinical characteristics that correlate with OS of gliomas patients (TGGA database). Table S12. Correlation analysis of RRM2 (TCGA database). Table S13. Enrichment analysis of the correlated genes (correlation coefficient over 0.8) of RRM2 in gliomas. Table S14. Univariate and multivariate analysis of demographic and clinical characteristics that correlate with OS of gliomas patients (TGGA database). [file 12885_2023_10596_MOESM1_ESM.zip › Table S4 GSEA.xlsx]

## Sheet: Sheet 1
Table S4. GSEA analysis associated with HMMR
ID	Description	setSize	enrichmentScore	NES	pvalue	p.adjust	qvalues	rank	leading_edge	core_enrichment
REACTOME_EXTRACELLULAR_MATRIX_ORGANIZATION	REACTOME_EXTRACELLULAR_MATRIX_ORGANIZATION	300	0.622552	1.79449	0.001	0.016372	0.0130593	5854	tags=44%, list=16%, signal=37%	MMP13/IBSP/MMP9/COL3A1/CAPN6/COL1A1/MMP7/COL1A2/COL6A3/FMOD/MMP8/LUM/PCOLCE/COL5A1/COL4A1/MFAP2/LOX/TIMP1/LOXL1/COL6A2/COL8A1/ADAM12/COL5A2/THBS1/SDC1/COL4A2/MMP1/MMP11/SERPINE1/MMP12/DMP1/ADAMTS3/ASPN/LAMB1/SERPINH1/LOXL2/SPP1/MMP19/ITGB3/TTR/EMILIN3/NID2/ITGA4/MATN4/HSPG2/MMP2/EMILIN2/MMP3/FBN3/MMP14/EFEMP2/LOXL4/LAMC1/ITGA5/FN1/ADAM19/MMP10/NID1/TNC/DCN/BGN/TPSAB1/COL15A1/COL12A1/P4HA3/TGFB2/C…
REACTOME_M_PHASE	REACTOME_M_PHASE	414	0.605774	1.76332	0.001	0.016372	0.0130593	5538	tags=29%, list=15%, signal=25%	H2AC19/H2BC9/H2AC18/H3C7/KIF20A/BIRC5/H4C15/UBE2C/NCAPG/CENPA/CCNB2/NEK2/SKA1/KIF23/H2AC14/H3C8/CDCA8/CDC20/H2BS1/H3C11/SGO1/BUB1/NDC80/CENPK/BUB1B/KIF18A/AURKB/ESPL1/KIF2C/CDK1/CENPU/CENPF/H2BC10/CENPE/KNL1/NCAPH/SPC24/NUF2/ERCC6L/CCNB1/PTTG1/H2BC14/H4C1/TUBA1C/H3C12/PLK1/CENPM/H2BC17/CENPI/SMC4/CDCA5/PLK4/ZWINT/LMNB1/MAD2L1/H2AC4/H2BC11/SGO2/H3C14/H3C10/H4C14/TUBA3C/H2AC20/H2BC3/SPC25/UBE2S/H3C…
REACTOME_NEUTROPHIL_DEGRANULATION	REACTOME_NEUTROPHIL_DEGRANULATION	476	0.474063	1.3768	0.001	0.016372	0.0130593	8297	tags=38%, list=23%, signal=30%	MMP9/HP/CHI3L1/PTX3/MMP8/MCEMP1/TNFAIP6/RETN/FABP5/LTF/ORM1/CAMP/CLEC5A/FPR2/ANXA2/PLAU/LGALS3/CD36/S100A8/PLAUR/SLPI/PRG2/CHRNB4/ADGRE3/TTR/LYZ/CLEC12A/CR1/S100A9/SERPINA3/CD58/ANPEP/ABCA13/RNASE2/CD93/GGH/CEACAM3/S100A12/S100A11/SERPINA1/HSPA6/IQGAP2/MS4A3/FCGR3B/ADGRE5/HK3/CLEC4C/PPBP/DSN1/PLAC8/CEACAM1/FCGR2A/CTSC/GPR84/PYGL/PRDX4/CXCR1/CXCR2/C5AR1/PPIA/BST1/FPR1/RAP1B/DEFA4/IQGAP1/FCN1/LILRB…
REACTOME_SIGNALING_BY_INTERLEUKINS	REACTOME_SIGNALING_BY_INTERLEUKINS	459	0.470795	1.36769	0.001	0.016372	0.0130593	9131	tags=39%, list=25%, signal=29%	SAA1/H3C7/MMP9/BIRC5/IL2RA/COL1A2/CCL20/CXCL8/H3C8/H3C11/IL36B/TIMP1/VEGFA/F13A1/IL13RA2/CXCL10/LIF/SDC1/CSF2/MMP1/H3C12/NOS2/ANXA2/IL1RAP/SOCS2/IL37/TWIST1/CSF3/CCL11/ANXA1/LMNB1/CD36/IL6/H3C14/H3C10/IL1R2/SOCS3/IL1RN/MMP2/CLCF1/OSMR/CISH/IL36G/H3C15/MMP3/S100A12/IL31RA/IL11/IL5RA/SERPINB2/FN1/GATA3/MSN/SOCS1/HMOX1/VIM/IFNG/IL36RN/H3C1/IL7/SOD2/IL20/IL10/IL9R/PTPN7/DUSP6/CD80/IL22RA2/IL22RA1/IGH…
REACTOME_SIGNALING_BY_NUCLEAR_RECEPTORS	REACTOME_SIGNALING_BY_NUCLEAR_RECEPTORS	295	0.499639	1.43973	0.001	0.016372	0.0130593	5904	tags=29%, list=16%, signal=25%	H2AC19/H2BC9/H2AC18/H3C7/MMP9/H4C15/MMP7/H2AC14/H3C8/H2BS1/H3C11/H2BC10/H2BC14/FABP5/H4C1/EREG/H3C12/GNGT1/MYB/AREG/H2BC17/EGFR/H2AC4/H2BC11/FOXA1/H3C14/H3C10/H4C14/H2AC20/H2BC3/MMP2/H3C15/MMP3/H4C13/H4C6/H4C2/H4C3/GATA3/H2BC13/KPNA2/H2BC8/RDH10/H4C4/H2BC12/RUNX1/TFF3/H2AC7/H4C11/H3C1/GNG12/CAV2/ARL4C/ADH4/ESR2/CRABP2/RDH5/H2AC8/H3-3A/NR5A2/ALDH1A3/CAV1/PDK1/H3C4/CITED1/SHC1/S1PR3/APOC2/ZNF217/GN…
REACTOME_SIGNALING_BY_RHO_GTPASES	REACTOME_SIGNALING_BY_RHO_GTPASES	451	0.502614	1.46226	0.001	0.016372	0.0130593	6060	tags=29%, list=17%, signal=24%	H2AC19/H2BC9/H2AC18/H3C7/BIRC5/H4C15/CENPA/SKA1/H2AC14/H3C8/CDCA8/CDC20/H2BS1/H3C11/SGO1/BUB1/NDC80/CDC25C/CENPK/BUB1B/KIF18A/IQGAP3/AURKB/KIF2C/CENPU/KIF14/DEPDC1B/CENPF/H2BC10/CENPE/KNL1/SPC24/NUF2/ERCC6L/H2BC14/H4C1/TUBA1C/H3C12/ARHGAP11A/PRC1/PLK1/CENPM/H2BC17/CENPI/VAV3/ECT2/ZWINT/S100A8/MAD2L1/H2AC4/H2BC11/SGO2/H3C14/H3C10/H4C14/S100A9/TUBA3C/H2AC20/H2BC3/SPC25/ARAP3/H3C15/CENPH/H4C13/H4C6/…
REACTOME_CELL_CYCLE_CHECKPOINTS	REACTOME_CELL_CYCLE_CHECKPOINTS	292	0.667178	1.92213	0.001001	0.016372	0.0130593	5870	tags=39%, list=16%, signal=33%	H2BC9/BIRC5/H4C15/UBE2C/CENPA/CCNB2/SKA1/CDCA8/CDC20/H2BS1/SGO1/BUB1/NDC80/CDC25C/CENPK/EXO1/BUB1B/KIF18A/AURKB/GTSE1/KIF2C/CDK1/CENPU/CENPF/H2BC10/CCNA2/CENPE/CDC45/KNL1/SPC24/NUF2/ERCC6L/CCNB1/BRIP1/MCM10/CLSPN/ORC1/H2BC14/CDC6/H4C1/PLK1/CENPM/H2BC17/CENPI/WEE1/ZWINT/MCM2/MAD2L1/H2BC11/RMI2/SGO2/ORC6/H4C14/PKMYT1/H2BC3/CDK2/SPC25/CDC25A/UBE2S/CENPH/H4C13/H4C6/CDKN2A/H4C2/CHEK2/CHEK1/H4C3/H2BC13…
REACTOME_DNA_REPAIR	REACTOME_DNA_REPAIR	330	0.567762	1.64115	0.001001	0.016372	0.0130593	8152	tags=34%, list=22%, signal=27%	H2AC19/H2BC9/H2AC18/NEIL3/H4C15/H2AC14/H2BS1/PCLAF/EXO1/H2BC10/CCNA2/BRIP1/DTL/CLSPN/H2BC14/POLQ/RAD51/EYA4/H4C1/RAD51AP1/UBE2T/FANCI/H2BC17/XRCC2/BRCA2/FANCD2/H2AC4/H2BC11/RMI2/EME1/POLE2/H4C14/FANCA/H2AC20/H2BC3/CDK2/TIMELESS/H4C13/H4C6/H4C2/CHEK2/FANCB/CHEK1/H4C3/H2BC13/KPNA2/H2BC8/PCNA/H4C4/H2BC12/H2AC7/RBBP8/H4C11/RFC3/H2AC8/GEN1/FAAP24/RFC2/BRCA1/FANCC/RPA3/H2BC7/BARD1/RFC4/RAD18/POLD1/H4C8…
REACTOME_RHO_GTPASE_EFFECTORS	REACTOME_RHO_GTPASE_EFFECTORS	322	0.579046	1.67289	0.001001	0.016372	0.0130593	6524	tags=37%, list=18%, signal=31%	H2AC19/H2BC9/H2AC18/H3C7/BIRC5/H4C15/CENPA/SKA1/H2AC14/H3C8/CDCA8/CDC20/H2BS1/H3C11/SGO1/BUB1/NDC80/CDC25C/CENPK/BUB1B/KIF18A/IQGAP3/AURKB/KIF2C/CENPU/KIF14/CENPF/H2BC10/CENPE/KNL1/SPC24/NUF2/ERCC6L/H2BC14/H4C1/TUBA1C/H3C12/PRC1/PLK1/CENPM/H2BC17/CENPI/ZWINT/S100A8/MAD2L1/H2AC4/H2BC11/SGO2/H3C14/H3C10/H4C14/S100A9/TUBA3C/H2AC20/H2BC3/SPC25/H3C15/CENPH/H4C13/H4C6/H4C2/TUBB6/RHOD/H4C3/IQGAP2/H2BC13…
NABA_CORE_MATRISOME	NABA_CORE_MATRISOME	274	0.561895	1.61512	0.00100301	0.016372	0.0130593	7158	tags=46%, list=20%, signal=38%	POSTN/IBSP/COL3A1/COL1A1/COL1A2/IGFBP2/COL6A3/FMOD/ESM1/CTHRC1/EPYC/CCN4/LUM/PCOLCE/COL5A1/COL4A1/MFAP2/TNFAIP6/COL6A2/COL8A1/COL5A2/MXRA5/THBS1/TGFBI/COL4A2/SPON2/PXDNL/DMP1/SRPX2/ASPN/LAMB1/IGFBP3/SPP1/PRG2/EMILIN3/NID2/MATN4/HSPG2/PODNL1/EMILIN2/NPNT/FBN3/EFEMP2/FBLN7/LAMC1/FN1/VWDE/NID1/TNC/DCN/FNDC7/BGN/LAMB4/COL15A1/CRISPLD1/MGP/COL12A1/HAPLN4/EGFLAM/COL14A1/FBLN1/IGFBP4/ZPLD1/EMILIN1/COL13…
REACTOME_CHROMATIN_MODIFYING_ENZYMES	REACTOME_CHROMATIN_MODIFYING_ENZYMES	271	0.526236	1.51296	0.00100301	0.016372	0.0130593	5258	tags=21%, list=14%, signal=18%	H2AC19/H2BC9/H2AC18/H3C7/H4C15/H2AC14/H3C8/H3C11/H2BC10/H2AC13/H2AC16/H2BC14/H4C1/H2AC12/PAX3/H3C12/CDK4/H2AC17/H2BC17/H2AC4/H2BC11/H3C14/H3C10/EZH2/H4C14/H2AC20/H2BC3/H3C15/H4C13/H4C6/H4C2/H4C3/H2BC13/H2BC8/H4C4/H2BC12/H2AC7/H2AC21/H2AC11/H4C11/H3C1/PADI3/H2AC8/H3C4/H3C6/H2BC7/SMYD2/H4C8/H2BC4/H4C9/H2AZ1/ACTL6A/H4C5/PADI1/H2BC18/H2BC6/PRMT6
KEGG_CYTOKINE_CYTOKINE_RECEPTOR_INTERACTION	KEGG_CYTOKINE_CYTOKINE_RECEPTOR_INTERACTION	263	0.537756	1.543	0.00100503	0.016372	0.0130593	7231	tags=42%, list=20%, signal=34%	CD70/IL2RA/CCL20/CXCL8/CXCL6/CCL7/VEGFA/CXCL10/LIF/CXCL11/CSF2/TNFRSF12A/TNFSF11/IL1RAP/CCL13/CCL23/PRL/TNFRSF11B/EGFR/CSF3/CCL11/IL6/IL1R2/CCL18/LEP/CLCF1/CXCL9/OSMR/IL11/IL5RA/TNFSF14/CXCL13/IFNB1/CCL26/IFNG/PPBP/NGFR/CCR4/TGFB2/EPO/IL7/IL17B/IL20/XCL2/IL10/IL9R/TNFRSF9/PF4V1/TNFRSF19/CXCR1/CXCR2/MET/IL22RA2/IL22RA1/PDGFA/IL7R/GH1/IL2RB/XCL1/CCR2/GDF5/AMHR2/HGF/CCR8/IL15/CCL2/CXCR4/INHBE/FASLG/…
NABA_ECM_REGULATORS	NABA_ECM_REGULATORS	238	0.544013	1.5561	0.00100604	0.016372	0.0130593	6216	tags=40%, list=17%, signal=34%	PI3/MMP13/MMP9/MMP7/MMP8/LOX/TIMP1/PLAT/LOXL1/F13A1/ADAM12/MMP1/MMP11/SERPINE1/HTRA3/MMP12/PLAU/ADAMTS3/TMPRSS15/SERPINH1/ITIH1/LOXL2/MMP19/FAM20A/F13B/SLPI/ADAMDEC1/ADAM33/SERPINB7/CST2/SERPINA3/MMP2/TGM5/MMP3/CSTA/MMP14/SERPINB2/LOXL4/SERPINA1/ADAMTS7/ADAM19/MMP10/SERPINA5/P4HA3/HTRA4/CTSC/ST14/ITIH6/FAM20C/ADAMTS14/SERPING1/ADAMTS18/SERPINB8/SERPINA6/CELA1/CTSK/P3H1/CST6/ADAMTSL4/PLOD1/ADAMTS1…
REACTOME_ESR_MEDIATED_SIGNALING	REACTOME_ESR_MEDIATED_SIGNALING	219	0.575371	1.64293	0.00100604	0.016372	0.0130593	4939	tags=31%, list=13%, signal=27%	H2AC19/H2BC9/H2AC18/H3C7/MMP9/H4C15/MMP7/H2AC14/H3C8/H2BS1/H3C11/H2BC10/H2BC14/H4C1/EREG/H3C12/GNGT1/MYB/AREG/H2BC17/EGFR/H2AC4/H2BC11/FOXA1/H3C14/H3C10/H4C14/H2AC20/H2BC3/MMP2/H3C15/MMP3/H4C13/H4C6/H4C2/H4C3/GATA3/H2BC13/KPNA2/H2BC8/H4C4/H2BC12/RUNX1/TFF3/H2AC7/H4C11/H3C1/GNG12/CAV2/ESR2/H2AC8/H3-3A/NR5A2/CAV1/H3C4/CITED1/SHC1/S1PR3/ZNF217/GNG5/H3C6/H2BC7/H4C8/H2BC4/H4C9/H2AZ1/H4C5
REACTOME_MITOTIC_PROMETAPHASE	REACTOME_MITOTIC_PROMETAPHASE	202	0.620132	1.76733	0.00100604	0.016372	0.0130593	5538	tags=30%, list=15%, signal=26%	BIRC5/NCAPG/CENPA/CCNB2/NEK2/SKA1/CDCA8/CDC20/SGO1/BUB1/NDC80/CENPK/BUB1B/KIF18A/AURKB/KIF2C/CDK1/CENPU/CENPF/CENPE/KNL1/NCAPH/SPC24/NUF2/ERCC6L/CCNB1/TUBA1C/PLK1/CENPM/CENPI/SMC4/CDCA5/PLK4/ZWINT/MAD2L1/SGO2/TUBA3C/SPC25/CENPH/TUBB6/CENPN/KNTC1/ZWILCH/DSN1/CENPL/CEP135/CEP152/ITGB3BP/HAUS1/NEK6/HAUS8/TUBA3E/TUBB/TUBA1A/TUBA1B/NUP37/SMC2/NCAPD2/CENPP/CENPO/NDE1
NABA_ECM_GLYCOPROTEINS	NABA_ECM_GLYCOPROTEINS	195	0.52538	1.49304	0.00100705	0.016372	0.0130593	7158	tags=45%, list=20%, signal=37%	POSTN/IBSP/IGFBP2/CTHRC1/CCN4/PCOLCE/MFAP2/TNFAIP6/MXRA5/THBS1/TGFBI/SPON2/PXDNL/DMP1/SRPX2/LAMB1/IGFBP3/SPP1/EMILIN3/NID2/MATN4/EMILIN2/NPNT/FBN3/EFEMP2/FBLN7/LAMC1/FN1/VWDE/NID1/TNC/FNDC7/LAMB4/CRISPLD1/MGP/EGFLAM/FBLN1/IGFBP4/ZPLD1/EMILIN1/FNDC1/LAMC3/IGFBP5/ELN/IGFBP7/AEBP1/PCOLCE2/FGG/MMRN1/LTBP2/KCP/COCH/LAMC2/FBLN5/COMP/MFAP4/LAMA2/LAMA4/ZP1/CCN1/OIT3/VWA5B1/AMBN/IGFBPL1/VWF/SVEP1/FGL2/EFE…
REACTOME_MITOTIC_METAPHASE_AND_ANAPHASE	REACTOME_MITOTIC_METAPHASE_AND_ANAPHASE	236	0.581684	1.6618	0.00100705	0.016372	0.0130593	2822	tags=19%, list=8%, signal=18%	BIRC5/UBE2C/CENPA/CCNB2/SKA1/CDCA8/CDC20/SGO1/BUB1/NDC80/CENPK/BUB1B/KIF18A/AURKB/ESPL1/KIF2C/CDK1/CENPU/CENPF/CENPE/KNL1/SPC24/NUF2/ERCC6L/CCNB1/PTTG1/TUBA1C/PLK1/CENPM/CENPI/CDCA5/ZWINT/LMNB1/MAD2L1/SGO2/TUBA3C/SPC25/UBE2S/CENPH/TUBB6/FBXO5/CENPN/KNTC1/ZWILCH/DSN1/CENPL
REACTOME_SIGNALING_BY_NOTCH	REACTOME_SIGNALING_BY_NOTCH	244	0.546633	1.56578	0.00100705	0.016372	0.0130593	9169	tags=44%, list=25%, signal=33%	H2AC19/H2BC9/H2AC18/H3C7/DLGAP5/H4C15/H2AC14/H3C8/H2BS1/H3C11/H2BC10/H2BC14/H4C1/H3C12/DLK1/TACC3/H2BC17/EGFR/H2AC4/FABP7/H2BC11/H3C14/H3C10/H4C14/MDK/H2AC20/H2BC3/E2F1/H3C15/H4C13/H4C6/H4C2/H4C3/H2BC13/H2BC8/H4C4/H2BC12/RUNX1/H2AC7/H4C11/H3C1/JAG1/H2AC8/H3-3A/ELF3/ACTA2/H3C4/PTCRA/H3C6/H2BC7/GZMB/MIR34C/PSMB9/H4C8/H2BC4/PSMB8/H4C9/H2AZ1/H4C5/DLL4/H2BC6/FLT4/STAT1/NOTCH3/H2AX/TP53/YBX1/NEURL1B/HE…
REACTOME_TCF_DEPENDENT_SIGNALING_IN_RESPONSE_TO_WNT	REACTOME_TCF_DEPENDENT_SIGNALING_IN_RESPONSE_TO_WNT	231	0.514007	1.46774	0.00100705	0.016372	0.0130593	5803	tags=26%, list=16%, signal=22%	H2AC19/H2BC9/H2AC18/H3C7/H4C15/H2AC14/H3C8/H2BS1/H3C11/H2BC10/H2BC14/H4C1/SRY/H3C12/TERT/DKK1/H2BC17/H2AC4/H2BC11/H3C14/H3C10/H4C14/H2AC20/H2BC3/H3C15/H4C13/H4C6/H4C2/SOST/H4C3/H2BC13/H2BC8/H4C4/H2BC12/H2AC7/H4C11/H3C1/FZD6/FZD1/H2AC8/H3-3A/CAV1/H3C4/H3C6/H2BC7/FZD2/FZD8/PSMB9/RUNX3/H4C8/H2BC4/PSMB8/H4C9/H2AZ1/H4C5/FZD5/H2BC6/LEF1/H2AX/WNT5A/WNT3A
REACTOME_TRANSCRIPTIONAL_REGULATION_BY_RUNX1	REACTOME_TRANSCRIPTIONAL_REGULATION_BY_RUNX1	237	0.557939	1.59443	0.00100705	0.016372	0.0130593	7889	tags=38%, list=22%, signal=30%	H2AC19/H2BC9/H2AC18/H3C7/IL2RA/H4C15/H2AC14/H3C8/H2BS1/H3C11/H2BC10/H2BC14/THBS1/H4C1/CSF2/H3C12/MYB/TP73/LGALS3/H2BC17/H2AC4/H2BC11/H3C14/H3C10/CR1/H4C14/H2AC20/SOCS3/H2BC3/H3C15/H4C13/H4C6/H4C2/H4C3/GATA3/H2BC13/H2BC8/CDK6/H4C4/H2BC12/RUNX1/H2AC7/IFNG/MIR27A/H4C11/H3C1/LMO1/MYL9/H2AC8/H3-3A/H3C4/CTSK/CBX2/H3C6/H2BC7/PSMB9/H4C8/H2BC4/PSMB8/H4C9/H2AZ1/ACTL6A/H4C5/H2BC6/PRMT6/H2AX/TNFRSF18/H2AB1/P…
REACTOME_CELL_SURFACE_INTERACTIONS_AT_THE_VASCULAR_WALL	REACTOME_CELL_SURFACE_INTERACTIONS_AT_THE_VASCULAR_WALL	194	0.620404	1.76104	0.00100908	0.016372	0.0130593	5761	tags=49%, list=16%, signal=41%	COL1A1/COL1A2/TREM1/IGKV1-39/SDC1/MMP1/IGKV1D-39/IGKV2-30/IGKV3-15/IGHV3-30/ANGPT2/ITGB3/IGLV1-40/IGKV3-20/ITGA4/IGKV1-17/GRB14/CD58/PSG11/IGKV2D-40/IGLC3/CEACAM3/IGHV3-33/IGLV3-21/IGKV1-5/IGLV7-43/PSG1/ITGA5/FN1/IGLV3-1/IGKV4-1/IGHV2-70/SLC16A3/FCAMR/CD48/THBD/IGLV6-57/IGHV4-59/IGLV3-25/CEACAM1/IGHV3-23/IGKV1D-16/IGHV4-39/PF4V1/DOK2/IGKV2-28/IGLV3-19/IGLV2-23/ITGA3/IGLV3-27/IGLV2-8/CAV1/PPIA/IGL…
REACTOME_CELLULAR_SENESCENCE	REACTOME_CELLULAR_SENESCENCE	194	0.636986	1.80811	0.00100908	0.016372	0.0130593	5728	tags=38%, list=16%, signal=32%	H2AC19/H2BC9/H2AC18/H3C7/HMGA2/H4C15/UBE2C/CXCL8/H2AC14/H3C8/H1-5/H2BS1/H3C11/H2BC10/CCNA2/H1-3/H2BC14/E2F2/H4C1/H3C12/CDKN2C/CDK4/H2BC17/LMNB1/H2AC4/H2BC11/IL6/H3C14/H3C10/EZH2/H4C14/H2AC20/H2BC3/CDK2/E2F1/UBE2S/H3C15/H4C13/H4C6/CDKN2A/H4C2/H4C3/H2BC13/H2BC8/CDK6/H4C4/H2BC12/IFNB1/H2AC7/H4C11/H3C1/H1-4/IGFBP7/H2AC8/H3-3A/MDM2/H3C4/CBX2/CCNE1/H3C6/H2BC7/CCNE2/H4C8/H2BC4/H4C9/H2AZ1/H4C5/H2BC6/MAP2…
REACTOME_G2_M_CHECKPOINTS	REACTOME_G2_M_CHECKPOINTS	168	0.661006	1.86881	0.0010101	0.016372	0.0130593	5870	tags=40%, list=16%, signal=34%	H2BC9/H4C15/CCNB2/H2BS1/CDC25C/EXO1/GTSE1/CDK1/H2BC10/CDC45/CCNB1/BRIP1/MCM10/CLSPN/ORC1/H2BC14/CDC6/H4C1/H2BC17/WEE1/MCM2/H2BC11/RMI2/ORC6/H4C14/PKMYT1/H2BC3/CDK2/CDC25A/H4C13/H4C6/H4C2/CHEK2/CHEK1/H4C3/H2BC13/H2BC8/H4C4/H2BC12/DBF4/RBBP8/H4C11/MCM8/RFC3/MCM4/MCM6/CDC7/RFC2/BRCA1/RPA3/H2BC7/MCM5/BARD1/PSMB9/RFC4/H4C8/H2BC4/PSMB8/H4C9/H4C5/MCM3/H2BC6/H2AX/MCM7/TP53/SFN/BLM
REACTOME_SEPARATION_OF_SISTER_CHROMATIDS	REACTOME_SEPARATION_OF_SISTER_CHROMATIDS	191	0.611468	1.73225	0.0010101	0.016372	0.0130593	2822	tags=21%, list=8%, signal=20%	BIRC5/UBE2C/CENPA/SKA1/CDCA8/CDC20/SGO1/BUB1/NDC80/CENPK/BUB1B/KIF18A/AURKB/ESPL1/KIF2C/CENPU/CENPF/CENPE/KNL1/SPC24/NUF2/ERCC6L/PTTG1/TUBA1C/PLK1/CENPM/CENPI/CDCA5/ZWINT/MAD2L1/SGO2/TUBA3C/SPC25/UBE2S/CENPH/TUBB6/CENPN/KNTC1/ZWILCH/DSN1/CENPL
REACTOME_DNA_DOUBLE_STRAND_BREAK_REPAIR	REACTOME_DNA_DOUBLE_STRAND_BREAK_REPAIR	166	0.640573	1.8085	0.00101112	0.016372	0.0130593	7317	tags=42%, list=20%, signal=33%	H2BC9/H4C15/H2BS1/EXO1/H2BC10/CCNA2/BRIP1/CLSPN/H2BC14/POLQ/RAD51/EYA4/H4C1/RAD51AP1/H2BC17/XRCC2/BRCA2/H2BC11/RMI2/EME1/POLE2/H4C14/H2BC3/CDK2/TIMELESS/H4C13/H4C6/H4C2/CHEK2/CHEK1/H4C3/H2BC13/KPNA2/H2BC8/PCNA/H4C4/H2BC12/RBBP8/H4C11/RFC3/GEN1/RFC2/BRCA1/RPA3/H2BC7/BARD1/RFC4/POLD1/H4C8/H2BC4/H4C9/H4C5/POLE/H2BC6/EYA2/H2AX/TP53/FEN1/BLM/POLD3/PPP4C/DNA2/POLH/TDP1/HUS1/H2BC5/TIPIN/RAD9B/POLE3
REACTOME_FC_EPSILON_RECEPTOR_FCERI_SIGNALING	REACTOME_FC_EPSILON_RECEPTOR_FCERI_SIGNALING	186	0.507141	1.43562	0.00101112	0.016372	0.0130593	8966	tags=44%, list=24%, signal=33%	IGKV1-39/IGKV1D-39/IGKV2-30/IGKV3-15/IGHV3-30/VAV3/IGLV1-40/IGKV3-20/IGKV1-17/IGKV2D-40/IGLC3/IGHV3-33/IGLV3-21/IGKV1-5/IGLV7-43/IGLV3-1/IGKV4-1/IGHV2-70/IGLV6-57/IGHV4-59/IGLV3-25/ITK/IGHV3-23/IGKV1D-16/IGHV4-39/IGKV2-28/IGLV3-19/IGLV2-23/IGLV3-27/IGLV2-8/IGLC2/IGHV1-69/SHC1/IGKV1D-12/FCER1G/IGLV1-44/IGHV3-48/IGKV5-2/IGLV2-14/IGHV1-46/PSMB9/IGLV1-51/IGKV1D-33/IGHV3-7/IGLV1-47/IGKV1-16/IGKV3-11/I…
REACTOME_IMMUNOREGULATORY_INTERACTIONS_BETWEEN_A_LYMPHOID_AND_A_NON_LYMPHOID_CELL	REACTOME_IMMUNOREGULATORY_INTERACTIONS_BETWEEN_A_LYMPHOID_AND_A_NON_LYMPHOID_CELL	186	0.651323	1.84377	0.00101112	0.016372	0.0130593	8685	tags=75%, list=24%, signal=58%	COL3A1/COL1A1/COL1A2/CD300E/TREM1/IGKV1-39/ULBP1/CD1A/IGKV1D-39/ULBP3/IGKV2-30/IGKV3-15/IGHV3-30/FCGR2B/IGLV1-40/LILRA5/IGKV3-20/ITGA4/IGKV1-17/IGKV2D-40/IGLC3/IGHV3-33/IGLV3-21/IGKV1-5/IGLV7-43/CD1B/IGLV3-1/IGKV4-1/IGHV2-70/TREML2/IGLV6-57/IGHV4-59/IGLV3-25/MICB/FCGR3A/IGHV3-23/TRBV12-3/IGKV1D-16/IGHV4-39/IGKV2-28/IGLV3-19/IGLV2-23/SIGLEC7/IGLV3-27/IGLV2-8/IGLC2/IGHV1-69/LILRA6/TREML4/ICAM1/TRAV…
REACTOME_SIGNALING_BY_THE_B_CELL_RECEPTOR_BCR_	REACTOME_SIGNALING_BY_THE_B_CELL_RECEPTOR_BCR_	166	0.523213	1.47716	0.00101112	0.016372	0.0130593	8966	tags=47%, list=24%, signal=36%	IGKV1-39/IGKV1D-39/IGKV2-30/IGKV3-15/IGHV3-30/IGLV1-40/IGKV3-20/IGKV1-17/IGKV2D-40/IGLC3/IGHV3-33/IGLV3-21/IGKV1-5/IGLV7-43/IGLV3-1/IGKV4-1/IGHV2-70/IGLV6-57/IGHV4-59/IGLV3-25/IGHV3-23/IGKV1D-16/IGHV4-39/IGKV2-28/IGLV3-19/IGLV2-23/IGLV3-27/IGLV2-8/PPIA/IGLC2/IGHV1-69/IGHD/IGHM/IGKV1D-12/IGLV1-44/IGHV3-48/IGKV5-2/IGLV2-14/IGHV1-46/PSMB9/IGLV1-51/IGKV1D-33/IGHV3-7/IGLV1-47/IGKV1-16/IGKV3-11/IGLV2-1…
REACTOME_S_PHASE	REACTOME_S_PHASE	162	0.5791	1.63153	0.00101215	0.016372	0.0130593	11433	tags=57%, list=31%, signal=39%	UBE2C/ESCO2/CCNA2/CDC45/ORC1/CDC6/CDK4/GINS2/CDCA5/GINS1/WEE1/MCM2/ORC6/POLE2/CDK2/E2F1/CDT1/CDC25A/UBE2S/GINS4/CKS1B/PCNA/MCM8/RFC3/MCM4/MCM6/RFC2/RPA3/CCNE1/CCNE2/MCM5/PRIM2/PSMB9/RFC4/POLD1/PRIM1/PSMB8/POLA2/POLE/MCM3/SKP2/LIG1/LIN9/MCM7/FEN1/POLD3/ORC5/PSMD8/DNA2/PSMC2/CDC25B/POLE3/PSMA7/PSME2/PSMA2/PSMC1/RBBP4/PSMD5/PSMA5/POLE4/PSMC4/PSMA1/RB1/PSMD14/RFC5/PSMB3/RPA2/PSMA4/POLA1/PSMB2/CDK7/SE…
REACTOME_HCMV_INFECTION	REACTOME_HCMV_INFECTION	159	0.650289	1.82814	0.00101626	0.016372	0.0130593	5187	tags=38%, list=14%, signal=33%	H2AC19/H2BC9/H2AC18/H3C7/H4C15/H2AC14/H3C8/H3C11/H2BC10/H2AC13/H2AC16/H2BC14/H4C1/TUBA1C/H2AC12/H3C12/H2AC17/H2BC17/EGFR/H2AC4/H2BC11/H3C14/H3C10/EZH2/H4C14/TUBA3C/H2AC20/H2BC3/H3C15/H4C13/H4C6/H4C2/TUBB6/H4C3/H2BC13/H2BC8/H4C4/H2BC12/H2AC7/H2AC21/H2AC11/H4C11/H3C1/H2AC8/H3C4/H3C6/H2BC7/ITGB1/NDC1/CEBPD/H4C8/TUBA3E/H2BC4/H4C9/TUBA1A/H4C5/TUBA1B/NUP37/H2BC18/CHMP4C/H2BC6
REACTOME_EPIGENETIC_REGULATION_OF_GENE_EXPRESSION	REACTOME_EPIGENETIC_REGULATION_OF_GENE_EXPRESSION	146	0.624136	1.75605	0.00101833	0.016372	0.0130593	8000	tags=45%, list=22%, signal=35%	H2AC19/H2BC9/H2AC18/H3C7/H4C15/H2AC14/H3C8/H2BS1/H3C11/H2BC10/H2BC14/H4C1/H3C12/H2BC17/H2AC4/H2BC11/H3C14/H3C10/EZH2/H4C14/H2AC20/H2BC3/H3C15/H4C13/H4C6/H4C2/H4C3/H2BC13/H2BC8/H4C4/H2BC12/H2AC7/H4C11/H3C1/H2AC8/H3-3A/H3C4/H3C6/H2BC7/H4C8/H2BC4/H4C9/H2AZ1/H4C5/H2BC6/DNMT3B/H2AX/UHRF1/TDG/POLR2L/H2AB1/CBX3/DNMT1/H2AC6/H2BC5/HDAC1/DEK/H3C13/MYO1C/PHF19/GTF2H2/TWISTNB/H4C12/ACTB/RBBP4
REACTOME_ESTROGEN_DEPENDENT_GENE_EXPRESSION	REACTOME_ESTROGEN_DEPENDENT_GENE_EXPRESSION	148	0.629303	1.77212	0.00101833	0.016372	0.0130593	4939	tags=35%, list=13%, signal=31%	H2AC19/H2BC9/H2AC18/H3C7/H4C15/H2AC14/H3C8/H2BS1/H3C11/H2BC10/H2BC14/H4C1/H3C12/MYB/H2BC17/H2AC4/H2BC11/FOXA1/H3C14/H3C10/H4C14/H2AC20/H2BC3/H3C15/H4C13/H4C6/H4C2/H4C3/GATA3/H2BC13/KPNA2/H2BC8/H4C4/H2BC12/RUNX1/TFF3/H2AC7/H4C11/H3C1/H2AC8/H3-3A/NR5A2/H3C4/CITED1/ZNF217/H3C6/H2BC7/H4C8/H2BC4/H4C9/H2AZ1/H4C5
REACTOME_FCGAMMA_RECEPTOR_FCGR_DEPENDENT_PHAGOCYTOSIS	REACTOME_FCGAMMA_RECEPTOR_FCGR_DEPENDENT_PHAGOCYTOSIS	143	0.548027	1.53877	0.00101833	0.016372	0.0130593	7510	tags=47%, list=21%, signal=37%	IGKV1-39/IGKV1D-39/IGKV2-30/IGKV3-15/IGHV3-30/VAV3/IGLV1-40/IGKV3-20/IGKV1-17/IGKV2D-40/IGLC3/IGHV3-33/IGLV3-21/IGKV1-5/IGLV7-43/IGLV3-1/IGKV4-1/IGHV2-70/IGLV6-57/IGHV4-59/IGLV3-25/FCGR2A/FCGR3A/IGHV3-23/IGKV1D-16/IGHV4-39/IGKV2-28/IGLV3-19/IGLV2-23/IGHG1/IGLV3-27/IGLV2-8/IGHG4/IGLC2/IGHV1-69/IGKV1D-12/IGLV1-44/IGHV3-48/IGKV5-2/IGLV2-14/IGHV1-46/IGLV1-51/IGKV1D-33/IGHV3-7/IGLV1-47/CD3G/IGKV1-16/I…
REACTOME_MITOTIC_G1_PHASE_AND_G1_S_TRANSITION	REACTOME_MITOTIC_G1_PHASE_AND_G1_S_TRANSITION	149	0.608136	1.71162	0.00101833	0.016372	0.0130593	5722	tags=34%, list=16%, signal=28%	RRM2/MYBL2/TOP2A/CDK1/CCNA2/CDC45/CCNB1/MCM10/ORC1/E2F2/TK1/CDC6/TYMS/CDKN2C/CDK4/WEE1/MCM2/ORC6/POLE2/CDK2/E2F1/CDT1/CDC25A/CDKN2A/CKS1B/CDK6/FBXO5/PCNA/DBF4/MCM8/MCM4/MCM6/CDC7/RPA3/CCNE1/DHFR/CCNE2/MCM5/PRIM2/PSMB9/RBL1/PRIM1/PSMB8/POLA2/POLE/MCM3/SKP2/LIN9/MCM7/LYN
REACTOME_MITOTIC_PROPHASE	REACTOME_MITOTIC_PROPHASE	141	0.663534	1.86344	0.00101833	0.016372	0.0130593	7968	tags=54%, list=22%, signal=42%	H2AC19/H2BC9/H2AC18/H3C7/H4C15/CCNB2/H2AC14/H3C8/H2BS1/H3C11/CDK1/H2BC10/CCNB1/H2BC14/H4C1/H3C12/PLK1/H2BC17/SMC4/LMNB1/H2AC4/H2BC11/H3C14/H3C10/H4C14/H2AC20/H2BC3/H3C15/H4C13/H4C6/H4C2/H4C3/H2BC13/H2BC8/H4C4/H2BC12/H2AC7/H4C11/H3C1/NCAPG2/H2AC8/H3-3A/H3C4/NEK6/TMPO/H3C6/H2BC7/NDC1/H4C8/H2BC4/H4C9/H2AZ1/H4C5/NUP37/SMC2/H2BC6/MASTL/H2AX/NUP107/VRK1/NUP210/NUP205/H2AB1/LMNA/H2AC6/H2BC5/NCAPD3/POM12…
REACTOME_REPRODUCTION	REACTOME_REPRODUCTION	143	0.649591	1.82394	0.00101833	0.016372	0.0130593	5251	tags=41%, list=14%, signal=35%	H2AC19/H2BC9/H2AC18/H3C7/H4C15/H2AC14/H3C8/H2BS1/H3C11/H2BC10/H2BC14/RAD51/H4C1/H3C12/MND1/CDK4/H2BC17/BRCA2/LMNB1/H2AC4/H2BC11/H3C14/H3C10/H4C14/H2AC20/H2BC3/CDK2/H3C15/H4C13/H4C6/H4C2/H4C3/H2BC13/H2BC8/CATSPER1/H4C4/H2BC12/H2AC7/RBBP8/H4C11/H3C1/CATSPERB/H2AC8/H3-3A/BRCA1/H3C4/RPA3/CATSPERD/H3C6/H2BC7/ZP1/H4C8/H2BC4/H4C9/H2AZ1/H4C5/H2BC6/MSH5
WP_ENDODERM_DIFFERENTIATION	WP_ENDODERM_DIFFERENTIATION	144	0.523906	1.47215	0.00101833	0.016372	0.0130593	6322	tags=26%, list=17%, signal=22%	OTX2/HOXC11/GATA4/GDF3/HOXA1/CER1/NODAL/PAX3/FOXA2/DKK1/VAV3/FOXA1/EZH2/RAB38/GATA6/ONECUT1/LAMC1/NKX2-1/DUSP5/WDHD1/NCAPG2/TBX21/DUSP4/MIXL1/TRIM71/PRDM14/EOMES/TRIM5/DNMT3B/MAP2K3/LEF1/STAT1/MAD2L2/PTHLH/GLI2/TCF7/NME1/PBX3
REACTOME_CHROMOSOME_MAINTENANCE	REACTOME_CHROMOSOME_MAINTENANCE	140	0.695116	1.94954	0.00102041	0.016372	0.0130593	6860	tags=55%, list=19%, signal=45%	H2AC19/H2BC9/H2AC18/H4C15/CENPA/HJURP/H2AC14/H2BS1/CENPK/CENPU/H2BC10/CCNA2/KNL1/H2BC14/OIP5/H4C1/TERT/CENPM/H2BC17/CENPI/H2AC4/H2BC11/CENPW/H4C14/H2AC20/H2BC3/CDK2/CENPH/H4C13/H4C6/H4C2/H4C3/H2BC13/H2BC8/PCNA/PIF1/H4C4/H2BC12/CENPN/H2AC7/CENPL/H4C11/RFC3/H2AC8/H3-3A/RFC2/ITGB3BP/RPA3/H2BC7/PRIM2/RFC4/POLD1/PRIM1/H4C8/H2BC4/H4C9/H2AZ1/POLA2/DSCC1/H4C5/MIS18BP1/H2BC6/LIG1/CENPP/CENPO/H2AX/FEN1/BLM…
REACTOME_DEGRADATION_OF_THE_EXTRACELLULAR_MATRIX	REACTOME_DEGRADATION_OF_THE_EXTRACELLULAR_MATRIX	140	0.624475	1.75142	0.00102041	0.016372	0.0130593	5056	tags=40%, list=14%, signal=35%	MMP13/MMP9/COL3A1/CAPN6/COL1A1/MMP7/COL1A2/COL6A3/MMP8/COL5A1/COL4A1/TIMP1/COL6A2/COL8A1/COL5A2/COL4A2/MMP1/MMP11/MMP12/LAMB1/SPP1/MMP19/HSPG2/MMP2/MMP3/FBN3/MMP14/LAMC1/FN1/MMP10/NID1/DCN/TPSAB1/COL15A1/COL12A1/COL14A1/COL13A1/ELN/COL9A3/COL6A1/ADAMTS18/COL11A1/CAPN5/CTSK/LAMC2/CAPN12/ADAMTS1/CASP3/MMP25/CD44/ELANE/CTSS/ADAM9/COL2A1/COL18A1/ADAM8
REACTOME_RHO_GTPASES_ACTIVATE_FORMINS	REACTOME_RHO_GTPASES_ACTIVATE_FORMINS	140	0.635676	1.78283	0.00102041	0.016372	0.0130593	2861	tags=27%, list=8%, signal=25%	BIRC5/CENPA/SKA1/CDCA8/CDC20/SGO1/BUB1/NDC80/CENPK/BUB1B/KIF18A/AURKB/KIF2C/CENPU/CENPF/CENPE/KNL1/SPC24/NUF2/ERCC6L/TUBA1C/PLK1/CENPM/CENPI/ZWINT/MAD2L1/SGO2/TUBA3C/SPC25/CENPH/TUBB6/RHOD/CENPN/KNTC1/ZWILCH/DSN1/CENPL/DIAPH3
REACTOME_FCERI_MEDIATED_NF_KB_ACTIVATION	REACTOME_FCERI_MEDIATED_NF_KB_ACTIVATION	136	0.604814	1.69246	0.00102145	0.016372	0.0130593	7984	tags=48%, list=22%, signal=38%	IGKV1-39/IGKV1D-39/IGKV2-30/IGKV3-15/IGHV3-30/IGLV1-40/IGKV3-20/IGKV1-17/IGKV2D-40/IGLC3/IGHV3-33/IGLV3-21/IGKV1-5/IGLV7-43/IGLV3-1/IGKV4-1/IGHV2-70/IGLV6-57/IGHV4-59/IGLV3-25/IGHV3-23/IGKV1D-16/IGHV4-39/IGKV2-28/IGLV3-19/IGLV2-23/IGLV3-27/IGLV2-8/IGLC2/IGHV1-69/IGKV1D-12/FCER1G/IGLV1-44/IGHV3-48/IGKV5-2/IGLV2-14/IGHV1-46/PSMB9/IGLV1-51/IGKV1D-33/IGHV3-7/IGLV1-47/IGKV1-16/IGKV3-11/IGLV2-11/PSMB8/…
REACTOME_GENE_SILENCING_BY_RNA	REACTOME_GENE_SILENCING_BY_RNA	136	0.622211	1.74114	0.00102145	0.016372	0.0130593	7884	tags=49%, list=22%, signal=38%	H2AC19/H2BC9/H2AC18/H3C7/H4C15/H2AC14/H3C8/H2BS1/H3C11/H2BC10/H2BC14/H4C1/H3C12/H2BC17/H2AC4/H2BC11/H3C14/H3C10/H4C14/H2AC20/H2BC3/H3C15/H4C13/H4C6/H4C2/H4C3/H2BC13/H2BC8/H4C4/H2BC12/H2AC7/H4C11/H3C1/H2AC8/H3-3A/H3C4/H3C6/H2BC7/NDC1/H4C8/H2BC4/MAEL/H4C9/H2AZ1/MYBL1/H4C5/NUP37/H2BC6/H2AX/NUP107/MIR23B/NUP210/POLR2L/NUP205/H2AB1/H2AC6/H2BC5/POM121C/H3C13/TARBP2/NUP160/NUP54/RAN/H4C12/NUP85/POM121
REACTOME_HATS_ACETYLATE_HISTONES	REACTOME_HATS_ACETYLATE_HISTONES	139	0.67192	1.88205	0.00102249	0.016372	0.0130593	5187	tags=36%, list=14%, signal=31%	H2AC19/H2BC9/H2AC18/H3C7/H4C15/H2AC14/H3C8/H3C11/H2BC10/H2AC13/H2AC16/H2BC14/H4C1/H2AC12/PAX3/H3C12/H2AC17/H2BC17/H2AC4/H2BC11/H3C14/H3C10/H4C14/H2AC20/H2BC3/H3C15/H4C13/H4C6/H4C2/H4C3/H2BC13/H2BC8/H4C4/H2BC12/H2AC7/H2AC21/H2AC11/H4C11/H3C1/H2AC8/H3C4/H3C6/H2BC7/H4C8/H2BC4/H4C9/ACTL6A/H4C5/H2BC18/H2BC6
PID_P53_DOWNSTREAM_PATHWAY	PID_P53_DOWNSTREAM_PATHWAY	137	0.536427	1.50128	0.00102354	0.016372	0.0130593	7817	tags=41%, list=21%, signal=32%	EDN2/CCNB1/GDF15/E2F2/LIF/SERPINE1/TP73/SNAI2/DKK1/EGFR/STEAP3/IGFBP3/SPP1/BDKRB2/VDR/FOXA1/AFP/E2F1/MMP2/PCNA/DUSP5/BCL2A1/EPHA2/TP63/CASP6/MET/MDM2/CAV1/CASP1/POU4F1/HGF/GADD45A/TNFRSF10C/ATF3/TAP1/FAS/COL18A1/TNFRSF10D/TIGAR/TP53I3/TNFRSF10B/TP53/SFN/PLK3/TRIAP1/HIC1/BAK1/SH2D1A/S100A2/PRDM1/BAX/PRMT1/DDB2/DUSP1/E2F3/MSH2
REACTOME_HOMOLOGY_DIRECTED_REPAIR	REACTOME_HOMOLOGY_DIRECTED_REPAIR	138	0.673823	1.88484	0.00102354	0.016372	0.0130593	7317	tags=46%, list=20%, signal=37%	H2BC9/H4C15/H2BS1/EXO1/H2BC10/CCNA2/BRIP1/CLSPN/H2BC14/POLQ/RAD51/H4C1/RAD51AP1/H2BC17/XRCC2/BRCA2/H2BC11/RMI2/EME1/POLE2/H4C14/H2BC3/CDK2/TIMELESS/H4C13/H4C6/H4C2/CHEK1/H4C3/H2BC13/H2BC8/PCNA/H4C4/H2BC12/RBBP8/H4C11/RFC3/GEN1/RFC2/BRCA1/RPA3/H2BC7/BARD1/RFC4/POLD1/H4C8/H2BC4/H4C9/H4C5/POLE/H2BC6/H2AX/FEN1/BLM/POLD3/PPP4C/DNA2/POLH/HUS1/H2BC5/TIPIN/RAD9B/POLE3
KEGG_SYSTEMIC_LUPUS_ERYTHEMATOSUS	KEGG_SYSTEMIC_LUPUS_ERYTHEMATOSUS	134	0.711952	1.98634	0.00102669	0.016372	0.0130593	6913	tags=68%, list=19%, signal=55%	H2AC19/H2BC9/H2AC18/H3C7/H4C15/H2AC14/H3C8/H3C11/H2BC10/H2AC13/H2AC16/H2BC14/H4C1/H2AC12/H3C12/H2AC17/H2BC17/H2AC4/FCGR2B/H2BC11/H3C14/H3C10/H4C14/H2AC20/H2BC3/FCGR2C/H3C15/H4C13/H4C6/H3-5/H4C2/H4C3/H2BC13/H2BC8/FCGR3B/H4C4/H2BC12/H2AC7/IFNG/H2AC21/H2AC11/H4C11/H3C1/FCGR2A/ACTN1/FCGR3A/IL10/HLA-DRA/CD80/H2AC8/H3-3A/H3C4/CD28/C1R/HLA-DQA1/H3C6/HLA-DMB/H2BC7/HLA-DQB1/HLA-DPA1/CD40LG/C2/H4C8/C1S/ELA…
REACTOME_HCMV_EARLY_EVENTS	REACTOME_HCMV_EARLY_EVENTS	135	0.667526	1.86325	0.00102669	0.016372	0.0130593	5187	tags=44%, list=14%, signal=38%	H2AC19/H2BC9/H2AC18/H3C7/H4C15/H2AC14/H3C8/H3C11/H2BC10/H2AC13/H2AC16/H2BC14/H4C1/TUBA1C/H2AC12/H3C12/H2AC17/H2BC17/EGFR/H2AC4/H2BC11/H3C14/H3C10/EZH2/H4C14/TUBA3C/H2AC20/H2BC3/H3C15/H4C13/H4C6/H4C2/TUBB6/H4C3/H2BC13/H2BC8/H4C4/H2BC12/H2AC7/H2AC21/H2AC11/H4C11/H3C1/H2AC8/H3C4/H3C6/H2BC7/ITGB1/NDC1/H4C8/TUBA3E/H2BC4/H4C9/TUBA1A/H4C5/TUBA1B/NUP37/H2BC18/H2BC6
REACTOME_OXIDATIVE_STRESS_INDUCED_SENESCENCE	REACTOME_OXIDATIVE_STRESS_INDUCED_SENESCENCE	122	0.672147	1.87052	0.00102881	0.016372	0.0130593	5597	tags=47%, list=15%, signal=40%	H2AC19/H2BC9/H2AC18/H3C7/H4C15/H2AC14/H3C8/H2BS1/H3C11/H2BC10/H2BC14/E2F2/H4C1/H3C12/CDKN2C/CDK4/H2BC17/H2AC4/H2BC11/H3C14/H3C10/EZH2/H4C14/H2AC20/H2BC3/E2F1/H3C15/H4C13/H4C6/CDKN2A/H4C2/H4C3/H2BC13/H2BC8/CDK6/H4C4/H2BC12/IFNB1/H2AC7/H4C11/H3C1/H2AC8/H3-3A/MDM2/H3C4/CBX2/H3C6/H2BC7/H4C8/H2BC4/H4C9/H2AZ1/H4C5/H2BC6/MAP2K3/H2AX/TP53
KEGG_CELL_CYCLE	KEGG_CELL_CYCLE	124	0.673223	1.87409	0.00102987	0.016372	0.0130593	6271	tags=40%, list=17%, signal=34%	TTK/CCNB2/CDC20/BUB1/CDC25C/BUB1B/ESPL1/CDK1/CCNA2/CDC45/CCNB1/PTTG1/ORC1/E2F2/CDC6/CDKN2C/PLK1/CDK4/WEE1/MCM2/MAD2L1/ORC6/PKMYT1/CDK2/E2F1/CDC25A/CDKN2A/CHEK2/CHEK1/CDK6/PCNA/DBF4/TGFB2/MCM4/MDM2/MCM6/CDC7/CCNE1/CCNE2/MCM5/RBL1/GADD45A/MCM3/SKP2/MAD2L2/MCM7/TP53/SFN/ORC5/SMC1B
REACTOME_RESOLUTION_OF_SISTER_CHROMATID_COHESION	REACTOME_RESOLUTION_OF_SISTER_CHROMATID_COHESION	126	0.694941	1.93333	0.00102987	0.016372	0.0130593	2822	tags=32%, list=8%, signal=29%	BIRC5/CENPA/CCNB2/SKA1/CDCA8/CDC20/SGO1/BUB1/NDC80/CENPK/BUB1B/KIF18A/AURKB/KIF2C/CDK1/CENPU/CENPF/CENPE/KNL1/SPC24/NUF2/ERCC6L/CCNB1/TUBA1C/PLK1/CENPM/CENPI/CDCA5/ZWINT/MAD2L1/SGO2/TUBA3C/SPC25/CENPH/TUBB6/CENPN/KNTC1/ZWILCH/DSN1/CENPL
REACTOME_DNA_REPLICATION	REACTOME_DNA_REPLICATION	128	0.628847	1.74998	0.00103093	0.016372	0.0130593	11426	tags=65%, list=31%, signal=45%	UBE2C/CCNA2/CDC45/MCM10/ORC1/E2F2/CDC6/GINS2/GINS1/MCM2/ORC6/POLE2/CDK2/E2F1/CDT1/UBE2S/GINS4/PCNA/DBF4/MCM8/RFC3/MCM4/MCM6/CDC7/RFC2/RPA3/CCNE1/CCNE2/MCM5/PRIM2/PSMB9/RFC4/POLD1/PRIM1/PSMB8/POLA2/POLE/MCM3/SKP2/LIG1/MCM7/FEN1/POLD3/ORC5/PSMD8/DNA2/PSMC2/POLE3/PSMA7/E2F3/PSME2/PSMA2/PSMC1/RPA4/PSMD5/PSMA5/POLE4/PSMC4/PSMA1/PSMD14/RFC5/PSMB3/RPA2/PSMA4/POLA1/PSMB2/SEM1/CDC23/ANAPC11/ANAPC7/PSMB4/R…
REACTOME_RUNX1_REGULATES_TRANSCRIPTION_OF_GENES_INVOLVED_IN_DIFFERENTIATION_OF_HSCS	REACTOME_RUNX1_REGULATES_TRANSCRIPTION_OF_GENES_INVOLVED_IN_DIFFERENTIATION_OF_HSCS	128	0.668814	1.8612	0.00103093	0.016372	0.0130593	4939	tags=39%, list=13%, signal=34%	H2AC19/H2BC9/H2AC18/H3C7/H4C15/H2AC14/H3C8/H2BS1/H3C11/H2BC10/H2BC14/H4C1/H3C12/MYB/TP73/H2BC17/H2AC4/H2BC11/H3C14/H3C10/H4C14/H2AC20/H2BC3/H3C15/H4C13/H4C6/H4C2/H4C3/GATA3/H2BC13/H2BC8/H4C4/H2BC12/RUNX1/H2AC7/H4C11/H3C1/LMO1/H2AC8/H3-3A/H3C4/H3C6/H2BC7/PSMB9/H4C8/H2BC4/PSMB8/H4C9/H2AZ1/H4C5
REACTOME_MEIOSIS	REACTOME_MEIOSIS	117	0.687963	1.90776	0.00103199	0.016372	0.0130593	5251	tags=46%, list=14%, signal=40%	H2AC19/H2BC9/H2AC18/H3C7/H4C15/H2AC14/H3C8/H2BS1/H3C11/H2BC10/H2BC14/RAD51/H4C1/H3C12/MND1/CDK4/H2BC17/BRCA2/LMNB1/H2AC4/H2BC11/H3C14/H3C10/H4C14/H2AC20/H2BC3/CDK2/H3C15/H4C13/H4C6/H4C2/H4C3/H2BC13/H2BC8/H4C4/H2BC12/H2AC7/RBBP8/H4C11/H3C1/H2AC8/H3-3A/BRCA1/H3C4/RPA3/H3C6/H2BC7/H4C8/H2BC4/H4C9/H2AZ1/H4C5/H2BC6/MSH5
REACTOME_PRE_NOTCH_EXPRESSION_AND_PROCESSING	REACTOME_PRE_NOTCH_EXPRESSION_AND_PROCESSING	117	0.685516	1.90098	0.00103199	0.016372	0.0130593	5597	tags=44%, list=15%, signal=37%	H2AC19/H2BC9/H2AC18/H3C7/H4C15/H2AC14/H3C8/H2BS1/H3C11/H2BC10/H2BC14/H4C1/H3C12/H2BC17/H2AC4/H2BC11/H3C14/H3C10/H4C14/H2AC20/H2BC3/E2F1/H3C15/H4C13/H4C6/H4C2/H4C3/H2BC13/H2BC8/H4C4/H2BC12/RUNX1/H2AC7/H4C11/H3C1/H2AC8/H3-3A/ELF3/H3C4/H3C6/H2BC7/MIR34C/H4C8/H2BC4/H4C9/H2AZ1/H4C5/H2BC6/NOTCH3/H2AX/TP53
REACTOME_PARASITE_INFECTION	REACTOME_PARASITE_INFECTION	116	0.615617	1.70766	0.00103306	0.016372	0.0130593	8038	tags=59%, list=22%, signal=46%	IGKV1-39/IGKV1D-39/IGKV2-30/IGKV3-15/IGHV3-30/VAV3/IGLV1-40/IGKV3-20/IGKV1-17/IGKV2D-40/IGLC3/IGHV3-33/IGLV3-21/IGKV1-5/IGLV7-43/IGLV3-1/IGKV4-1/IGHV2-70/IGLV6-57/IGHV4-59/IGLV3-25/FCGR3A/IGHV3-23/IGKV1D-16/IGHV4-39/IGKV2-28/IGLV3-19/IGLV2-23/IGHG1/IGLV3-27/IGLV2-8/IGHG4/IGLC2/IGHV1-69/IGKV1D-12/IGLV1-44/IGHV3-48/IGKV5-2/IGLV2-14/IGHV1-46/IGLV1-51/IGKV1D-33/IGHV3-7/IGLV1-47/CD3G/IGKV1-16/IGKV3-11…
REACTOME_ACTIVATION_OF_ANTERIOR_HOX_GENES_IN_HINDBRAIN_DEVELOPMENT_DURING_EARLY_EMBRYOGENESIS	REACTOME_ACTIVATION_OF_ANTERIOR_HOX_GENES_IN_HINDBRAIN_DEVELOPMENT_DURING_EARLY_EMBRYOGENESIS	120	0.720046	2.00104	0.0010352	0.016372	0.0130593	5187	tags=48%, list=14%, signal=41%	H2AC19/H2BC9/H2AC18/H3C7/HOXA2/H4C15/HOXA4/HOXA3/H2AC14/H3C8/H2BS1/H3C11/HOXB3/HOXB2/HOXB4/H2BC10/H2BC14/HOXA1/H4C1/H3C12/H2BC17/HOXC4/H2AC4/H2BC11/H3C14/H3C10/EZH2/H4C14/H2AC20/H2BC3/H3C15/H4C13/H4C6/H4C2/H4C3/HOXD3/H2BC13/H2BC8/H4C4/H2BC12/H2AC7/HOXD4/H4C11/H3C1/H2AC8/H3-3A/H3C4/H3C6/H2BC7/H4C8/H2BC4/H4C9/H2AZ1/AJUBA/H4C5/MEIS1/H2BC6
WP_CELL_CYCLE	WP_CELL_CYCLE	120	0.66997	1.86188	0.0010352	0.016372	0.0130593	6271	tags=40%, list=17%, signal=33%	TTK/CCNB2/CDC20/BUB1/CDC25C/ESPL1/CDK1/CCNA2/CDC45/CCNB1/PTTG1/ORC1/E2F2/CDC6/CDKN2C/PLK1/CDK4/WEE1/MCM2/ORC6/PKMYT1/CDK2/E2F1/CDC25A/CDKN2A/CHEK2/CHEK1/CDK6/PCNA/DBF4/TGFB2/MCM4/MDM2/MCM6/CDC7/CCNE1/CCNE2/MCM5/RBL1/GADD45A/MCM3/SKP2/MAD2L2/MCM7/TP53/SFN/ORC5/SMC1B
REACTOME_HCMV_LATE_EVENTS	REACTOME_HCMV_LATE_EVENTS	113	0.714719	1.97394	0.0010395	0.016372	0.0130593	5187	tags=46%, list=14%, signal=40%	H2AC19/H2BC9/H2AC18/H3C7/H4C15/H2AC14/H3C8/H3C11/H2BC10/H2AC13/H2AC16/H2BC14/H4C1/H2AC12/H3C12/H2AC17/H2BC17/H2AC4/H2BC11/H3C14/H3C10/H4C14/H2AC20/H2BC3/H3C15/H4C13/H4C6/H4C2/H4C3/H2BC13/H2BC8/H4C4/H2BC12/H2AC7/H2AC21/H2AC11/H4C11/H3C1/H2AC8/H3C4/H3C6/H2BC7/NDC1/CEBPD/H4C8/H2BC4/H4C9/H4C5/NUP37/H2BC18/CHMP4C/H2BC6
REACTOME_TELOMERE_MAINTENANCE	REACTOME_TELOMERE_MAINTENANCE	113	0.676544	1.86851	0.0010395	0.016372	0.0130593	6860	tags=52%, list=19%, signal=43%	H2AC19/H2BC9/H2AC18/H4C15/H2AC14/H2BS1/H2BC10/CCNA2/H2BC14/H4C1/TERT/H2BC17/H2AC4/H2BC11/H4C14/H2AC20/H2BC3/CDK2/H4C13/H4C6/H4C2/H4C3/H2BC13/H2BC8/PCNA/PIF1/H4C4/H2BC12/H2AC7/H4C11/RFC3/H2AC8/H3-3A/RFC2/RPA3/H2BC7/PRIM2/RFC4/POLD1/PRIM1/H4C8/H2BC4/H4C9/H2AZ1/POLA2/DSCC1/H4C5/H2BC6/LIG1/H2AX/FEN1/BLM/POLR2L/NOP10/POLD3/H2AB1/DNA2/H2AC6/H2BC5
REACTOME_COMPLEMENT_CASCADE	REACTOME_COMPLEMENT_CASCADE	114	0.722118	1.99609	0.00104058	0.016372	0.0130593	6760	tags=70%, list=18%, signal=57%	IGKV1-39/IGKV1D-39/IGKV2-30/IGKV3-15/IGHV3-30/CFHR1/IGLV1-40/CR1/IGKV3-20/IGKV1-17/IGKV2D-40/IGLC3/IGHV3-33/IGLV3-21/IGKV1-5/FCN3/IGLV7-43/IGLV3-1/IGKV4-1/IGHV2-70/IGLV6-57/IGHV4-59/IGLV3-25/CFI/IGHV3-23/IGKV1D-16/IGHV4-39/IGKV2-28/IGLV3-19/CFH/IGLV2-23/COLEC11/C5AR1/IGHG1/IGLV3-27/IGLV2-8/SERPING1/C1R/IGHG4/IGLC2/PROS1/IGHV1-69/FCN1/IGKV1D-12/IGLV1-44/IGHV3-48/IGKV5-2/C4BPA/CFB/IGLV2-14/IGHV1-46…
REACTOME_BINDING_AND_UPTAKE_OF_LIGANDS_BY_SCAVENGER_RECEPTORS	REACTOME_BINDING_AND_UPTAKE_OF_LIGANDS_BY_SCAVENGER_RECEPTORS	98	0.717507	1.96346	0.00104493	0.016372	0.0130593	6539	tags=70%, list=18%, signal=58%	SAA1/HP/COL3A1/COL1A1/COL1A2/COL4A1/IGKV1-39/COL4A2/IGKV1D-39/IGKV2-30/IGKV3-15/IGHV3-30/MARCO/CD36/HBA1/IGLV1-40/MSR1/IGKV3-20/IGKV1-17/IGKV2D-40/IGLC3/CD163/IGHV3-33/IGLV3-21/IGKV1-5/IGLV7-43/IGLV3-1/IGKV4-1/IGHV2-70/IGLV6-57/IGHV4-59/IGLV3-25/IGHV3-23/IGKV1D-16/IGHV4-39/IGKV2-28/IGLV3-19/IGLV2-23/COLEC11/IGLV3-27/IGLV2-8/IGLC2/IGHV1-69/JCHAIN/APOL1/IGKV1D-12/IGLV1-44/IGHV3-48/IGKV5-2/IGLV2-14/…
REACTOME_PROCESSING_OF_DNA_DOUBLE_STRAND_BREAK_ENDS	REACTOME_PROCESSING_OF_DNA_DOUBLE_STRAND_BREAK_ENDS	98	0.683939	1.8716	0.00104493	0.016372	0.0130593	7214	tags=49%, list=20%, signal=39%	H2BC9/H4C15/H2BS1/EXO1/H2BC10/CCNA2/BRIP1/CLSPN/H2BC14/H4C1/H2BC17/H2BC11/RMI2/H4C14/H2BC3/CDK2/TIMELESS/H4C13/H4C6/H4C2/CHEK1/H4C3/H2BC13/H2BC8/H4C4/H2BC12/RBBP8/H4C11/RFC3/RFC2/BRCA1/RPA3/H2BC7/BARD1/RFC4/H4C8/H2BC4/H4C9/H4C5/H2BC6/H2AX/BLM/PPP4C/DNA2/HUS1/H2BC5/TIPIN/RAD9B
REACTOME_RNA_POLYMERASE_I_TRANSCRIPTION	REACTOME_RNA_POLYMERASE_I_TRANSCRIPTION	109	0.674714	1.85851	0.00104493	0.016372	0.0130593	5187	tags=41%, list=14%, signal=36%	H2AC19/H2BC9/H2AC18/H3C7/H4C15/H2AC14/H3C8/H2BS1/H3C11/H2BC10/H2BC14/H4C1/H3C12/H2BC17/H2AC4/H2BC11/H3C14/H3C10/H4C14/H2AC20/H2BC3/H3C15/H4C13/H4C6/H4C2/H4C3/H2BC13/H2BC8/H4C4/H2BC12/H2AC7/H4C11/H3C1/H2AC8/H3-3A/H3C4/H3C6/CAVIN1/H2BC7/H4C8/H2BC4/H4C9/H2AZ1/H4C5/H2BC6
REACTOME_AMYLOID_FIBER_FORMATION	REACTOME_AMYLOID_FIBER_FORMATION	107	0.721033	1.98133	0.00104603	0.016372	0.0130593	5187	tags=51%, list=14%, signal=44%	SAA1/H2AC19/H2BC9/H2AC18/H3C7/H4C15/H2AC14/H3C8/H2BS1/H3C11/H2BC10/H2BC14/LTF/TGFBI/H4C1/H3C12/PRL/H2BC17/H2AC4/H2BC11/TTR/LYZ/H3C14/H3C10/H4C14/HSPG2/H2AC20/H2BC3/H3C15/H4C13/H4C6/H4C2/H4C3/H2BC13/H2BC8/H4C4/H2BC12/H2AC7/H4C11/H3C1/H2AC8/H3-3A/H3C4/H3C6/H2BC7/ODAM/H4C8/H2BC4/H4C9/H2AZ1/H4C5/SEMG1/B2M/APCS/H2BC6
REACTOME_INTERLEUKIN_4_AND_INTERLEUKIN_13_SIGNALING	REACTOME_INTERLEUKIN_4_AND_INTERLEUKIN_13_SIGNALING	111	0.614385	1.69326	0.00104603	0.016372	0.0130593	7391	tags=47%, list=20%, signal=38%	SAA1/MMP9/BIRC5/COL1A2/CXCL8/TIMP1/VEGFA/F13A1/IL13RA2/LIF/MMP1/NOS2/TWIST1/CCL11/ANXA1/CD36/IL6/SOCS3/MMP2/MMP3/FN1/GATA3/SOCS1/HMOX1/VIM/IL10/IGHG1/IGHG4/PTGS2/HGF/ICAM1/CCL2/FASLG/ITGB1/CEBPD/OSM/BATF/IGHE/IL23R/STAT1/LCN2/TP53/IL2RG/MUC1/FSCN1/ALOX5/PIM1/ITGB2/VCAM1/IL18/IL1A/JAK3
REACTOME_MITOTIC_SPINDLE_CHECKPOINT	REACTOME_MITOTIC_SPINDLE_CHECKPOINT	111	0.720126	1.98468	0.00104603	0.016372	0.0130593	2822	tags=32%, list=8%, signal=29%	BIRC5/UBE2C/CENPA/SKA1/CDCA8/CDC20/SGO1/BUB1/NDC80/CENPK/BUB1B/KIF18A/AURKB/KIF2C/CENPU/CENPF/CENPE/KNL1/SPC24/NUF2/ERCC6L/PLK1/CENPM/CENPI/ZWINT/MAD2L1/SGO2/SPC25/UBE2S/CENPH/CENPN/KNTC1/ZWILCH/DSN1/CENPL
REACTOME_NEGATIVE_EPIGENETIC_REGULATION_OF_RRNA_EXPRESSION	REACTOME_NEGATIVE_EPIGENETIC_REGULATION_OF_RRNA_EXPRESSION	107	0.687386	1.88887	0.00104603	0.016372	0.0130593	5496	tags=43%, list=15%, signal=37%	H2AC19/H2BC9/H2AC18/H3C7/H4C15/H2AC14/H3C8/H2BS1/H3C11/H2BC10/H2BC14/H4C1/H3C12/H2BC17/H2AC4/H2BC11/H3C14/H3C10/H4C14/H2AC20/H2BC3/H3C15/H4C13/H4C6/H4C2/H4C3/H2BC13/H2BC8/H4C4/H2BC12/H2AC7/H4C11/H3C1/H2AC8/H3-3A/H3C4/H3C6/H2BC7/H4C8/H2BC4/H4C9/H2AZ1/H4C5/H2BC6/DNMT3B/H2AX
REACTOME_SENESCENCE_ASSOCIATED_SECRETORY_PHENOTYPE_SASP_	REACTOME_SENESCENCE_ASSOCIATED_SECRETORY_PHENOTYPE_SASP_	110	0.730237	2.01032	0.00104603	0.016372	0.0130593	4939	tags=49%, list=13%, signal=43%	H2AC19/H2BC9/H2AC18/H3C7/H4C15/UBE2C/CXCL8/H2AC14/H3C8/H2BS1/H3C11/H2BC10/CCNA2/H2BC14/H4C1/H3C12/CDKN2C/CDK4/H2BC17/H2AC4/H2BC11/IL6/H3C14/H3C10/H4C14/H2AC20/H2BC3/CDK2/UBE2S/H3C15/H4C13/H4C6/CDKN2A/H4C2/H4C3/H2BC13/H2BC8/CDK6/H4C4/H2BC12/H2AC7/H4C11/H3C1/IGFBP7/H2AC8/H3-3A/H3C4/H3C6/H2BC7/H4C8/H2BC4/H4C9/H2AZ1/H4C5
REACTOME_POSITIVE_EPIGENETIC_REGULATION_OF_RRNA_EXPRESSION	REACTOME_POSITIVE_EPIGENETIC_REGULATION_OF_RRNA_EXPRESSION	104	0.676002	1.85533	0.00104712	0.016372	0.0130593	5187	tags=42%, list=14%, signal=36%	H2AC19/H2BC9/H2AC18/H3C7/H4C15/H2AC14/H3C8/H2BS1/H3C11/H2BC10/H2BC14/H4C1/H3C12/H2BC17/H2AC4/H2BC11/H3C14/H3C10/H4C14/H2AC20/H2BC3/H3C15/H4C13/H4C6/H4C2/H4C3/H2BC13/H2BC8/H4C4/H2BC12/H2AC7/H4C11/H3C1/H2AC8/H3-3A/H3C4/H3C6/H2BC7/H4C8/H2BC4/H4C9/H2AZ1/H4C5/H2BC6
REACTOME_TRANSCRIPTIONAL_REGULATION_BY_SMALL_RNAS	REACTOME_TRANSCRIPTIONAL_REGULATION_BY_SMALL_RNAS	105	0.687414	1.88774	0.00104712	0.016372	0.0130593	7884	tags=59%, list=22%, signal=46%	H2AC19/H2BC9/H2AC18/H3C7/H4C15/H2AC14/H3C8/H2BS1/H3C11/H2BC10/H2BC14/H4C1/H3C12/H2BC17/H2AC4/H2BC11/H3C14/H3C10/H4C14/H2AC20/H2BC3/H3C15/H4C13/H4C6/H4C2/H4C3/H2BC13/H2BC8/H4C4/H2BC12/H2AC7/H4C11/H3C1/H2AC8/H3-3A/H3C4/H3C6/H2BC7/NDC1/H4C8/H2BC4/H4C9/H2AZ1/H4C5/NUP37/H2BC6/H2AX/NUP107/NUP210/POLR2L/NUP205/H2AB1/H2AC6/H2BC5/POM121C/H3C13/NUP160/NUP54/RAN/H4C12/NUP85/POM121
REACTOME_RUNX1_REGULATES_GENES_INVOLVED_IN_MEGAKARYOCYTE_DIFFERENTIATION_AND_PLATELET_FUNCTION	REACTOME_RUNX1_REGULATES_GENES_INVOLVED_IN_MEGAKARYOCYTE_DIFFERENTIATION_AND_PLATELET_FUNCTION	96	0.716126	1.95836	0.00104822	0.016372	0.0130593	5496	tags=52%, list=15%, signal=44%	H2AC19/H2BC9/H2AC18/H3C7/H4C15/H2AC14/H3C8/H2BS1/H3C11/H2BC10/H2BC14/THBS1/H4C1/H3C12/H2BC17/H2AC4/H2BC11/H3C14/H3C10/H4C14/H2AC20/H2BC3/H3C15/H4C13/H4C6/H4C2/H4C3/H2BC13/H2BC8/H4C4/H2BC12/RUNX1/H2AC7/MIR27A/H4C11/H3C1/MYL9/H2AC8/H3-3A/H3C4/H3C6/H2BC7/H4C8/H2BC4/H4C9/H2AZ1/H4C5/H2BC6/PRMT6/H2AX
REACTOME_FCGR3A_MEDIATED_IL10_SYNTHESIS	REACTOME_FCGR3A_MEDIATED_IL10_SYNTHESIS	95	0.642758	1.75504	0.00105042	0.016372	0.0130593	5722	tags=58%, list=16%, signal=49%	IGKV1-39/IGKV1D-39/IGKV2-30/IGKV3-15/IGHV3-30/IGLV1-40/IGKV3-20/IGKV1-17/IGKV2D-40/IGLC3/IGHV3-33/IGLV3-21/IGKV1-5/IGLV7-43/IGLV3-1/IGKV4-1/IGHV2-70/IGLV6-57/IGHV4-59/IGLV3-25/FCGR2A/FCGR3A/IGHV3-23/IL10/IGKV1D-16/IGHV4-39/IGKV2-28/IGLV3-19/IGLV2-23/IGHG1/IGLV3-27/IGLV2-8/IGHG4/IGLC2/IGHV1-69/IGKV1D-12/IGLV1-44/IGHV3-48/IGKV5-2/IGLV2-14/IGHV1-46/IGLV1-51/IGKV1D-33/IGHV3-7/IGLV1-47/CD3G/IGKV1-16/I…
REACTOME_G2_M_DNA_DAMAGE_CHECKPOINT	REACTOME_G2_M_DNA_DAMAGE_CHECKPOINT	95	0.698096	1.90614	0.00105042	0.016372	0.0130593	5870	tags=47%, list=16%, signal=40%	H2BC9/H4C15/H2BS1/CDC25C/EXO1/CDK1/H2BC10/CCNB1/BRIP1/H2BC14/H4C1/H2BC17/WEE1/H2BC11/RMI2/H4C14/H2BC3/H4C13/H4C6/H4C2/CHEK2/CHEK1/H4C3/H2BC13/H2BC8/H4C4/H2BC12/RBBP8/H4C11/RFC3/RFC2/BRCA1/RPA3/H2BC7/BARD1/RFC4/H4C8/H2BC4/H4C9/H4C5/H2BC6/H2AX/TP53/SFN/BLM
REACTOME_B_WICH_COMPLEX_POSITIVELY_REGULATES_RRNA_EXPRESSION	REACTOME_B_WICH_COMPLEX_POSITIVELY_REGULATES_RRNA_EXPRESSION	89	0.709957	1.93239	0.00105263	0.016372	0.0130593	5187	tags=49%, list=14%, signal=43%	H2AC19/H2BC9/H2AC18/H3C7/H4C15/H2AC14/H3C8/H2BS1/H3C11/H2BC10/H2BC14/H4C1/H3C12/H2BC17/H2AC4/H2BC11/H3C14/H3C10/H4C14/H2AC20/H2BC3/H3C15/H4C13/H4C6/H4C2/H4C3/H2BC13/H2BC8/H4C4/H2BC12/H2AC7/H4C11/H3C1/H2AC8/H3-3A/H3C4/H3C6/H2BC7/H4C8/H2BC4/H4C9/H2AZ1/H4C5/H2BC6
REACTOME_RHO_GTPASES_ACTIVATE_PKNS	REACTOME_RHO_GTPASES_ACTIVATE_PKNS	92	0.680672	1.85524	0.00105263	0.016372	0.0130593	6860	tags=60%, list=19%, signal=49%	H2AC19/H2BC9/H2AC18/H3C7/H4C15/H2AC14/H3C8/H2BS1/H3C11/CDC25C/H2BC10/H2BC14/H4C1/H3C12/H2BC17/H2AC4/H2BC11/H3C14/H3C10/H4C14/H2AC20/H2BC3/H3C15/H4C13/H4C6/H4C2/H4C3/H2BC13/H2BC8/H4C4/H2BC12/H2AC7/H4C11/H3C1/MYL9/H2AC8/H3-3A/H3C4/H3C6/H2BC7/H4C8/H2BC4/PKN3/H4C9/H2AZ1/H4C5/H2BC6/H2AX/SFN/H2AB1/MYL12B/RHOC/MYL6/H2AC6/H2BC5
REACTOME_RNA_POLYMERASE_I_PROMOTER_ESCAPE	REACTOME_RNA_POLYMERASE_I_PROMOTER_ESCAPE	89	0.719323	1.95788	0.00105263	0.016372	0.0130593	5187	tags=49%, list=14%, signal=43%	H2AC19/H2BC9/H2AC18/H3C7/H4C15/H2AC14/H3C8/H2BS1/H3C11/H2BC10/H2BC14/H4C1/H3C12/H2BC17/H2AC4/H2BC11/H3C14/H3C10/H4C14/H2AC20/H2BC3/H3C15/H4C13/H4C6/H4C2/H4C3/H2BC13/H2BC8/H4C4/H2BC12/H2AC7/H4C11/H3C1/H2AC8/H3-3A/H3C4/H3C6/H2BC7/H4C8/H2BC4/H4C9/H2AZ1/H4C5/H2BC6
WP_ALLOGRAFT_REJECTION	WP_ALLOGRAFT_REJECTION	89	0.626912	1.70636	0.00105263	0.016372	0.0130593	8624	tags=62%, list=24%, signal=47%	IL2RA/CXCL8/COL5A1/VEGFA/CXCL11/PRF1/AGTR1/CXCL9/CXCL13/VIM/IFNG/IL10/GNLY/HLA-DRA/CD80/CD28/HLA-DQA1/HLA-DMB/HLA-DQB1/GZMB/HLA-DPA1/CASP3/FASLG/CD40LG/C2/CASP8/HLA-A/FAS/HLA-DRB1/TUBA1B/HLA-B/HLA-DPB1/C1QB/CD40/HLA-DQA2/STAT1/HLA-C/HLA-DMA/C1QC/C8B/C3/HLA-DOA/C1QA/LRRK2/CASP7/HLA-DRB5/MICA/IL1A/C7/CD86/HLA-DOB/CXCR5/TGFB1/HLA-F/PDGFRA
REACTOME_BASE_EXCISION_REPAIR	REACTOME_BASE_EXCISION_REPAIR	90	0.710285	1.93236	0.00105374	0.016372	0.0130593	6039	tags=52%, list=16%, signal=44%	H2AC19/H2BC9/H2AC18/NEIL3/H4C15/H2AC14/H2BS1/H2BC10/H2BC14/H4C1/H2BC17/H2AC4/H2BC11/POLE2/H4C14/H2AC20/H2BC3/H4C13/H4C6/H4C2/H4C3/H2BC13/H2BC8/PCNA/H4C4/H2BC12/H2AC7/H4C11/RFC3/H2AC8/RFC2/RPA3/H2BC7/RFC4/POLD1/H4C8/H2BC4/H4C9/H2AZ1/H4C5/POLE/H2BC6/LIG1/H2AX/FEN1/TDG/POLD3
REACTOME_COLLAGEN_FORMATION	REACTOME_COLLAGEN_FORMATION	90	0.707743	1.92545	0.00105374	0.016372	0.0130593	5854	tags=57%, list=16%, signal=48%	MMP13/MMP9/COL3A1/COL1A1/MMP7/COL1A2/COL6A3/PCOLCE/COL5A1/COL4A1/LOX/LOXL1/COL6A2/COL8A1/COL5A2/COL4A2/ADAMTS3/SERPINH1/LOXL2/MMP3/LOXL4/COL15A1/COL12A1/P4HA3/COL14A1/COL13A1/COL9A3/CD151/COL6A1/PCOLCE2/ADAMTS14/COL11A1/P3H1/COL22A1/LAMC2/PLOD1/PLOD2/P3H2/ADAMTS2/P4HA2/CTSS/COLGALT1/COL2A1/COL18A1/COL21A1/PLOD3/LOXL3/BMP1/CTSB/P4HB/COL8A2
REACTOME_FORMATION_OF_THE_BETA_CATENIN_TCF_TRANSACTIVATING_COMPLEX	REACTOME_FORMATION_OF_THE_BETA_CATENIN_TCF_TRANSACTIVATING_COMPLEX	90	0.73686	2.00466	0.00105374	0.016372	0.0130593	5496	tags=53%, list=15%, signal=45%	H2AC19/H2BC9/H2AC18/H3C7/H4C15/H2AC14/H3C8/H2BS1/H3C11/H2BC10/H2BC14/H4C1/H3C12/TERT/H2BC17/H2AC4/H2BC11/H3C14/H3C10/H4C14/H2AC20/H2BC3/H3C15/H4C13/H4C6/H4C2/H4C3/H2BC13/H2BC8/H4C4/H2BC12/H2AC7/H4C11/H3C1/H2AC8/H3-3A/H3C4/H3C6/H2BC7/RUNX3/H4C8/H2BC4/H4C9/H2AZ1/H4C5/H2BC6/LEF1/H2AX
REACTOME_APC_C_MEDIATED_DEGRADATION_OF_CELL_CYCLE_PROTEINS	REACTOME_APC_C_MEDIATED_DEGRADATION_OF_CELL_CYCLE_PROTEINS	88	0.601012	1.63465	0.00105597	0.016372	0.0130593	2541	tags=17%, list=7%, signal=16%	UBE2C/NEK2/CDC20/BUB1B/AURKB/CDK1/CCNA2/CCNB1/PTTG1/AURKA/PLK1/MAD2L1/CDK2/UBE2S/FBXO5
REACTOME_TRANSCRIPTIONAL_REGULATION_OF_GRANULOPOIESIS	REACTOME_TRANSCRIPTIONAL_REGULATION_OF_GRANULOPOIESIS	88	0.745793	2.02844	0.00105597	0.016372	0.0130593	5539	tags=60%, list=15%, signal=51%	H2AC19/H2BC9/H2AC18/H3C7/H4C15/H2AC14/H3C8/H2BS1/H3C11/H2BC10/H2BC14/H4C1/H3C12/MYB/CDK4/H2BC17/H2AC4/H2BC11/H3C14/H3C10/H4C14/H2AC20/H2BC3/CDK2/E2F1/H3C15/H4C13/H4C6/H4C2/H4C3/H2BC13/H2BC8/H4C4/H2BC12/RUNX1/H2AC7/H4C11/H3C1/H2AC8/H3-3A/H3C4/H3C6/H2BC7/H4C8/H2BC4/H4C9/H2AZ1/GFI1/H4C5/H2BC6/LEF1/H2AX/KLF5
REACTOME_HDACS_DEACETYLATE_HISTONES	REACTOME_HDACS_DEACETYLATE_HISTONES	91	0.746258	2.0305	0.00105708	0.016372	0.0130593	5187	tags=53%, list=14%, signal=45%	H2AC19/H2BC9/H2AC18/H3C7/H4C15/H2AC14/H3C8/H3C11/H2BC10/H2AC13/H2AC16/H2BC14/H4C1/H2AC12/H3C12/H2AC17/H2BC17/H2AC4/H2BC11/H3C14/H3C10/H4C14/H2AC20/H2BC3/H3C15/H4C13/H4C6/H4C2/H4C3/H2BC13/H2BC8/H4C4/H2BC12/H2AC7/H2AC21/H2AC11/H4C11/H3C1/H2AC8/H3C4/H3C6/H2BC7/H4C8/H2BC4/H4C9/H4C5/H2BC18/H2BC6
REACTOME_INTEGRIN_CELL_SURFACE_INTERACTIONS	REACTOME_INTEGRIN_CELL_SURFACE_INTERACTIONS	84	0.666072	1.80421	0.0010582	0.016372	0.0130593	7099	tags=54%, list=19%, signal=43%	IBSP/COL3A1/COL1A1/COL1A2/COL6A3/LUM/COL5A1/COL4A1/COL6A2/COL8A1/COL5A2/THBS1/COL4A2/SPP1/ITGB3/ITGA4/HSPG2/ITGA5/FN1/TNC/ITGA1/COL13A1/COL9A3/ITGA2/ITGA3/COL6A1/FGG/ICAM1/COMP/ITGA7/ITGB1/CD44/F11R/COL2A1/COL18A1/VWF/ICAM3/ITGA11/PECAM1/COL8A2/FBN1/ITGA10/ITGB2/COL4A6/VCAM1
WP_MIRNA_REGULATION_OF_DNA_DAMAGE_RESPONSE	WP_MIRNA_REGULATION_OF_DNA_DAMAGE_RESPONSE	84	0.626418	1.6968	0.0010582	0.016372	0.0130593	5845	tags=36%, list=16%, signal=30%	CCNB2/CDC25C/CDK1/CCNB1/RAD51/CDK4/FANCD2/CDK2/E2F1/CDC25A/CHEK2/CHEK1/CDK6/MIR221/MDM2/MIR210/BRCA1/MIR222/CCNE1/CASP3/CCNE2/GADD45A/HUS1B/CASP8/FAS/H2AX/MCM7/TNFRSF10B/TP53/SFN
KEGG_ECM_RECEPTOR_INTERACTION	KEGG_ECM_RECEPTOR_INTERACTION	82	0.636751	1.71821	0.00105932	0.016372	0.0130593	4492	tags=44%, list=12%, signal=39%	IBSP/COL3A1/COL1A1/COL1A2/COL6A3/COL5A1/COL4A1/COL6A2/COL5A2/THBS1/SDC1/COL4A2/LAMB1/CD36/SPP1/ITGB3/ITGA4/HSPG2/LAMC1/ITGA5/FN1/TNC/LAMB4/ITGA1/LAMC3/ITGA2/ITGA3/COL6A1/COL11A1/LAMC2/COMP/ITGA7/LAMA2/LAMA4/ITGB1/CD44
REACTOME_ANTIGEN_ACTIVATES_B_CELL_RECEPTOR_BCR_LEADING_TO_GENERATION_OF_SECOND_MESSENGERS	REACTOME_ANTIGEN_ACTIVATES_B_CELL_RECEPTOR_BCR_LEADING_TO_GENERATION_OF_SECOND_MESSENGERS	86	0.670691	1.81949	0.00105932	0.016372	0.0130593	5864	tags=60%, list=16%, signal=51%	IGKV1-39/IGKV1D-39/IGKV2-30/IGKV3-15/IGHV3-30/IGLV1-40/IGKV3-20/IGKV1-17/IGKV2D-40/IGLC3/IGHV3-33/IGLV3-21/IGKV1-5/IGLV7-43/IGLV3-1/IGKV4-1/IGHV2-70/IGLV6-57/IGHV4-59/IGLV3-25/IGHV3-23/IGKV1D-16/IGHV4-39/IGKV2-28/IGLV3-19/IGLV2-23/IGLV3-27/IGLV2-8/IGLC2/IGHV1-69/IGHD/IGHM/IGKV1D-12/IGLV1-44/IGHV3-48/IGKV5-2/IGLV2-14/IGHV1-46/IGLV1-51/IGKV1D-33/IGHV3-7/IGLV1-47/IGKV1-16/IGKV3-11/IGLV2-11/IGKV1-33/…
REACTOME_DNA_REPLICATION_PRE_INITIATION	REACTOME_DNA_REPLICATION_PRE_INITIATION	85	0.625914	1.6956	0.00105932	0.016372	0.0130593	11426	tags=67%, list=31%, signal=46%	CDC45/MCM10/ORC1/E2F2/CDC6/MCM2/ORC6/POLE2/CDK2/E2F1/CDT1/DBF4/MCM8/MCM4/MCM6/CDC7/RPA3/MCM5/PRIM2/PSMB9/PRIM1/PSMB8/POLA2/POLE/MCM3/MCM7/ORC5/PSMD8/PSMC2/POLE3/PSMA7/E2F3/PSME2/PSMA2/PSMC1/RPA4/PSMD5/PSMA5/POLE4/PSMC4/PSMA1/PSMD14/PSMB3/RPA2/PSMA4/POLA1/PSMB2/SEM1/PSMB4/RPA1/PSMB1/PSMA3/PSMD12/PSME1/PSMD2/UBB/PSME3
REACTOME_FCERI_MEDIATED_CA_2_MOBILIZATION	REACTOME_FCERI_MEDIATED_CA_2_MOBILIZATION	86	0.698499	1.89493	0.00105932	0.016372	0.0130593	5856	tags=65%, list=16%, signal=55%	IGKV1-39/IGKV1D-39/IGKV2-30/IGKV3-15/IGHV3-30/VAV3/IGLV1-40/IGKV3-20/IGKV1-17/IGKV2D-40/IGLC3/IGHV3-33/IGLV3-21/IGKV1-5/IGLV7-43/IGLV3-1/IGKV4-1/IGHV2-70/IGLV6-57/IGHV4-59/IGLV3-25/ITK/IGHV3-23/IGKV1D-16/IGHV4-39/IGKV2-28/IGLV3-19/IGLV2-23/IGLV3-27/IGLV2-8/IGLC2/IGHV1-69/SHC1/IGKV1D-12/FCER1G/IGLV1-44/IGHV3-48/IGKV5-2/IGLV2-14/IGHV1-46/IGLV1-51/IGKV1D-33/IGHV3-7/IGLV1-47/IGKV1-16/IGKV3-11/IGLV2-1…
REACTOME_FCERI_MEDIATED_MAPK_ACTIVATION	REACTOME_FCERI_MEDIATED_MAPK_ACTIVATION	87	0.709291	1.92583	0.00105932	0.016372	0.0130593	6035	tags=64%, list=16%, signal=54%	IGKV1-39/IGKV1D-39/IGKV2-30/IGKV3-15/IGHV3-30/VAV3/IGLV1-40/IGKV3-20/IGKV1-17/IGKV2D-40/IGLC3/IGHV3-33/IGLV3-21/IGKV1-5/IGLV7-43/IGLV3-1/IGKV4-1/IGHV2-70/IGLV6-57/IGHV4-59/IGLV3-25/IGHV3-23/IGKV1D-16/IGHV4-39/IGKV2-28/IGLV3-19/IGLV2-23/IGLV3-27/IGLV2-8/IGLC2/IGHV1-69/SHC1/IGKV1D-12/FCER1G/IGLV1-44/IGHV3-48/IGKV5-2/IGLV2-14/IGHV1-46/IGLV1-51/IGKV1D-33/IGHV3-7/IGLV1-47/IGKV1-16/IGKV3-11/IGLV2-11/MA…
REACTOME_MEIOTIC_RECOMBINATION	REACTOME_MEIOTIC_RECOMBINATION	85	0.764855	2.072	0.00105932	0.016372	0.0130593	5897	tags=66%, list=16%, signal=55%	H2AC19/H2BC9/H2AC18/H3C7/H4C15/H2AC14/H3C8/H2BS1/H3C11/H2BC10/H2BC14/RAD51/H4C1/H3C12/MND1/CDK4/H2BC17/BRCA2/H2AC4/H2BC11/H3C14/H3C10/H4C14/H2AC20/H2BC3/CDK2/H3C15/H4C13/H4C6/H4C2/H4C3/H2BC13/H2BC8/H4C4/H2BC12/H2AC7/RBBP8/H4C11/H3C1/H2AC8/H3-3A/BRCA1/H3C4/RPA3/H3C6/H2BC7/H4C8/H2BC4/H4C9/H2AZ1/H4C5/H2BC6/MSH5/H2AX/BLM/PSMC3IP
REACTOME_ROLE_OF_PHOSPHOLIPIDS_IN_PHAGOCYTOSIS	REACTOME_ROLE_OF_PHOSPHOLIPIDS_IN_PHAGOCYTOSIS	82	0.696731	1.88005	0.00105932	0.016372	0.0130593	5718	tags=65%, list=16%, signal=55%	IGKV1-39/IGKV1D-39/IGKV2-30/IGKV3-15/IGHV3-30/IGLV1-40/IGKV3-20/IGKV1-17/IGKV2D-40/IGLC3/IGHV3-33/IGLV3-21/IGKV1-5/IGLV7-43/IGLV3-1/IGKV4-1/IGHV2-70/IGLV6-57/IGHV4-59/IGLV3-25/FCGR2A/FCGR3A/IGHV3-23/IGKV1D-16/IGHV4-39/IGKV2-28/IGLV3-19/IGLV2-23/IGHG1/IGLV3-27/IGLV2-8/IGHG4/IGLC2/IGHV1-69/IGKV1D-12/IGLV1-44/IGHV3-48/IGKV5-2/IGLV2-14/IGHV1-46/IGLV1-51/IGKV1D-33/IGHV3-7/IGLV1-47/CD3G/IGKV1-16/IGKV3-…
WP_RETINOBLASTOMA_GENE_IN_CANCER	WP_RETINOBLASTOMA_GENE_IN_CANCER	87	0.710102	1.92803	0.00105932	0.016372	0.0130593	5640	tags=52%, list=15%, signal=44%	RRM2/TOP2A/TTK/CCNB2/KIF4A/CDK1/CCNA2/CDC45/CCNB1/ORC1/E2F2/TYMS/CDK4/RBP1/WEE1/PLK4/POLE2/CDK2/E2F1/CDT1/CDC25A/CHEK1/CDK6/PCNA/RFC3/HMGB2/MCM4/MDM2/MCM6/CDC7/RPA3/CCNE1/DHFR/CCNE2/BARD1/RFC4/PRIM1/H2AZ1/POLE/MCM3/SKP2/SMC2/MCM7/TP53/RRM1
REACTOME_DNA_DAMAGE_TELOMERE_STRESS_INDUCED_SENESCENCE	REACTOME_DNA_DAMAGE_TELOMERE_STRESS_INDUCED_SENESCENCE	80	0.743799	2.00054	0.0010661	0.016372	0.0130593	5728	tags=57%, list=16%, signal=49%	H2AC19/H2BC9/H2AC18/HMGA2/H4C15/H2AC14/H1-5/H2BS1/H2BC10/CCNA2/H1-3/H2BC14/H4C1/H2BC17/LMNB1/H2AC4/H2BC11/H4C14/H2AC20/H2BC3/CDK2/H4C13/H4C6/H4C2/H4C3/H2BC13/H2BC8/H4C4/H2BC12/H2AC7/H4C11/H1-4/H2AC8/CCNE1/H2BC7/CCNE2/H4C8/H2BC4/H4C9/H2AZ1/H4C5/H2BC6/H2AX/TP53/H1-2/HMGA1
WP_DNA_IRDAMAGE_AND_CELLULAR_RESPONSE_VIA_ATR	WP_DNA_IRDAMAGE_AND_CELLULAR_RESPONSE_VIA_ATR	80	0.647112	1.74048	0.0010661	0.016372	0.0130593	6871	tags=39%, list=19%, signal=32%	CDC25C/EXO1/FOXM1/CDK1/CDC45/BRIP1/CLSPN/RAD51/PLK1/FANCI/BRCA2/FANCD2/MCM2/FANCA/CDK2/E2F1/CHEK2/CHEK1/PCNA/RBBP8/MDM2/BRCA1/BARD1/RFWD3/H2AX/TP53/FEN1/RECQL/TDP1/HUS1/USP1
PID_P73PATHWAY	PID_P73PATHWAY	79	0.603129	1.61905	0.00106952	0.016372	0.0130593	5990	tags=34%, list=16%, signal=29%	WT1/BUB1/CDK1/CCNA2/CCNB1/GDF15/RAD51/SERPINE1/TP73/IL1RAP/PLK1/BRCA2/AFP/CDK2/CHEK1/SERPINA1/CDK6/TP63/MDM2/CCNE2/CASP2/FAS/AEN/TUBA1A/TP53I3/SFN/PLK3
REACTOME_DNA_DOUBLE_STRAND_BREAK_RESPONSE	REACTOME_DNA_DOUBLE_STRAND_BREAK_RESPONSE	77	0.692281	1.8518	0.00106952	0.016372	0.0130593	5597	tags=43%, list=15%, signal=36%	H2BC9/H4C15/H2BS1/H2BC10/H2BC14/EYA4/H4C1/H2BC17/H2BC11/H4C14/H2BC3/H4C13/H4C6/H4C2/CHEK2/H4C3/H2BC13/KPNA2/H2BC8/H4C4/H2BC12/H4C11/BRCA1/H2BC7/BARD1/H4C8/H2BC4/H4C9/H4C5/H2BC6/EYA2/H2AX/TP53
REACTOME_INITIAL_TRIGGERING_OF_COMPLEMENT	REACTOME_INITIAL_TRIGGERING_OF_COMPLEMENT	79	0.771341	2.07059	0.00106952	0.016372	0.0130593	6760	tags=82%, list=18%, signal=67%	IGKV1-39/IGKV1D-39/IGKV2-30/IGKV3-15/IGHV3-30/IGLV1-40/IGKV3-20/IGKV1-17/IGKV2D-40/IGLC3/IGHV3-33/IGLV3-21/IGKV1-5/FCN3/IGLV7-43/IGLV3-1/IGKV4-1/IGHV2-70/IGLV6-57/IGHV4-59/IGLV3-25/IGHV3-23/IGKV1D-16/IGHV4-39/IGKV2-28/IGLV3-19/IGLV2-23/COLEC11/IGHG1/IGLV3-27/IGLV2-8/C1R/IGHG4/IGLC2/IGHV1-69/FCN1/IGKV1D-12/IGLV1-44/IGHV3-48/IGKV5-2/CFB/IGLV2-14/IGHV1-46/IGLV1-51/CFD/IGKV1D-33/IGHV3-7/C2/IGLV1-47/C…
REACTOME_MEIOTIC_SYNAPSIS	REACTOME_MEIOTIC_SYNAPSIS	79	0.669036	1.79597	0.00106952	0.016372	0.0130593	5496	tags=46%, list=15%, signal=39%	H2AC19/H2BC9/H2AC18/H4C15/H2AC14/H2BS1/H2BC10/H2BC14/H4C1/H2BC17/LMNB1/H2AC4/H2BC11/H4C14/H2AC20/H2BC3/H4C13/H4C6/H4C2/H4C3/H2BC13/H2BC8/H4C4/H2BC12/H2AC7/H4C11/H2AC8/BRCA1/H2BC7/H4C8/H2BC4/H4C9/H2AZ1/H4C5/H2BC6/H2AX
REACTOME_PROTEIN_UBIQUITINATION	REACTOME_PROTEIN_UBIQUITINATION	79	0.601065	1.6135	0.00106952	0.016372	0.0130593	5187	tags=23%, list=14%, signal=20%	H2BC9/UBE2C/H2BC10/H2BC14/UBE2T/H2BC17/H2BC11/H2BC3/UBE2S/H2BC13/H2BC8/PCNA/H2BC12/H2BC7/RAD18/H2BC4/HLA-A/H2BC6
REACTOME_ECM_PROTEOGLYCANS	REACTOME_ECM_PROTEOGLYCANS	76	0.700855	1.8732	0.00107066	0.016372	0.0130593	4438	tags=43%, list=12%, signal=38%	IBSP/COL3A1/COL1A1/COL1A2/COL6A3/FMOD/LUM/COL5A1/COL4A1/COL6A2/COL5A2/COL4A2/SERPINE1/DMP1/ASPN/LAMB1/ITGB3/MATN4/HSPG2/LAMC1/FN1/TNC/DCN/BGN/TGFB2/COL9A3/ITGA2/COL6A1/COMP/ITGA7/LAMA2/LAMA4/ITGB1
REACTOME_RMTS_METHYLATE_HISTONE_ARGININES	REACTOME_RMTS_METHYLATE_HISTONE_ARGININES	76	0.733887	1.96149	0.00107066	0.016372	0.0130593	5496	tags=53%, list=15%, signal=45%	H2AC19/H2AC18/H3C7/H4C15/H2AC14/H3C8/H3C11/H2AC13/H2AC16/H4C1/H2AC12/H3C12/CDK4/H2AC17/H2AC4/H3C14/H3C10/H4C14/H2AC20/H3C15/H4C13/H4C6/H4C2/H4C3/H4C4/H2AC7/H2AC21/H2AC11/H4C11/H3C1/H2AC8/H3C4/H3C6/H4C8/H4C9/H2AZ1/ACTL6A/H4C5/PRMT6/H2AX
PID_AVB3_INTEGRIN_PATHWAY	PID_AVB3_INTEGRIN_PATHWAY	74	0.634156	1.69229	0.00107296	0.016372	0.0130593	4891	tags=34%, list=13%, signal=29%	COL3A1/COL1A1/COL1A2/COL6A3/COL5A1/COL4A1/COL6A2/VEGFA/COL8A1/COL5A2/SDC1/VAV3/SPP1/ITGB3/FN1/COL15A1/COL12A1/COL14A1/COL13A1/COL9A3/COL6A1/COL11A1/F11R/CASP8/COL2A1
PID_E2F_PATHWAY	PID_E2F_PATHWAY	73	0.633086	1.68711	0.00107296	0.016372	0.0130593	4327	tags=33%, list=12%, signal=29%	RRM2/MYBL2/E2F7/CDK1/CCNA2/ORC1/E2F2/TK1/CDC6/TYMS/SERPINE1/TP73/PLAU/CDKN2C/CDK2/E2F1/CDC25A/CDKN2A/RBBP8/BRCA1/CCNE1/DHFR/CCNE2/RBL1
REACTOME_DEPOSITION_OF_NEW_CENPA_CONTAINING_NUCLEOSOMES_AT_THE_CENTROMERE	REACTOME_DEPOSITION_OF_NEW_CENPA_CONTAINING_NUCLEOSOMES_AT_THE_CENTROMERE	73	0.77057	2.0535	0.00107296	0.016372	0.0130593	5496	tags=68%, list=15%, signal=58%	H2AC19/H2BC9/H2AC18/H4C15/CENPA/HJURP/H2AC14/H2BS1/CENPK/CENPU/H2BC10/KNL1/H2BC14/OIP5/H4C1/CENPM/H2BC17/CENPI/H2AC4/H2BC11/CENPW/H4C14/H2AC20/H2BC3/CENPH/H4C13/H4C6/H4C2/H4C3/H2BC13/H2BC8/H4C4/H2BC12/CENPN/H2AC7/CENPL/H4C11/H2AC8/ITGB3BP/H2BC7/H4C8/H2BC4/H4C9/H2AZ1/H4C5/MIS18BP1/H2BC6/CENPP/CENPO/H2AX
REACTOME_ERCC6_CSB_AND_EHMT2_G9A_POSITIVELY_REGULATE_RRNA_EXPRESSION	REACTOME_ERCC6_CSB_AND_EHMT2_G9A_POSITIVELY_REGULATE_RRNA_EXPRESSION	74	0.751206	2.00465	0.00107296	0.016372	0.0130593	5187	tags=59%, list=14%, signal=51%	H2AC19/H2BC9/H2AC18/H3C7/H4C15/H2AC14/H3C8/H2BS1/H3C11/H2BC10/H2BC14/H4C1/H3C12/H2BC17/H2AC4/H2BC11/H3C14/H3C10/H4C14/H2AC20/H2BC3/H3C15/H4C13/H4C6/H4C2/H4C3/H2BC13/H2BC8/H4C4/H2BC12/H2AC7/H4C11/H3C1/H2AC8/H3-3A/H3C4/H3C6/H2BC7/H4C8/H2BC4/H4C9/H2AZ1/H4C5/H2BC6
REACTOME_CONDENSATION_OF_PROPHASE_CHROMOSOMES	REACTOME_CONDENSATION_OF_PROPHASE_CHROMOSOMES	72	0.786972	2.09132	0.00107991	0.016372	0.0130593	5187	tags=69%, list=14%, signal=60%	H2AC19/H2BC9/H2AC18/H3C7/H4C15/H2AC14/H3C8/H2BS1/H3C11/CDK1/H2BC10/CCNB1/H2BC14/H4C1/H3C12/PLK1/H2BC17/SMC4/H2AC4/H2BC11/H3C14/H3C10/H4C14/H2AC20/H2BC3/H3C15/H4C13/H4C6/H4C2/H4C3/H2BC13/H2BC8/H4C4/H2BC12/H2AC7/H4C11/H3C1/NCAPG2/H2AC8/H3-3A/H3C4/H3C6/H2BC7/H4C8/H2BC4/H4C9/H2AZ1/H4C5/SMC2/H2BC6
REACTOME_CREATION_OF_C4_AND_C2_ACTIVATORS	REACTOME_CREATION_OF_C4_AND_C2_ACTIVATORS	71	0.779964	2.06978	0.00107991	0.016372	0.0130593	6760	tags=86%, list=18%, signal=70%	IGKV1-39/IGKV1D-39/IGKV2-30/IGKV3-15/IGHV3-30/IGLV1-40/IGKV3-20/IGKV1-17/IGKV2D-40/IGLC3/IGHV3-33/IGLV3-21/IGKV1-5/FCN3/IGLV7-43/IGLV3-1/IGKV4-1/IGHV2-70/IGLV6-57/IGHV4-59/IGLV3-25/IGHV3-23/IGKV1D-16/IGHV4-39/IGKV2-28/IGLV3-19/IGLV2-23/COLEC11/IGHG1/IGLV3-27/IGLV2-8/C1R/IGHG4/IGLC2/IGHV1-69/FCN1/IGKV1D-12/IGLV1-44/IGHV3-48/IGKV5-2/IGLV2-14/IGHV1-46/IGLV1-51/IGKV1D-33/IGHV3-7/IGLV1-47/C1S/IGKV1-16…
REACTOME_ORC1_REMOVAL_FROM_CHROMATIN	REACTOME_ORC1_REMOVAL_FROM_CHROMATIN	71	0.594084	1.57652	0.00107991	0.016372	0.0130593	11426	tags=58%, list=31%, signal=40%	CCNA2/ORC1/CDC6/MCM2/ORC6/CDK2/CDT1/MCM8/MCM4/MCM6/MCM5/PSMB9/PSMB8/MCM3/SKP2/MCM7/ORC5/PSMD8/PSMC2/PSMA7/PSME2/PSMA2/PSMC1/PSMD5/PSMA5/PSMC4/PSMA1/PSMD14/PSMB3/PSMA4/PSMB2/SEM1/PSMB4/PSMB1/PSMA3/PSMD12/CUL1/PSME1/PSMD2/UBB/PSME3
REACTOME_PRC2_METHYLATES_HISTONES_AND_DNA	REACTOME_PRC2_METHYLATES_HISTONES_AND_DNA	71	0.761374	2.02045	0.00107991	0.016372	0.0130593	5496	tags=66%, list=15%, signal=56%	H2AC19/H2BC9/H2AC18/H3C7/H4C15/H2AC14/H3C8/H2BS1/H3C11/H2BC10/H2BC14/H4C1/H3C12/H2BC17/H2AC4/H2BC11/H3C14/H3C10/EZH2/H4C14/H2AC20/H2BC3/H3C15/H4C13/H4C6/H4C2/H4C3/H2BC13/H2BC8/H4C4/H2BC12/H2AC7/H4C11/H3C1/H2AC8/H3-3A/H3C4/H3C6/H2BC7/H4C8/H2BC4/H4C9/H2AZ1/H4C5/H2BC6/DNMT3B/H2AX
REACTOME_ROLE_OF_LAT2_NTAL_LAB_ON_CALCIUM_MOBILIZATION	REACTOME_ROLE_OF_LAT2_NTAL_LAB_ON_CALCIUM_MOBILIZATION	71	0.761733	2.0214	0.00107991	0.016372	0.0130593	5722	tags=73%, list=16%, signal=62%	IGKV1-39/IGKV1D-39/IGKV2-30/IGKV3-15/IGHV3-30/IGLV1-40/IGKV3-20/IGKV1-17/IGKV2D-40/IGLC3/IGHV3-33/IGLV3-21/IGKV1-5/IGLV7-43/IGLV3-1/IGKV4-1/IGHV2-70/IGLV6-57/IGHV4-59/IGLV3-25/IGHV3-23/IGKV1D-16/IGHV4-39/IGKV2-28/IGLV3-19/IGLV2-23/IGLV3-27/IGLV2-8/IGLC2/IGHV1-69/SHC1/IGKV1D-12/FCER1G/IGLV1-44/IGHV3-48/IGKV5-2/IGLV2-14/IGHV1-46/IGLV1-51/IGKV1D-33/IGHV3-7/IGLV1-47/IGKV1-16/IGKV3-11/IGLV2-11/IGKV1-3…
KEGG_COMPLEMENT_AND_COAGULATION_CASCADES	KEGG_COMPLEMENT_AND_COAGULATION_CASCADES	69	0.609397	1.61604	0.00108108	0.016372	0.0130593	6077	tags=52%, list=17%, signal=44%	PLAT/F13A1/SERPINE1/PLAU/BDKRB2/PLAUR/F13B/CR1/SERPINA1/SERPINA5/THBD/CFI/TFPI/CFH/C5AR1/FGG/SERPING1/C1R/PROS1/F3/C4BPA/CFB/CFD/C2/BDKRB1/C1S/VWF/C1QB/F2R/SERPINC1/PROC/C1QC/C8B/C3/F12/C1QA
KEGG_P53_SIGNALING_PATHWAY	KEGG_P53_SIGNALING_PATHWAY	68	0.639616	1.69303	0.00108108	0.016372	0.0130593	7283	tags=47%, list=20%, signal=38%	RRM2/CCNB2/GTSE1/CDK1/CCNB1/THBS1/SERPINE1/TP73/CDK4/STEAP3/IGFBP3/CDK2/CDKN2A/CHEK2/CHEK1/CDK6/MDM2/CCNE1/CASP3/CCNE2/GADD45A/CASP8/FAS/TP53I3/TNFRSF10B/TP53/SFN/CCND2/SHISA5/BAX/DDB2/MDM4
REACTOME_ASSEMBLY_OF_THE_PRE_REPLICATIVE_COMPLEX	REACTOME_ASSEMBLY_OF_THE_PRE_REPLICATIVE_COMPLEX	68	0.593015	1.56968	0.00108108	0.016372	0.0130593	11426	tags=59%, list=31%, signal=41%	ORC1/E2F2/CDC6/MCM2/ORC6/E2F1/CDT1/MCM8/MCM4/MCM6/MCM5/PSMB9/PSMB8/MCM3/MCM7/ORC5/PSMD8/PSMC2/PSMA7/E2F3/PSME2/PSMA2/PSMC1/PSMD5/PSMA5/PSMC4/PSMA1/PSMD14/PSMB3/PSMA4/PSMB2/SEM1/PSMB4/PSMB1/PSMA3/PSMD12/PSME1/PSMD2/UBB/PSME3
REACTOME_FCGR_ACTIVATION	REACTOME_FCGR_ACTIVATION	69	0.769357	2.04023	0.00108108	0.016372	0.0130593	6843	tags=84%, list=19%, signal=68%	IGKV1-39/IGKV1D-39/IGKV2-30/IGKV3-15/IGHV3-30/IGLV1-40/IGKV3-20/IGKV1-17/IGKV2D-40/IGLC3/IGHV3-33/IGLV3-21/IGKV1-5/IGLV7-43/IGLV3-1/IGKV4-1/IGHV2-70/IGLV6-57/IGHV4-59/IGLV3-25/FCGR2A/FCGR3A/IGHV3-23/IGKV1D-16/IGHV4-39/IGKV2-28/IGLV3-19/IGLV2-23/IGHG1/IGLV3-27/IGLV2-8/IGHG4/IGLC2/IGHV1-69/IGKV1D-12/IGLV1-44/IGHV3-48/IGKV5-2/IGLV2-14/IGHV1-46/IGLV1-51/IGKV1D-33/IGHV3-7/IGLV1-47/CD3G/IGKV1-16/IGKV3-…
REACTOME_INHIBITION_OF_DNA_RECOMBINATION_AT_TELOMERE	REACTOME_INHIBITION_OF_DNA_RECOMBINATION_AT_TELOMERE	68	0.710614	1.88096	0.00108108	0.016372	0.0130593	5496	tags=51%, list=15%, signal=44%	H2AC19/H2BC9/H2AC18/H4C15/H2AC14/H2BS1/H2BC10/H2BC14/H4C1/H2BC17/H2AC4/H2BC11/H4C14/H2AC20/H2BC3/H4C13/H4C6/H4C2/H4C3/H2BC13/H2BC8/H4C4/H2BC12/H2AC7/H4C11/H2AC8/H3-3A/H2BC7/H4C8/H2BC4/H4C9/H2AZ1/H4C5/H2BC6/H2AX
REACTOME_NONHOMOLOGOUS_END_JOINING_NHEJ_	REACTOME_NONHOMOLOGOUS_END_JOINING_NHEJ_	69	0.69566	1.8448	0.00108108	0.016372	0.0130593	5496	tags=41%, list=15%, signal=35%	H2BC9/H4C15/H2BS1/H2BC10/H2BC14/H4C1/H2BC17/H2BC11/H4C14/H2BC3/H4C13/H4C6/H4C2/H4C3/H2BC13/H2BC8/H4C4/H2BC12/H4C11/BRCA1/H2BC7/BARD1/H4C8/H2BC4/H4C9/H4C5/H2BC6/H2AX
REACTOME_PKMTS_METHYLATE_HISTONE_LYSINES	REACTOME_PKMTS_METHYLATE_HISTONE_LYSINES	69	0.669066	1.77428	0.00108108	0.016372	0.0130593	4939	tags=35%, list=13%, signal=30%	H3C7/H4C15/H3C8/H3C11/H4C1/H3C12/H3C14/H3C10/EZH2/H4C14/H3C15/H4C13/H4C6/H4C2/H4C3/H4C4/H4C11/H3C1/H3C4/H3C6/SMYD2/H4C8/H4C9/H4C5
REACTOME_SCAVENGING_OF_HEME_FROM_PLASMA	REACTOME_SCAVENGING_OF_HEME_FROM_PLASMA	69	0.749111	1.98655	0.00108108	0.016372	0.0130593	6760	tags=83%, list=18%, signal=67%	HP/IGKV1-39/IGKV1D-39/IGKV2-30/IGKV3-15/IGHV3-30/HBA1/IGLV1-40/IGKV3-20/IGKV1-17/IGKV2D-40/IGLC3/CD163/IGHV3-33/IGLV3-21/IGKV1-5/IGLV7-43/IGLV3-1/IGKV4-1/IGHV2-70/IGLV6-57/IGHV4-59/IGLV3-25/IGHV3-23/IGKV1D-16/IGHV4-39/IGKV2-28/IGLV3-19/IGLV2-23/IGLV3-27/IGLV2-8/IGLC2/IGHV1-69/JCHAIN/APOL1/IGKV1D-12/IGLV1-44/IGHV3-48/IGKV5-2/IGLV2-14/IGHV1-46/IGHA2/IGLV1-51/IGKV1D-33/IGHV3-7/IGLV1-47/IGKV1-16/IGKV…
WP_DNA_DAMAGE_RESPONSE	WP_DNA_DAMAGE_RESPONSE	68	0.644775	1.70669	0.00108108	0.016372	0.0130593	5845	tags=38%, list=16%, signal=32%	CCNB2/CDC25C/CDK1/CCNB1/RAD51/CDK4/FANCD2/CDK2/E2F1/CDC25A/CHEK2/CHEK1/CDK6/MDM2/BRCA1/CCNE1/CASP3/CCNE2/GADD45A/HUS1B/CASP8/FAS/H2AX/TNFRSF10B/TP53/SFN
REACTOME_COLLAGEN_BIOSYNTHESIS_AND_MODIFYING_ENZYMES	REACTOME_COLLAGEN_BIOSYNTHESIS_AND_MODIFYING_ENZYMES	67	0.703689	1.85919	0.00108814	0.016372	0.0130593	5854	tags=57%, list=16%, signal=48%	COL3A1/COL1A1/COL1A2/COL6A3/PCOLCE/COL5A1/COL4A1/COL6A2/COL8A1/COL5A2/COL4A2/ADAMTS3/SERPINH1/COL15A1/COL12A1/P4HA3/COL14A1/COL13A1/COL9A3/COL6A1/PCOLCE2/ADAMTS14/COL11A1/P3H1/COL22A1/PLOD1/PLOD2/P3H2/ADAMTS2/P4HA2/COLGALT1/COL2A1/COL18A1/COL21A1/PLOD3/BMP1/P4HB/COL8A2
REACTOME_HDR_THROUGH_HOMOLOGOUS_RECOMBINATION_HRR_	REACTOME_HDR_THROUGH_HOMOLOGOUS_RECOMBINATION_HRR_	67	0.638936	1.68811	0.00108814	0.016372	0.0130593	9973	tags=57%, list=27%, signal=41%	EXO1/BRIP1/RAD51/RAD51AP1/XRCC2/BRCA2/RMI2/EME1/POLE2/CHEK1/PCNA/RBBP8/RFC3/GEN1/RFC2/BRCA1/RPA3/BARD1/RFC4/POLD1/POLE/BLM/POLD3/DNA2/POLH/HUS1/RAD9B/POLE3/RHNO1/SLX1B/RMI1/POLE4/RAD1/RFC5/TOP3A/RPA2/RAD51B/TOPBP1
PID_INTEGRIN1_PATHWAY	PID_INTEGRIN1_PATHWAY	66	0.739388	1.95118	0.00108932	0.016372	0.0130593	4915	tags=58%, list=13%, signal=50%	COL3A1/COL1A1/COL1A2/COL6A3/COL5A1/COL4A1/COL6A2/VEGFA/F13A1/COL5A2/THBS1/TGFBI/PLAU/LAMB1/SPP1/PLAUR/ITGA4/MDK/NPNT/LAMC1/ITGA5/FN1/NID1/TNC/ITGA1/ITGA2/ITGA3/COL6A1/FGG/COL11A1/LAMC2/ITGA7/LAMA2/LAMA4/ITGB1/CD14/COL2A1/COL18A1
REACTOME_ACTIVATED_PKN1_STIMULATES_TRANSCRIPTION_OF_AR_ANDROGEN_RECEPTOR_REGULATED_GENES_KLK2_AND_KLK3	REACTOME_ACTIVATED_PKN1_STIMULATES_TRANSCRIPTION_OF_AR_ANDROGEN_RECEPTOR_REGULATED_GENES_KLK2_AND_KLK3	65	0.757996	1.99814	0.00108932	0.016372	0.0130593	5187	tags=68%, list=14%, signal=58%	H2AC19/H2BC9/H2AC18/H3C7/H4C15/H2AC14/H3C8/H2BS1/H3C11/H2BC10/H2BC14/H4C1/H3C12/H2BC17/H2AC4/H2BC11/H3C14/H3C10/H4C14/H2AC20/H2BC3/H3C15/H4C13/H4C6/H4C2/H4C3/H2BC13/H2BC8/H4C4/H2BC12/H2AC7/H4C11/H3C1/H2AC8/H3-3A/H3C4/H3C6/H2BC7/H4C8/H2BC4/H4C9/H2AZ1/H4C5/H2BC6
REACTOME_SIRT1_NEGATIVELY_REGULATES_RRNA_EXPRESSION	REACTOME_SIRT1_NEGATIVELY_REGULATES_RRNA_EXPRESSION	66	0.777082	2.05065	0.00108932	0.016372	0.0130593	5187	tags=67%, list=14%, signal=57%	H2AC19/H2BC9/H2AC18/H3C7/H4C15/H2AC14/H3C8/H2BS1/H3C11/H2BC10/H2BC14/H4C1/H3C12/H2BC17/H2AC4/H2BC11/H3C14/H3C10/H4C14/H2AC20/H2BC3/H3C15/H4C13/H4C6/H4C2/H4C3/H2BC13/H2BC8/H4C4/H2BC12/H2AC7/H4C11/H3C1/H2AC8/H3-3A/H3C4/H3C6/H2BC7/H4C8/H2BC4/H4C9/H2AZ1/H4C5/H2BC6
WP_HISTONE_MODIFICATIONS	WP_HISTONE_MODIFICATIONS	65	0.662995	1.74771	0.00108932	0.016372	0.0130593	5155	tags=37%, list=14%, signal=32%	H3C7/H3C8/H3C11/H4C1/H3C12/H3C14/H3C10/EZH2/H3C15/H4C13/H4C6/H4C2/H4C3/H4C4/H4C11/H3C1/H3-3A/H3C4/H3C6/SMYD2/H4C8/H4C9/H4C5/SETD9
REACTOME_COLLAGEN_DEGRADATION	REACTOME_COLLAGEN_DEGRADATION	64	0.742373	1.95212	0.0010917	0.016372	0.0130593	4915	tags=53%, list=13%, signal=46%	MMP13/MMP9/COL3A1/COL1A1/MMP7/COL1A2/COL6A3/MMP8/COL5A1/COL4A1/COL6A2/COL8A1/COL5A2/COL4A2/MMP1/MMP11/MMP12/MMP19/MMP2/MMP3/MMP14/MMP10/COL15A1/COL12A1/COL14A1/COL13A1/COL9A3/COL6A1/COL11A1/CTSK/ELANE/ADAM9/COL2A1/COL18A1
WP_G1_TO_S_CELL_CYCLE_CONTROL	WP_G1_TO_S_CELL_CYCLE_CONTROL	64	0.689949	1.81427	0.0010917	0.016372	0.0130593	6675	tags=55%, list=18%, signal=45%	CDK1/CDC45/CCNB1/ORC1/E2F2/CDKN2C/CDK4/WEE1/MCM2/ORC6/POLE2/CDK2/E2F1/CDC25A/CDKN2A/CDK6/PCNA/MCM4/MDM2/MCM6/RPA3/CCNE1/CCNE2/MCM5/PRIM2/GADD45A/PRIM1/POLA2/POLE/MCM3/MCM7/TP53/ORC5/CCND2/CREB3L1
REACTOME_BASE_EXCISION_REPAIR_AP_SITE_FORMATION	REACTOME_BASE_EXCISION_REPAIR_AP_SITE_FORMATION	63	0.737332	1.93552	0.00109409	0.016372	0.0130593	5496	tags=56%, list=15%, signal=47%	H2AC19/H2BC9/H2AC18/NEIL3/H4C15/H2AC14/H2BS1/H2BC10/H2BC14/H4C1/H2BC17/H2AC4/H2BC11/H4C14/H2AC20/H2BC3/H4C13/H4C6/H4C2/H4C3/H2BC13/H2BC8/H4C4/H2BC12/H2AC7/H4C11/H2AC8/H2BC7/H4C8/H2BC4/H4C9/H2AZ1/H4C5/H2BC6/H2AX
REACTOME_DNA_METHYLATION	REACTOME_DNA_METHYLATION	63	0.780691	2.04934	0.00109409	0.016372	0.0130593	5614	tags=75%, list=15%, signal=63%	H2AC19/H2BC9/H2AC18/H3C7/H4C15/H2AC14/H3C8/H2BS1/H3C11/H2BC10/H2BC14/H4C1/H3C12/H2BC17/H2AC4/H2BC11/H3C14/H3C10/H4C14/H2AC20/H2BC3/H3C15/H4C13/H4C6/H4C2/H4C3/H2BC13/H2BC8/H4C4/H2BC12/H2AC7/H4C11/H3C1/H2AC8/H3-3A/H3C4/H3C6/H2BC7/H4C8/H2BC4/H4C9/H2AZ1/H4C5/H2BC6/DNMT3B/H2AX/UHRF1
WP_GENOTOXICITY_PATHWAY	WP_GENOTOXICITY_PATHWAY	63	0.593944	1.55912	0.00109409	0.016372	0.0130593	6269	tags=38%, list=17%, signal=32%	E2F7/H2BC10/CENPE/E2F8/H2BC14/H2BC3/IKBIP/H2BC8/H1-4/MDM2/ACTA2/H3C4/PTGER4/GADD45A/CEBPD/H2BC4/AEN/TIGAR/SERTAD1/TP53I3/PLK3/TRIAP1/TRIM22/ITPKC
REACTOME_ASSEMBLY_OF_COLLAGEN_FIBRILS_AND_OTHER_MULTIMERIC_STRUCTURES	REACTOME_ASSEMBLY_OF_COLLAGEN_FIBRILS_AND_OTHER_MULTIMERIC_STRUCTURES	61	0.718694	1.88155	0.00110011	0.016372	0.0130593	5854	tags=56%, list=16%, signal=47%	MMP13/MMP9/COL3A1/COL1A1/MMP7/COL1A2/COL6A3/PCOLCE/COL5A1/COL4A1/LOX/LOXL1/COL6A2/COL8A1/COL5A2/COL4A2/LOXL2/MMP3/LOXL4/COL15A1/COL12A1/COL14A1/COL9A3/CD151/COL6A1/COL11A1/LAMC2/CTSS/COL2A1/COL18A1/LOXL3/BMP1/CTSB/COL8A2
REACTOME_CD22_MEDIATED_BCR_REGULATION	REACTOME_CD22_MEDIATED_BCR_REGULATION	61	0.773654	2.02544	0.00110011	0.016372	0.0130593	5722	tags=84%, list=16%, signal=71%	IGKV1-39/IGKV1D-39/IGKV2-30/IGKV3-15/IGHV3-30/IGLV1-40/IGKV3-20/IGKV1-17/IGKV2D-40/IGLC3/IGHV3-33/IGLV3-21/IGKV1-5/IGLV7-43/IGLV3-1/IGKV4-1/IGHV2-70/IGLV6-57/IGHV4-59/IGLV3-25/IGHV3-23/IGKV1D-16/IGHV4-39/IGKV2-28/IGLV3-19/IGLV2-23/IGLV3-27/IGLV2-8/IGLC2/IGHV1-69/IGHD/IGHM/IGKV1D-12/IGLV1-44/IGHV3-48/IGKV5-2/IGLV2-14/IGHV1-46/IGLV1-51/IGKV1D-33/IGHV3-7/IGLV1-47/IGKV1-16/IGKV3-11/IGLV2-11/IGKV1-33/…
WP_TYROBP_CAUSAL_NETWORK	WP_TYROBP_CAUSAL_NETWORK	61	0.655757	1.71678	0.00110011	0.016372	0.0130593	10253	tags=79%, list=28%, signal=57%	LGALS9B/SPP1/CYTL1/DPYD/LGALS9C/KCNE3/GAPT/ELF4/RBM47/CAPG/RUNX3/GIMAP2/SLC7A7/GAL3ST4/LOXL3/TCIRG1/NPC2/C1QC/C3/TYROBP/NCF2/RGS1/PLEK/RNASE6/TGFBR1/ITGB2/SAMSN1/SH2B3/LHFPL2/RPS6KA1/SLC1A5/ZFP36L2/IL18/IGSF6/PPP1R18/GPX1/ADAP2/CD4/CREB3L2/IL10RA/IL13RA1/TMEM106A/PYCARD/NCKAP1L/HCLS1/TNFRSF1B/HLX/CXCL16
REACTOME_NON_INTEGRIN_MEMBRANE_ECM_INTERACTIONS	REACTOME_NON_INTEGRIN_MEMBRANE_ECM_INTERACTIONS	59	0.702604	1.83577	0.00110132	0.016372	0.0130593	4891	tags=44%, list=13%, signal=38%	COL3A1/COL1A1/COL1A2/COL5A1/COL4A1/COL5A2/THBS1/SDC1/COL4A2/LAMB1/ITGB3/TTR/HSPG2/LAMC1/FN1/TNC/ACTN1/LAMC3/ITGA2/PDGFA/COL11A1/LAMC2/LAMA2/LAMA4/ITGB1/COL2A1
REACTOME_SIGNALING_BY_PDGF	REACTOME_SIGNALING_BY_PDGF	58	0.617324	1.60875	0.00110375	0.016372	0.0130593	6773	tags=36%, list=18%, signal=30%	COL3A1/COL6A3/COL5A1/COL4A1/PLAT/COL6A2/COL5A2/THBS1/COL4A2/SPP1/PDGFD/COL9A3/PDGFA/COL6A1/COL2A1/STAT1/NRAS/THBS3/THBS4/PTPN12/PDGFRB
REACTOME_CHEMOKINE_RECEPTORS_BIND_CHEMOKINES	REACTOME_CHEMOKINE_RECEPTORS_BIND_CHEMOKINES	57	0.62822	1.63492	0.00110619	0.016372	0.0130593	7124	tags=58%, list=19%, signal=47%	CCL20/CXCL8/CXCL6/CCL7/CXCL10/CXCL11/CCL13/CCL11/CXCL9/CXCL13/PPBP/CCR4/XCL2/CXCR1/CXCR2/XCL1/CCR2/CCR8/CCL2/CXCR4/CCR5/CXCR3/CXCL3/XCR1/CXCR6/CCR3/CXCL1/CCR7/CCR6/CCRL2/CCL5/CCL25/CCR1
REACTOME_RECOGNITION_AND_ASSOCIATION_OF_DNA_GLYCOSYLASE_WITH_SITE_CONTAINING_AN_AFFECTED_PURINE	REACTOME_RECOGNITION_AND_ASSOCIATION_OF_DNA_GLYCOSYLASE_WITH_SITE_CONTAINING_AN_AFFECTED_PURINE	56	0.764522	1.98011	0.00111483	0.016372	0.0130593	5496	tags=62%, list=15%, signal=53%	H2AC19/H2BC9/H2AC18/NEIL3/H4C15/H2AC14/H2BS1/H2BC10/H2BC14/H4C1/H2BC17/H2AC4/H2BC11/H4C14/H2AC20/H2BC3/H4C13/H4C6/H4C2/H4C3/H2BC13/H2BC8/H4C4/H2BC12/H2AC7/H4C11/H2AC8/H2BC7/H4C8/H2BC4/H4C9/H2AZ1/H4C5/H2BC6/H2AX
WP_DNA_IRDOUBLE_STRAND_BREAKS_DSBS_AND_CELLULAR_RESPONSE_VIA_ATM	WP_DNA_IRDOUBLE_STRAND_BREAKS_DSBS_AND_CELLULAR_RESPONSE_VIA_ATM	55	0.654213	1.69115	0.00111607	0.016372	0.0130593	5870	tags=33%, list=16%, signal=28%	CDC25C/EXO1/RAD51/TP73/BRCA2/FANCD2/E2F1/CDKN2A/CHEK2/CHEK1/PCNA/MDM2/BRCA1/CASP3/ACTL6A/H2AX/TP53/BLM
WP_HEPATITIS_C_AND_HEPATOCELLULAR_CARCINOMA	WP_HEPATITIS_C_AND_HEPATOCELLULAR_CARCINOMA	50	0.675496	1.72864	0.00113379	0.016372	0.0130593	6926	tags=48%, list=19%, signal=39%	RRM2/BIRC5/CXCL8/VEGFA/E2F2/COL4A2/MMP1/NOS2/IL6/BIRC3/FRZB/CXCR1/BRCA1/PTGS2/CASP3/FASLG/CD44/MYOF/LEF1/TP53/HNF1A/CASP7/TGFBR1/PODXL
REACTOME_HDMS_DEMETHYLATE_HISTONES	REACTOME_HDMS_DEMETHYLATE_HISTONES	48	0.7546	1.92285	0.00113507	0.016372	0.0130593	4939	tags=46%, list=13%, signal=40%	H3C7/H4C15/H3C8/H3C11/H4C1/H3C12/H3C14/H3C10/H4C14/H3C15/H4C13/H4C6/H4C2/H4C3/H4C4/H4C11/H3C1/H3C4/H3C6/H4C8/H4C9/H4C5
PID_SYNDECAN_1_PATHWAY	PID_SYNDECAN_1_PATHWAY	46	0.747861	1.89488	0.00114811	0.016372	0.0130593	3822	tags=48%, list=10%, signal=43%	MMP9/COL3A1/COL1A1/MMP7/COL1A2/COL6A3/COL5A1/COL4A1/COL6A2/COL8A1/COL5A2/SDC1/MMP1/COL15A1/COL12A1/COL14A1/MET/COL13A1/COL9A3/COL6A1/COL11A1/HGF
PID_INTEGRIN3_PATHWAY	PID_INTEGRIN3_PATHWAY	43	0.687284	1.72454	0.00115473	0.016372	0.0130593	4623	tags=47%, list=13%, signal=41%	IBSP/COL1A1/COL1A2/COL4A1/VEGFA/THBS1/SDC1/TGFBI/PLAU/LAMB1/SPP1/PLAUR/ITGB3/LAMC1/FN1/TNC/FGG/LAMA4/CCN1/F11R
PID_PLK1_PATHWAY	PID_PLK1_PATHWAY	45	0.823174	2.07625	0.00115741	0.016372	0.0130593	1366	tags=44%, list=4%, signal=43%	KIF20A/CDC20/SGO1/BUB1/NDC80/CDC25C/BUB1B/CDK1/CENPU/TPX2/CENPE/SPC24/ERCC6L/CCNB1/CLSPN/AURKA/PRC1/PLK1/ECT2/WEE1
REACTOME_ELASTIC_FIBRE_FORMATION	REACTOME_ELASTIC_FIBRE_FORMATION	45	0.697989	1.7605	0.00115741	0.016372	0.0130593	6698	tags=58%, list=18%, signal=47%	MFAP2/LOX/LOXL1/LOXL2/ITGB3/EMILIN3/EMILIN2/FBN3/EFEMP2/LOXL4/ITGA5/FN1/TGFB2/FBLN1/EMILIN1/ELN/LTBP2/GDF5/FBLN5/MFAP4/ITGB1/LOXL3/EFEMP1/FBN1/LTBP1/MFAP5
WP_HEART_DEVELOPMENT	WP_HEART_DEVELOPMENT	45	0.670121	1.69022	0.00115741	0.016372	0.0130593	3750	tags=29%, list=10%, signal=26%	PITX2/TBX20/NKX2-5/GATA4/HAND2/VEGFA/FOXA2/TBX1/ISL1/GATA6/TBX5/FOXC2/FGF10
PID_UPA_UPAR_PATHWAY	PID_UPA_UPAR_PATHWAY	42	0.706297	1.76497	0.00116279	0.016372	0.0130593	4617	tags=48%, list=13%, signal=42%	MMP13/MMP9/SERPINE1/FPR2/MMP12/PLAU/EGFR/PLAUR/ITGB3/MMP3/PDGFD/ITGA5/FN1/FPR3/ITGA3/FGG/FPR1/HGF/ITGB1/ELANE
REACTOME_MET_PROMOTES_CELL_MOTILITY	REACTOME_MET_PROMOTES_CELL_MOTILITY	41	0.739957	1.85003	0.00116279	0.016372	0.0130593	4891	tags=49%, list=13%, signal=42%	COL3A1/COL1A1/COL1A2/COL5A1/COL5A2/LAMB1/LAMC1/FN1/MET/LAMC3/ITGA2/ITGA3/COL11A1/HGF/RAP1B/LAMC2/LAMA2/LAMA4/ITGB1/COL2A1
WP_DNA_REPLICATION	WP_DNA_REPLICATION	42	0.769961	1.92405	0.00116279	0.016372	0.0130593	6093	tags=67%, list=17%, signal=56%	CDC45/MCM10/ORC1/CDC6/MCM2/ORC6/POLE2/CDK2/CDT1/PCNA/DBF4/RFC3/MCM4/MCM6/CDC7/RFC2/RPA3/MCM5/PRIM2/RFC4/POLD1/PRIM1/POLA2/POLE/MCM3/MCM7/POLD3/ORC5
NABA_COLLAGENS	NABA_COLLAGENS	44	0.702915	1.76269	0.00116686	0.016372	0.0130593	5108	tags=48%, list=14%, signal=41%	COL3A1/COL1A1/COL1A2/COL6A3/COL5A1/COL4A1/COL6A2/COL8A1/COL5A2/COL4A2/COL15A1/COL12A1/COL14A1/COL13A1/COL9A3/COL6A1/COL11A1/COL22A1/COL2A1/COL18A1/COL21A1
REACTOME_COLLAGEN_CHAIN_TRIMERIZATION	REACTOME_COLLAGEN_CHAIN_TRIMERIZATION	44	0.702915	1.76269	0.00116686	0.016372	0.0130593	5108	tags=48%, list=14%, signal=41%	COL3A1/COL1A1/COL1A2/COL6A3/COL5A1/COL4A1/COL6A2/COL8A1/COL5A2/COL4A2/COL15A1/COL12A1/COL14A1/COL13A1/COL9A3/COL6A1/COL11A1/COL22A1/COL2A1/COL18A1/COL21A1
PID_FOXM1_PATHWAY	PID_FOXM1_PATHWAY	40	0.814008	2.0261	0.00117096	0.016372	0.0130593	2453	tags=50%, list=7%, signal=47%	BIRC5/CENPA/CCNB2/NEK2/AURKB/FOXM1/CDK1/CENPF/CCNA2/CCNB1/PLK1/CDK4/BRCA2/CDK2/MMP2/ONECUT1/CDKN2A/CHEK2/CKS1B/GAS1
WP_ATM_SIGNALING_PATHWAY	WP_ATM_SIGNALING_PATHWAY	40	0.687905	1.71223	0.00117096	0.016372	0.0130593	5597	tags=42%, list=15%, signal=36%	CDC25C/CDK1/CCNB1/RAD51/TP73/FANCD2/CDK2/CDC25A/CHEK2/CHEK1/MDM2/BRCA1/CCNE1/GADD45A/CASP2/H2AX/TP53
WP_MIRNA_TARGETS_IN_ECM_AND_MEMBRANE_RECEPTORS	WP_MIRNA_TARGETS_IN_ECM_AND_MEMBRANE_RECEPTORS	40	0.743193	1.84984	0.00117096	0.016372	0.0130593	4303	tags=38%, list=12%, signal=33%	COL3A1/COL1A2/COL6A3/COL5A1/COL4A1/COL6A2/COL5A2/THBS1/COL4A2/LAMC1/FN1/ITGA1/COL6A1/MIR548AA1/LAMA4
PID_AURORA_B_PATHWAY	PID_AURORA_B_PATHWAY	39	0.813532	2.01353	0.00117786	0.016372	0.0130593	2748	tags=44%, list=8%, signal=40%	KIF20A/BIRC5/NCAPG/CENPA/KIF23/CDCA8/SGO1/BUB1/NDC80/AURKB/KIF2C/NCAPH/AURKA/DES/SMC4/RACGAP1/VIM
PID_ATR_PATHWAY	PID_ATR_PATHWAY	38	0.737384	1.82439	0.00117925	0.016372	0.0130593	4320	tags=45%, list=12%, signal=40%	CDC25C/CCNA2/CLSPN/CDC6/RAD51/PLK1/BRCA2/FANCD2/MCM2/CDK2/CDC25A/TIMELESS/CHEK1/RFC3/MDM2/RFC2/RFC4
REACTOME_ACTIVATION_OF_MATRIX_METALLOPROTEINASES	REACTOME_ACTIVATION_OF_MATRIX_METALLOPROTEINASES	33	0.709684	1.74359	0.00118203	0.016372	0.0130593	4915	tags=48%, list=13%, signal=42%	MMP13/MMP9/MMP7/MMP8/TIMP1/MMP1/MMP11/MMP2/MMP3/MMP14/MMP10/TPSAB1/CTSK/MMP25/ELANE/COL18A1
REACTOME_ACTIVATION_OF_THE_PRE_REPLICATIVE_COMPLEX	REACTOME_ACTIVATION_OF_THE_PRE_REPLICATIVE_COMPLEX	33	0.760823	1.86924	0.00118203	0.016372	0.0130593	6093	tags=70%, list=17%, signal=58%	CDC45/MCM10/ORC1/CDC6/MCM2/ORC6/POLE2/CDK2/CDT1/DBF4/MCM8/MCM4/MCM6/CDC7/RPA3/MCM5/PRIM2/PRIM1/POLA2/POLE/MCM3/MCM7/ORC5
REACTOME_INTERLEUKIN_7_SIGNALING	REACTOME_INTERLEUKIN_7_SIGNALING	34	0.720736	1.77076	0.00118343	0.016372	0.0130593	4041	tags=47%, list=11%, signal=42%	H3C7/H3C8/H3C11/H3C12/SOCS2/H3C14/H3C10/CISH/H3C15/SOCS1/H3C1/IL7/IL7R/H3C4/HGF/H3C6
REACTOME_RESOLUTION_OF_D_LOOP_STRUCTURES	REACTOME_RESOLUTION_OF_D_LOOP_STRUCTURES	34	0.694459	1.7062	0.00118343	0.016372	0.0130593	4261	tags=35%, list=12%, signal=31%	EXO1/BRIP1/RAD51/RAD51AP1/XRCC2/BRCA2/RMI2/EME1/RBBP8/GEN1/BRCA1/BARD1
WP_PHOTODYNAMIC_THERAPYINDUCED_NFKB_SURVIVAL_SIGNALING	WP_PHOTODYNAMIC_THERAPYINDUCED_NFKB_SURVIVAL_SIGNALING	35	0.697667	1.71376	0.00118343	0.016372	0.0130593	4848	tags=43%, list=13%, signal=37%	MMP9/BIRC5/CXCL8/VEGFA/CSF2/MMP1/IL6/MMP2/MMP3/BIRC3/BCL2A1/PTGS2/ICAM1/CD40LG/TNFRSF1A
KEGG_GRAFT_VERSUS_HOST_DISEASE	KEGG_GRAFT_VERSUS_HOST_DISEASE	37	0.690993	1.70352	0.00118906	0.016372	0.0130593	8508	tags=81%, list=23%, signal=62%	IL6/PRF1/IFNG/HLA-DRA/CD80/CD28/HLA-DQA1/HLA-DMB/HLA-DQB1/GZMB/HLA-DPA1/FASLG/KIR2DL1/HLA-A/FAS/HLA-DRB1/HLA-B/HLA-DPB1/KIR2DL3/HLA-DQA2/HLA-C/HLA-DMA/HLA-DOA/HLA-DRB5/KIR3DL1/IL1A/KIR3DL2/CD86/HLA-DOB/HLA-F
PID_FRA_PATHWAY	PID_FRA_PATHWAY	37	0.752793	1.85588	0.00118906	0.016372	0.0130593	2731	tags=43%, list=7%, signal=40%	MMP9/COL1A2/CXCL8/CCNA2/LIF/MMP1/PLAU/PLAUR/IL6/MMP2/CDKN2A/FOSL1/DCN/HMOX1/THBD/MGP
REACTOME_ACTIVATION_OF_ATR_IN_RESPONSE_TO_REPLICATION_STRESS	REACTOME_ACTIVATION_OF_ATR_IN_RESPONSE_TO_REPLICATION_STRESS	37	0.759591	1.87263	0.00118906	0.016372	0.0130593	6093	tags=65%, list=17%, signal=54%	CDC25C/CDC45/MCM10/CLSPN/ORC1/CDC6/MCM2/ORC6/CDK2/CDC25A/CHEK1/DBF4/MCM8/RFC3/MCM4/MCM6/CDC7/RFC2/RPA3/MCM5/RFC4/MCM3/MCM7/ORC5
WP_PHOTODYNAMIC_THERAPYINDUCED_HIF1_SURVIVAL_SIGNALING	WP_PHOTODYNAMIC_THERAPYINDUCED_HIF1_SURVIVAL_SIGNALING	37	0.668097	1.64707	0.00118906	0.016372	0.0130593	7313	tags=49%, list=20%, signal=39%	BIRC5/IGFBP2/VEGFA/SERPINE1/NOS2/IGFBP3/ANGPT2/LDHA/BCL2A1/EPO/PTGS2/ANGPT1/PGK1/TP53/SLC2A3/BAK1/BAX/SLC16A1
WP_TYPE_II_INTERFERON_SIGNALING_IFNG	WP_TYPE_II_INTERFERON_SIGNALING_IFNG	37	0.704502	1.73682	0.00118906	0.016372	0.0130593	6005	tags=57%, list=16%, signal=48%	CXCL10/NOS2/REG1A/H4C14/SOCS3/CXCL9/GBP1/SOCS1/IFNB1/IFNG/OAS1/ICAM1/IFI6/IRF1/IFNGR2/PSMB9/TAP1/HLA-B/ISG15/STAT1/CIITA
KEGG_DNA_REPLICATION	KEGG_DNA_REPLICATION	36	0.697737	1.71624	0.00119332	0.016372	0.0130593	9793	tags=81%, list=27%, signal=59%	MCM2/POLE2/PCNA/RNASEH2A/RFC3/MCM4/MCM6/RFC2/RPA3/MCM5/PRIM2/RFC4/POLD1/PRIM1/POLA2/POLE/MCM3/LIG1/MCM7/FEN1/POLD3/DNA2/POLE3/SSBP1/RPA4/POLE4/RFC5/RPA2/POLA1
REACTOME_METALLOPROTEASE_DUBS	REACTOME_METALLOPROTEASE_DUBS	36	0.764386	1.88018	0.00119332	0.016372	0.0130593	4261	tags=42%, list=12%, signal=37%	H2AC19/H2AC18/H2AC14/H2AC13/H2AC16/H2AC12/H2AC17/H2AC4/H2AC20/H2AC7/H2AC21/H2AC11/H2AC8/BRCA1/BARD1
REACTOME_DNA_STRAND_ELONGATION	REACTOME_DNA_STRAND_ELONGATION	32	0.763019	1.85591	0.00119474	0.016372	0.0130593	6610	tags=75%, list=18%, signal=62%	CDC45/GINS2/GINS1/MCM2/GINS4/PCNA/MCM8/RFC3/MCM4/MCM6/RFC2/RPA3/MCM5/PRIM2/RFC4/POLD1/PRIM1/POLA2/MCM3/LIG1/MCM7/FEN1/POLD3/DNA2
WP_GASTRIC_CANCER_NETWORK_2	WP_GASTRIC_CANCER_NETWORK_2	31	0.710609	1.71842	0.00120048	0.016372	0.0130593	5597	tags=48%, list=15%, signal=41%	TOP2A/UBE2C/UBE2T/FANCI/EGFR/CD48/PLAC8/RFC3/COL9A3/ATAD2/RFC4/S100A6/LMNB2/DSCC1/TP53
REACTOME_LAMININ_INTERACTIONS	REACTOME_LAMININ_INTERACTIONS	30	0.742356	1.78107	0.00121803	0.016372	0.0130593	4915	tags=57%, list=13%, signal=49%	COL4A1/COL4A2/LAMB1/NID2/HSPG2/LAMC1/NID1/ITGA1/LAMC3/ITGA2/ITGA3/LAMC2/ITGA7/LAMA2/LAMA4/ITGB1/COL18A1
REACTOME_MET_ACTIVATES_PTK2_SIGNALING	REACTOME_MET_ACTIVATES_PTK2_SIGNALING	30	0.778636	1.86811	0.00121803	0.016372	0.0130593	4891	tags=63%, list=13%, signal=55%	COL3A1/COL1A1/COL1A2/COL5A1/COL5A2/LAMB1/LAMC1/FN1/MET/LAMC3/ITGA2/ITGA3/COL11A1/HGF/LAMC2/LAMA2/LAMA4/ITGB1/COL2A1
WP_INFLAMMATORY_RESPONSE_PATHWAY	WP_INFLAMMATORY_RESPONSE_PATHWAY	30	0.737399	1.76917	0.00121803	0.016372	0.0130593	6160	tags=70%, list=17%, signal=58%	COL3A1/IL2RA/COL1A1/COL1A2/THBS1/LAMB1/IL5RA/LAMC1/FN1/IFNG/CD80/IL2RB/CD28/LAMC2/CD40LG/TNFRSF1A/CD40/ZAP70/IL2RG/LCK/THBS3
WP_MATRIX_METALLOPROTEINASES	WP_MATRIX_METALLOPROTEINASES	30	0.786519	1.88702	0.00121803	0.016372	0.0130593	2449	tags=43%, list=7%, signal=40%	MMP13/MMP9/MMP7/MMP8/TIMP1/MMP1/MMP11/MMP12/MMP19/MMP2/MMP3/MMP14/MMP10
REACTOME_G1_S_SPECIFIC_TRANSCRIPTION	REACTOME_G1_S_SPECIFIC_TRANSCRIPTION	29	0.773184	1.85244	0.00122399	0.016372	0.0130593	4327	tags=52%, list=12%, signal=46%	RRM2/CDK1/CDC45/ORC1/TK1/CDC6/TYMS/E2F1/CDT1/CDC25A/FBXO5/PCNA/CCNE1/DHFR/RBL1
WP_GASTRIC_CANCER_NETWORK_1	WP_GASTRIC_CANCER_NETWORK_1	29	0.740012	1.77297	0.00122399	0.016372	0.0130593	5752	tags=59%, list=16%, signal=49%	MYBL2/TOP2A/E2F7/UBE2C/ESM1/CENPF/TPX2/AURKA/KIF15/ECT2/MCM4/H3-3A/KIF20B/ACTL6A/S100P/LIN9/NUP107
REACTOME_G0_AND_EARLY_G1	REACTOME_G0_AND_EARLY_G1	27	0.764096	1.81579	0.00122549	0.016372	0.0130593	5261	tags=48%, list=14%, signal=41%	MYBL2/TOP2A/CDK1/CCNA2/CDC6/CDK2/E2F1/CDC25A/PCNA/CCNE1/CCNE2/RBL1/LIN9
REACTOME_SYNDECAN_INTERACTIONS	REACTOME_SYNDECAN_INTERACTIONS	27	0.76889	1.82718	0.00122549	0.016372	0.0130593	4438	tags=48%, list=12%, signal=42%	COL3A1/COL1A1/COL1A2/COL5A1/COL5A2/THBS1/SDC1/ITGB3/FN1/TNC/ACTN1/ITGA2/ITGB1
REACTOME_APC_CDC20_MEDIATED_DEGRADATION_OF_NEK2A	REACTOME_APC_CDC20_MEDIATED_DEGRADATION_OF_NEK2A	26	0.775883	1.82987	0.00124378	0.0164317	0.013107	2040	tags=23%, list=6%, signal=22%	UBE2C/NEK2/CDC20/BUB1B/MAD2L1/UBE2S
REACTOME_PD_1_SIGNALING	REACTOME_PD_1_SIGNALING	26	0.73548	1.73459	0.00124378	0.0164317	0.013107	6843	tags=81%, list=19%, signal=66%	PDCD1LG2/TRBV12-3/HLA-DRA/HLA-DQA1/TRAV29DV5/HLA-DQB1/HLA-DPA1/TRBV7-9/TRAV8-4/CD3G/CD3D/CD274/HLA-DRB1/HLA-DPB1/HLA-DQA2/LCK/CD3E/TRAV19/PDCD1/HLA-DRB5/CD247
REACTOME_CYCLIN_A_B1_B2_ASSOCIATED_EVENTS_DURING_G2_M_TRANSITION	REACTOME_CYCLIN_A_B1_B2_ASSOCIATED_EVENTS_DURING_G2_M_TRANSITION	25	0.877189	2.05281	0.00125156	0.0164432	0.0131161	2008	tags=44%, list=5%, signal=42%	CCNB2/CDC25C/FOXM1/CDK1/CCNA2/CCNB1/PLK1/WEE1/PKMYT1/CDK2/CDC25A
REACTOME_E2F_MEDIATED_REGULATION_OF_DNA_REPLICATION	REACTOME_E2F_MEDIATED_REGULATION_OF_DNA_REPLICATION	22	0.756552	1.73245	0.00127714	0.0166597	0.0132888	6093	tags=45%, list=17%, signal=38%	CDK1/CCNB1/ORC1/ORC6/E2F1/MCM8/PRIM2/PRIM1/POLA2/ORC5
REACTOME_INHIBITION_OF_THE_PROTEOLYTIC_ACTIVITY_OF_APC_C_REQUIRED_FOR_THE_ONSET_OF_ANAPHASE_BY_MITOTIC_SPINDLE_CHECKPOINT_COMPONENTS	REACTOME_INHIBITION_OF_THE_PROTEOLYTIC_ACTIVITY_OF_APC_C_REQUIRED_FOR_THE_ONSET_OF_ANAPHASE_BY_MITOTIC_SPINDLE_CHECKPOINT_COMPONENTS	21	0.769595	1.74664	0.00128205	0.0166597	0.0132888	2040	tags=24%, list=6%, signal=22%	UBE2C/CDC20/BUB1B/MAD2L1/UBE2S
REACTOME_PHOSPHORYLATION_OF_THE_APC_C	REACTOME_PHOSPHORYLATION_OF_THE_APC_C	20	0.768535	1.73078	0.00129702	0.0167625	0.0133708	2040	tags=25%, list=6%, signal=24%	UBE2C/CDK1/CCNB1/PLK1/UBE2S
BIOCARTA_MCM_PATHWAY	BIOCARTA_MCM_PATHWAY	18	0.803969	1.79078	0.0013089	0.0168247	0.0134204	6093	tags=72%, list=17%, signal=60%	ORC1/CDC6/MCM2/ORC6/CDK2/CDT1/MCM4/MCM6/CCNE1/MCM5/MCM3/MCM7/ORC5
WP_REGULATION_OF_SISTER_CHROMATID_SEPARATION_AT_THE_METAPHASEANAPHASE_TRANSITION	WP_REGULATION_OF_SISTER_CHROMATID_SEPARATION_AT_THE_METAPHASEANAPHASE_TRANSITION	15	0.8969	1.93626	0.00134048	0.017138	0.0136703	1458	tags=47%, list=4%, signal=45%	CDC20/BUB1/BUB1B/ESPL1/CENPE/PTTG1/MAD2L1
REACTOME_POLO_LIKE_KINASE_MEDIATED_EVENTS	REACTOME_POLO_LIKE_KINASE_MEDIATED_EVENTS	16	0.884824	1.9234	0.00134953	0.0171614	0.013689	2008	tags=62%, list=5%, signal=59%	MYBL2/CCNB2/CDC25C/FOXM1/CENPF/CCNB1/PLK1/WEE1/PKMYT1/CDC25A
REACTOME_MITOTIC_TELOPHASE_CYTOKINESIS	REACTOME_MITOTIC_TELOPHASE_CYTOKINESIS	13	0.842712	1.75675	0.0013624	0.0172329	0.013746	996	tags=23%, list=3%, signal=22%	KIF20A/KIF23/PLK1
REACTOME_CONDENSATION_OF_PROMETAPHASE_CHROMOSOMES	REACTOME_CONDENSATION_OF_PROMETAPHASE_CHROMOSOMES	11	0.873944	1.74558	0.00140449	0.0176714	0.0140958	1227	tags=55%, list=3%, signal=53%	NCAPG/CCNB2/CDK1/NCAPH/CCNB1/SMC4
WP_IL18_SIGNALING_PATHWAY	WP_IL18_SIGNALING_PATHWAY	273	0.486223	1.39774	0.00200602	0.0251069	0.0200268	6060	tags=27%, list=17%, signal=23%	MMP13/MMP9/COL3A1/IL2RA/COL1A1/COL1A2/CCL20/PTX3/CCNB2/CXCL8/MMP8/CCN4/CCNA2/TIMP1/HCAR2/VEGFA/MMP1/DES/NOS2/TNFSF11/IL37/TNFRSF11B/CD36/SPP1/IL6/NPPB/SOCS3/CCL18/MMP2/MMP3/RGS16/MMP14/FN1/ULBP2/HMOX1/BIRC3/IFNG/NFKBIZ/IL10/PTPN7/CLDN1/TMSB4X/ACOD1/ACTA2/PTGS2/TBX21/ICAM1/HOXD8/MYD88/CCL2/CASP3/IRF1/FASLG/NCF1/CXCL3/IL18RAP/CASP8/ATF3/FAS/LMNB2/TNFRSF1A/B2M/TMEM165/TNFAIP3/PLOD3/CETP/TICAM2/TP53/…
REACTOME_SWITCHING_OF_ORIGINS_TO_A_POST_REPLICATIVE_STATE	REACTOME_SWITCHING_OF_ORIGINS_TO_A_POST_REPLICATIVE_STATE	91	0.586439	1.59565	0.00211416	0.0262125	0.0209088	11426	tags=55%, list=31%, signal=38%	UBE2C/CCNA2/ORC1/CDC6/MCM2/ORC6/CDK2/CDT1/UBE2S/MCM8/MCM4/MCM6/CCNE1/CCNE2/MCM5/PSMB9/PSMB8/MCM3/SKP2/MCM7/ORC5/PSMD8/PSMC2/PSMA7/PSME2/PSMA2/PSMC1/PSMD5/PSMA5/PSMC4/PSMA1/PSMD14/PSMB3/PSMA4/PSMB2/SEM1/CDC23/ANAPC11/ANAPC7/PSMB4/PSMB1/CDC26/PSMA3/PSMD12/CUL1/PSME1/ANAPC1/PSMD2/UBB/PSME3
KEGG_SMALL_CELL_LUNG_CANCER	KEGG_SMALL_CELL_LUNG_CANCER	84	0.588519	1.59414	0.0021164	0.0262125	0.0209088	5597	tags=35%, list=15%, signal=29%	COL4A1/E2F2/COL4A2/NOS2/CDK4/LAMB1/CDK2/E2F1/LAMC1/FN1/CKS1B/CDK6/LAMB4/BIRC3/LAMC3/ITGA2/ITGA3/PTGS2/LAMC2/CCNE1/LAMA2/CCNE2/LAMA4/ITGB1/TRAF5/SKP2/TRAF4/PIK3CG/TP53
PID_AP1_PATHWAY	PID_AP1_PATHWAY	70	0.583964	1.54992	0.00215983	0.0266118	0.0212272	6066	tags=33%, list=17%, signal=27%	MMP9/COL1A2/CXCL8/CDK1/TIMP1/CSF2/MMP1/MYB/DMP1/PLAU/IL6/CDKN2A/FOSL1/IFNG/IL10/CCL2/CCN1/ATF3/HLA-A/NTS/TP53/TRIP6/FOSL2
REACTOME_E3_UBIQUITIN_LIGASES_UBIQUITINATE_TARGET_PROTEINS	REACTOME_E3_UBIQUITIN_LIGASES_UBIQUITINATE_TARGET_PROTEINS	59	0.600982	1.57025	0.00220264	0.0269202	0.0214733	5187	tags=25%, list=14%, signal=22%	H2BC9/H2BC10/H2BC14/H2BC17/H2BC11/H2BC3/H2BC13/H2BC8/PCNA/H2BC12/H2BC7/RAD18/H2BC4/HLA-A/H2BC6
WP_COMPLEMENT_AND_COAGULATION_CASCADES	WP_COMPLEMENT_AND_COAGULATION_CASCADES	58	0.600764	1.5656	0.00220751	0.0269202	0.0214733	6077	tags=53%, list=17%, signal=45%	PLAT/SERPINE1/PLAU/PLAUR/F13B/CR1/SERPINA1/SERPINA5/THBD/CFI/TFPI/CFH/C5AR1/SERPING1/C1R/PROS1/F3/CFB/CFD/C2/BDKRB1/C1S/VWF/C1QB/F2R/SERPINC1/PROC/C1QC/C3/F12/C1QA
REACTOME_HOMOLOGOUS_DNA_PAIRING_AND_STRAND_EXCHANGE	REACTOME_HOMOLOGOUS_DNA_PAIRING_AND_STRAND_EXCHANGE	42	0.654343	1.63514	0.00232558	0.0282155	0.0225064	9973	tags=64%, list=27%, signal=47%	EXO1/BRIP1/RAD51/RAD51AP1/XRCC2/BRCA2/RMI2/CHEK1/RBBP8/RFC3/RFC2/BRCA1/RPA3/BARD1/RFC4/BLM/DNA2/HUS1/RAD9B/RHNO1/RMI1/RAD1/RFC5/TOP3A/RPA2/RAD51B/TOPBP1
REACTOME_MOLECULES_ASSOCIATED_WITH_ELASTIC_FIBRES	REACTOME_MOLECULES_ASSOCIATED_WITH_ELASTIC_FIBRES	38	0.65819	1.62846	0.00235849	0.0284695	0.0227091	6698	tags=53%, list=18%, signal=43%	MFAP2/ITGB3/EMILIN3/EMILIN2/FBN3/EFEMP2/FN1/TGFB2/FBLN1/EMILIN1/ELN/LTBP2/GDF5/FBLN5/MFAP4/ITGB1/EFEMP1/FBN1/LTBP1/MFAP5
REACTOME_APC_C_CDC20_MEDIATED_DEGRADATION_OF_CYCLIN_B	REACTOME_APC_C_CDC20_MEDIATED_DEGRADATION_OF_CYCLIN_B	24	0.752373	1.75047	0.00251256	0.0301761	0.0240704	2040	tags=21%, list=6%, signal=20%	UBE2C/CDC20/CDK1/CCNB1/UBE2S
BIOCARTA_CASPASE_PATHWAY	BIOCARTA_CASPASE_PATHWAY	22	0.745086	1.70619	0.00255428	0.030523	0.024347	6528	tags=64%, list=18%, signal=52%	LMNB1/PRF1/CASP4/BIRC3/CASP6/CASP1/GZMB/CASP3/CASP2/CASP8/LMNB2/ARHGDIB/CASP7/LMNA
REACTOME_CROSSLINKING_OF_COLLAGEN_FIBRILS	REACTOME_CROSSLINKING_OF_COLLAGEN_FIBRILS	18	0.780173	1.73778	0.0026178	0.0309708	0.0247043	2263	tags=50%, list=6%, signal=47%	COL1A1/COL1A2/PCOLCE/COL4A1/LOX/LOXL1/COL4A2/LOXL2/LOXL4
WP_MIR5093P_ALTERATION_OF_YAP1ECM_AXIS	WP_MIR5093P_ALTERATION_OF_YAP1ECM_AXIS	18	0.775718	1.72785	0.0026178	0.0309708	0.0247043	2348	tags=44%, list=6%, signal=42%	COL3A1/COL1A1/COL5A1/SNAI2/TWIST1/TEAD2/TEAD3/FN1
REACTOME_GOLGI_CISTERNAE_PERICENTRIOLAR_STACK_REORGANIZATION	REACTOME_GOLGI_CISTERNAE_PERICENTRIOLAR_STACK_REORGANIZATION	14	0.80637	1.70365	0.00274725	0.0323153	0.0257767	996	tags=29%, list=3%, signal=28%	CCNB2/CDK1/CCNB1/PLK1
REACTOME_UNWINDING_OF_DNA	REACTOME_UNWINDING_OF_DNA	12	0.84461	1.72624	0.00275862	0.0323153	0.0257767	5515	tags=92%, list=15%, signal=78%	CDC45/GINS2/GINS1/MCM2/GINS4/MCM8/MCM4/MCM6/MCM5/MCM3/MCM7
REACTOME_UCH_PROTEINASES	REACTOME_UCH_PROTEINASES	101	0.554293	1.52162	0.00312826	0.0364657	0.0290873	11426	tags=48%, list=31%, signal=33%	H2AC19/H2AC18/H2AC14/H2AC13/H2AC16/H2AC12/H2AC17/H2AC4/H2AC20/H2AC7/H2AC21/H2AC11/H2AC8/BARD1/PSMB9/PSMB8/ACTL6A/PSMD8/TGFBR1/H2AC6/PSMC2/MBD6/PSMA7/PSME2/PSMA2/PSMC1/ACTB/TGFBR2/TGFB1/RUVBL1/PSMD5/PSMA5/PSMC4/PSMA1/PSMD14/PSMB3/UCHL3/PSMA4/PSMB2/SEM1/PSMB4/PSMB1/PSMA3/PSMD12/PSME1/PSMD2/UBB/PSME3
BIOCARTA_GABA_PATHWAY	BIOCARTA_GABA_PATHWAY	10	-0.855341	-1.93405	0.0033557	0.0385501	0.03075	3079	tags=70%, list=8%, signal=64%	GABRA3/NSF/GABRA2/GABRA4/GABRA5/GABRA1/GABRA6
REACTOME_ADENYLATE_CYCLASE_ACTIVATING_PATHWAY	REACTOME_ADENYLATE_CYCLASE_ACTIVATING_PATHWAY	10	-0.897453	-2.02927	0.0033557	0.0385501	0.03075	1900	tags=50%, list=5%, signal=47%	ADCY8/ADCY5/ADCY2/GNAL/ADCY1
REACTOME_NEUROTOXICITY_OF_CLOSTRIDIUM_TOXINS	REACTOME_NEUROTOXICITY_OF_CLOSTRIDIUM_TOXINS	10	-0.908684	-2.05467	0.0033557	0.0385501	0.03075	2229	tags=90%, list=6%, signal=85%	SV2C/VAMP2/VAMP1/SYT2/STX1B/STX1A/SNAP25/SYT1/SV2B
REACTOME_EXTENSION_OF_TELOMERES	REACTOME_EXTENSION_OF_TELOMERES	51	0.614373	1.57702	0.003386	0.0386792	0.030853	10971	tags=67%, list=30%, signal=47%	CCNA2/TERT/CDK2/PCNA/PIF1/RFC3/RFC2/RPA3/PRIM2/RFC4/POLD1/PRIM1/POLA2/DSCC1/LIG1/FEN1/BLM/NOP10/POLD3/DNA2/SHQ1/POT1/CHTF18/RUVBL1/DKC1/RFC5/TEN1/RPA2/POLA1/WRAP53/WRN/RPA1/RUVBL2/POLD2
REACTOME_TP53_REGULATES_TRANSCRIPTION_OF_CELL_CYCLE_GENES	REACTOME_TP53_REGULATES_TRANSCRIPTION_OF_CELL_CYCLE_GENES	49	0.637443	1.62909	0.00340522	0.0386792	0.030853	5990	tags=37%, list=16%, signal=31%	E2F7/CDC25C/CDK1/CCNA2/E2F8/CCNB1/AURKA/CDK2/E2F1/PCNA/CCNE1/CCNE2/RBL1/GADD45A/TP53/PLAGL1/SFN/PLK3
PID_DELTA_NP63_PATHWAY	PID_DELTA_NP63_PATHWAY	47	0.628523	1.59785	0.00342466	0.0386792	0.030853	6066	tags=43%, list=17%, signal=36%	TOP2A/CCNB2/COL5A1/DLX5/BRCA2/IGFBP3/BDKRB2/VDR/RAB38/HELLS/CDKN2A/RUNX1/TP63/ITGA3/MDM2/CEBPD/DLX6/TBXT/SFN/FOSL2
PID_FANCONI_PATHWAY	PID_FANCONI_PATHWAY	46	0.637504	1.61526	0.00344432	0.0386792	0.030853	9973	tags=65%, list=27%, signal=48%	BRIP1/UBE2T/FANCI/BRCA2/FANCD2/FANCA/FANCB/CHEK1/RFC3/FAAP24/RFC2/BRCA1/FANCC/RFC4/H2AX/BLM/CENPS/FANCG/HUS1/USP1/HES1/RMI1/FANCE/RAD1/FANCM/RFC5/FANCF/TOP3A/RPA2/TOPBP1
REACTOME_PRESYNAPTIC_DEPOLARIZATION_AND_CALCIUM_CHANNEL_OPENING	REACTOME_PRESYNAPTIC_DEPOLARIZATION_AND_CALCIUM_CHANNEL_OPENING	11	-0.889725	-2.05512	0.00344828	0.0386792	0.030853	2542	tags=82%, list=7%, signal=76%	CACNA1A/CACNB2/CACNB4/CACNA2D2/CACNB1/CACNG2/CACNA1E/CACNA2D3/CACNA1B
KEGG_BLADDER_CANCER	KEGG_BLADDER_CANCER	42	0.639735	1.59863	0.00348837	0.0389453	0.0310652	3500	tags=31%, list=10%, signal=28%	MMP9/CXCL8/VEGFA/E2F2/THBS1/MMP1/CDK4/EGFR/E2F1/MMP2/CDKN2A/TYMP/MDM2
BIOCARTA_BARRESTIN_PATHWAY	BIOCARTA_BARRESTIN_PATHWAY	12	-0.839232	-1.97662	0.00361011	0.0394492	0.0314672	2275	tags=58%, list=6%, signal=55%	PPARA/KCNA2/ARRB1/PLCB1/ADCY1/DNM1/KCNA1
REACTOME_SEROTONIN_RECEPTORS	REACTOME_SEROTONIN_RECEPTORS	12	-0.778405	-1.83336	0.00361011	0.0394492	0.0314672	3389	tags=67%, list=9%, signal=61%	HTR4/HTR6/HTR1A/HTR1B/HTR2C/HTR2A/HTR5A/HTR1E
REACTOME_TANDEM_PORE_DOMAIN_POTASSIUM_CHANNELS	REACTOME_TANDEM_PORE_DOMAIN_POTASSIUM_CHANNELS	12	-0.762451	-1.79578	0.00361011	0.0394492	0.0314672	3622	tags=58%, list=10%, signal=53%	KCNK7/KCNK9/KCNK3/KCNK16/KCNK18/KCNK1/KCNK4
BIOCARTA_BARR_MAPK_PATHWAY	BIOCARTA_BARR_MAPK_PATHWAY	14	-0.773644	-1.9029	0.00364964	0.0394492	0.0314672	7484	tags=79%, list=20%, signal=63%	GRK2/MAPK1/KCNA3/MAP2K1/MAPK3/KCNA2/ARRB1/PLCB1/ADCY1/DNM1/KCNA1
REACTOME_ADENYLATE_CYCLASE_INHIBITORY_PATHWAY	REACTOME_ADENYLATE_CYCLASE_INHIBITORY_PATHWAY	14	-0.766529	-1.8854	0.00364964	0.0394492	0.0314672	2502	tags=43%, list=7%, signal=40%	GNAI1/ADCY8/ADCY5/ADCY2/GNAL/ADCY1
REACTOME_GLUTAMATE_AND_GLUTAMINE_METABOLISM	REACTOME_GLUTAMATE_AND_GLUTAMINE_METABOLISM	14	-0.770633	-1.89549	0.00364964	0.0394492	0.0314672	5875	tags=71%, list=16%, signal=60%	PYCR2/RIMKLB/GLUD2/RIMKLA/GLS/OAT/GLUL/KYAT1/GLUD1/GLS2
REACTOME_LGI_ADAM_INTERACTIONS	REACTOME_LGI_ADAM_INTERACTIONS	14	-0.875296	-2.15293	0.00364964	0.0394492	0.0314672	3642	tags=79%, list=10%, signal=71%	LGI1/LGI4/ADAM22/DLG4/CACNG2/CACNG8/STX1B/LGI3/STX1A/ADAM11/CACNG3
REACTOME_FGFR2C_LIGAND_BINDING_AND_ACTIVATION	REACTOME_FGFR2C_LIGAND_BINDING_AND_ACTIVATION	13	-0.745194	-1.77677	0.00373134	0.0397898	0.0317389	5230	tags=62%, list=14%, signal=53%	FGF18/FGF1/FGF2/FGF8/FGFR2/FGF9/FGF17/FGF16
WP_CELLTYPE_DEPENDENT_SELECTIVITY_OF_CCK2R_SIGNALING	WP_CELLTYPE_DEPENDENT_SELECTIVITY_OF_CCK2R_SIGNALING	13	-0.748444	-1.78452	0.00373134	0.0397898	0.0317389	2502	tags=77%, list=7%, signal=72%	TRPC1/DAGLA/GNAI1/ITPR1/CD38/PLCB1/RYR1/CCKBR/CCK/RYR2
WP_SEROTONIN_AND_ANXIETYRELATED_EVENTS	WP_SEROTONIN_AND_ANXIETYRELATED_EVENTS	13	-0.758801	-1.80921	0.00373134	0.0397898	0.0317389	1954	tags=54%, list=5%, signal=51%	PPP3CA/CRHR1/HTR1A/HTR2C/CRH/PRKCB/HTR2A
BIOCARTA_CK1_PATHWAY	BIOCARTA_CK1_PATHWAY	16	-0.727052	-1.88593	0.00383142	0.0405636	0.0323561	5556	tags=62%, list=15%, signal=53%	PRKAR2B/PRKACB/PRKACG/CDK5R1/PPP3CA/PRKAR1B/PLCB1/GRM1/DRD1/PPP1R1B
BIOCARTA_PGC1A_PATHWAY	BIOCARTA_PGC1A_PATHWAY	15	-0.84126	-2.10917	0.00390625	0.0405636	0.0323561	4788	tags=73%, list=13%, signal=64%	PPARGC1A/YWHAH/HDAC5/CALM1/CALM3/PPARA/PPP3CA/PPP3CB/CAMK4/CAMK1G/SLC2A4
PID_LPA4_PATHWAY	PID_LPA4_PATHWAY	15	-0.816964	-2.04826	0.00390625	0.0405636	0.0323561	2155	tags=47%, list=6%, signal=44%	RPS6KA5/ADCY8/PRKCE/ADCY5/ADCY2/GNAL/ADCY1
WP_CHOLESTEROL_BIOSYNTHESIS_PATHWAY	WP_CHOLESTEROL_BIOSYNTHESIS_PATHWAY	15	-0.713864	-1.78977	0.00390625	0.0405636	0.0323561	7590	tags=67%, list=21%, signal=53%	HMGCR/MSMO1/SC5D/FDFT1/LSS/MVK/PMVK/HMGCS1/MVD/IDI1
WP_GPCRS_CLASS_C_METABOTROPIC_GLUTAMATE_PHEROMONE	WP_GPCRS_CLASS_C_METABOTROPIC_GLUTAMATE_PHEROMONE	15	-0.726662	-1.82185	0.00390625	0.0405636	0.0323561	1768	tags=60%, list=5%, signal=57%	GPRC5B/GABBR2/GRM7/GRM5/GRM1/GABBR1/GRM2/GRM4/GRM3
WP_MAJOR_RECEPTORS_TARGETED_BY_EPINEPHRINE_AND_NOREPINEPHRINE	WP_MAJOR_RECEPTORS_TARGETED_BY_EPINEPHRINE_AND_NOREPINEPHRINE	15	-0.801804	-2.01025	0.00390625	0.0405636	0.0323561	3228	tags=53%, list=9%, signal=49%	ADRB2/ADRB1/ADCY8/ADCY5/ADRA2A/ADRA2C/ADCY2/ADCY1
REACTOME_MITOTIC_G2_G2_M_PHASES	REACTOME_MITOTIC_G2_G2_M_PHASES	198	0.487502	1.38803	0.00402414	0.0407876	0.0325348	8690	tags=29%, list=24%, signal=22%	MYBL2/CCNB2/NEK2/CDC25C/GTSE1/FOXM1/CDK1/CENPF/CCNA2/TPX2/CCNB1/AURKA/TUBA1C/PLK1/WEE1/PLK4/TUBA3C/PKMYT1/CDK2/E2F1/CDC25A/TUBB6/BORA/CEP135/CEP152/HAUS1/HAUS8/PSMB9/TUBA3E/PSMB8/TUBB/AJUBA/TUBA1A/TUBA1B/LIN9/NDE1/TP53/TUBG1/NEDD1/TUBA4B/PSMD8/ODF2/PSMC2/CDC25B/HAUS5/PSMA7/E2F3/CEP41/PSME2/PPP1CB/PSMA2/PSMC1/RBBP4/DCTN2/HAUS2/PSMD5/PSMA5/RAB8A
REACTOME_UB_SPECIFIC_PROCESSING_PROTEASES	REACTOME_UB_SPECIFIC_PROCESSING_PROTEASES	203	0.487743	1.38931	0.0040282	0.0407876	0.0325348	7889	tags=26%, list=22%, signal=20%	H2AC19/H2BC9/H2AC18/H2AC14/CDC20/H2BC10/CCNA2/CLSPN/H2AC13/H2AC16/H2BC14/H2AC12/H2AC17/H2BC17/H2AC4/H2BC11/H2AC20/H2BC3/CDC25A/GATA3/H2BC13/H2BC8/H2BC12/BIRC3/H2AC7/H2AC21/H2AC11/H2AC8/MDM2/H2BC7/PSMB9/H2BC4/PSMB8/H2BC18/SKP2/H2BC6/TP53/USP18/PSMD8/TGFBR1/H2AC6/IFIH1/H2BC5/PSMC2/DDB2/MDM4/RIPK1/PSMA7/RNF128/PSME2/PSMA2/PSMC1
BIOCARTA_BARRESTIN_SRC_PATHWAY	BIOCARTA_BARRESTIN_SRC_PATHWAY	17	-0.694866	-1.82685	0.00406504	0.0407876	0.0325348	7939	tags=71%, list=22%, signal=55%	HRAS/GRK2/MAPK1/KCNA3/MAP2K1/MAPK3/KCNA2/ARRB1/PLCB1/ADCY1/DNM1/KCNA1
BIOCARTA_PDZS_PATHWAY	BIOCARTA_PDZS_PATHWAY	17	-0.781696	-2.05514	0.00406504	0.0407876	0.0325348	5766	tags=71%, list=16%, signal=60%	NFASC/ADD1/SPTBN1/SPTAN1/NCAM1/DLG3/ANK1/DLG4/DLG2/NRXN3/PCLO/GRIN1
REACTOME_ACETYLCHOLINE_NEUROTRANSMITTER_RELEASE_CYCLE	REACTOME_ACETYLCHOLINE_NEUROTRANSMITTER_RELEASE_CYCLE	17	-0.726455	-1.9099	0.00406504	0.0407876	0.0325348	3056	tags=76%, list=8%, signal=70%	SLC5A7/PPFIA4/PPFIA2/VAMP2/PPFIA3/STXBP1/TSPOAP1/RIMS1/CPLX1/STX1A/RAB3A/SNAP25/SYT1
REACTOME_PKA_ACTIVATION_IN_GLUCAGON_SIGNALLING	REACTOME_PKA_ACTIVATION_IN_GLUCAGON_SIGNALLING	17	-0.718257	-1.88835	0.00406504	0.0407876	0.0325348	5556	tags=47%, list=15%, signal=40%	PRKAR2B/PRKACB/PRKACG/ADCY8/PRKAR1B/ADCY5/ADCY2/ADCY1
REACTOME_TRAFFICKING_OF_GLUR2_CONTAINING_AMPA_RECEPTORS	REACTOME_TRAFFICKING_OF_GLUR2_CONTAINING_AMPA_RECEPTORS	17	-0.761305	-2.00153	0.00406504	0.0407876	0.0325348	3212	tags=71%, list=9%, signal=64%	AP2B1/GRIA3/PRKCA/NSF/GRIA4/TSPAN7/GRIP2/GRIP1/GRIA2/GRIA1/PRKCB/PRKCG
WP_SEROTONIN_AND_ANXIETY	WP_SEROTONIN_AND_ANXIETY	17	-0.80272	-2.11041	0.00406504	0.0407876	0.0325348	1954	tags=59%, list=5%, signal=56%	PPP3CA/ADRA1A/HTR1A/CAMK2B/GRM1/HTR2C/CRH/PRKCB/HTR2A/GABRA1
REACTOME_NOREPINEPHRINE_NEUROTRANSMITTER_RELEASE_CYCLE	REACTOME_NOREPINEPHRINE_NEUROTRANSMITTER_RELEASE_CYCLE	18	-0.867757	-2.29635	0.00420168	0.0414223	0.033041	3470	tags=78%, list=9%, signal=70%	SLC22A2/MAOA/PPFIA4/PPFIA2/VAMP2/PPFIA3/STXBP1/TSPOAP1/RIMS1/CPLX1/STX1A/RAB3A/SNAP25/SYT1
REACTOME_SEROTONIN_NEUROTRANSMITTER_RELEASE_CYCLE	REACTOME_SEROTONIN_NEUROTRANSMITTER_RELEASE_CYCLE	18	-0.919707	-2.43383	0.00420168	0.0414223	0.033041	2193	tags=83%, list=6%, signal=78%	PPFIA4/SYN3/PPFIA2/VAMP2/PPFIA3/STXBP1/TSPOAP1/RIMS1/CPLX1/SYN1/STX1A/SYN2/RAB3A/SNAP25/SYT1
REACTOME_CDC6_ASSOCIATION_WITH_THE_ORC_ORIGIN_COMPLEX	REACTOME_CDC6_ASSOCIATION_WITH_THE_ORC_ORIGIN_COMPLEX	11	0.823949	1.64572	0.00421348	0.0414223	0.033041	3013	tags=55%, list=8%, signal=50%	ORC1/E2F2/CDC6/ORC6/E2F1/MCM8
REACTOME_GABA_SYNTHESIS_RELEASE_REUPTAKE_AND_DEGRADATION	REACTOME_GABA_SYNTHESIS_RELEASE_REUPTAKE_AND_DEGRADATION	19	-0.876053	-2.36172	0.00421941	0.0414223	0.033041	3050	tags=84%, list=8%, signal=77%	ABAT/SLC6A12/VAMP2/ALDH5A1/SLC6A1/SLC6A13/GAD1/STXBP1/RIMS1/CPLX1/GAD2/SLC32A1/STX1A/RAB3A/SNAP25/SYT1
REACTOME_PHASE_4_RESTING_MEMBRANE_POTENTIAL	REACTOME_PHASE_4_RESTING_MEMBRANE_POTENTIAL	19	-0.68917	-1.85791	0.00421941	0.0414223	0.033041	3622	tags=53%, list=10%, signal=47%	KCNK7/KCNK9/KCNK3/KCNK16/KCNK18/KCNK1/KCNK4/KCNK12/KCNJ12/KCNJ4
KEGG_HEMATOPOIETIC_CELL_LINEAGE	KEGG_HEMATOPOIETIC_CELL_LINEAGE	84	0.55819	1.51199	0.0042328	0.0414223	0.033041	6252	tags=43%, list=17%, signal=36%	IL2RA/CSF2/CD1A/CSF3/CD36/IL6/ITGB3/CR1/ITGA4/IL1R2/ANPEP/IL11/CD1B/IL5RA/ITGA5/EPO/IL7/IL9R/ITGA1/HLA-DRA/ITGA2/ITGA3/IL7R/TFRC/CD2/CD1C/CD44/CD3G/CD3D/CD14/HLA-DRB1/CD8B/CD3E/CD1E/FCGR1A/CD5
REACTOME_APC_C_CDH1_MEDIATED_DEGRADATION_OF_CDC20_AND_OTHER_APC_C_CDH1_TARGETED_PROTEINS_IN_LATE_MITOSIS_EARLY_G1	REACTOME_APC_C_CDH1_MEDIATED_DEGRADATION_OF_CDC20_AND_OTHER_APC_C_CDH1_TARGETED_PROTEINS_IN_LATE_MITOSIS_EARLY_G1	74	0.565262	1.50844	0.00429185	0.0418279	0.0333646	11426	tags=53%, list=31%, signal=36%	UBE2C/CDC20/AURKB/PTTG1/AURKA/PLK1/UBE2S/PSMB9/PSMB8/SKP2/PSMD8/PSMC2/PSMA7/PSME2/PSMA2/PSMC1/PSMD5/PSMA5/PSMC4/PSMA1/RB1/PSMD14/PSMB3/PSMA4/PSMB2/SEM1/CDC23/ANAPC11/ANAPC7/PSMB4/PSMB1/CDC26/PSMA3/PSMD12/PSME1/ANAPC1/PSMD2/UBB/PSME3
REACTOME_PKA_MEDIATED_PHOSPHORYLATION_OF_CREB	REACTOME_PKA_MEDIATED_PHOSPHORYLATION_OF_CREB	20	-0.743224	-2.01987	0.004329	0.041847	0.0333798	5556	tags=55%, list=15%, signal=47%	PRKAR2B/PRKACB/CALM1/PRKACG/NBEA/PRKX/ADCY8/PRKAR1B/ADCY5/ADCY2/ADCY1
REACTOME_RAS_ACTIVATION_UPON_CA2_INFLUX_THROUGH_NMDA_RECEPTOR	REACTOME_RAS_ACTIVATION_UPON_CA2_INFLUX_THROUGH_NMDA_RECEPTOR	20	-0.78555	-2.1349	0.004329	0.041847	0.0333798	3356	tags=70%, list=9%, signal=64%	ACTN2/CALM1/DLG3/DLG4/CAMK2G/CAMK2B/DLG2/LRRC7/RASGRF2/GRIN2B/RASGRF1/NEFL/GRIN1/CAMK2A
BIOCARTA_NOS1_PATHWAY	BIOCARTA_NOS1_PATHWAY	21	-0.809361	-2.23123	0.0045045	0.0428468	0.0341773	4308	tags=71%, list=12%, signal=63%	PRKACB/NOS1/CALM1/PRKCA/PRKACG/CALM3/PPP3CA/PPP3CB/DLG4/PRKAR1B/GRIN2C/GRIN2B/PRKCB/GRIN2A/GRIN1
REACTOME_NEGATIVE_REGULATION_OF_NMDA_RECEPTOR_MEDIATED_NEURONAL_TRANSMISSION	REACTOME_NEGATIVE_REGULATION_OF_NMDA_RECEPTOR_MEDIATED_NEURONAL_TRANSMISSION	21	-0.823039	-2.26894	0.0045045	0.0428468	0.0341773	3356	tags=71%, list=9%, signal=65%	ACTN2/CALM1/DLG3/DLG4/CAMK2G/CAMK4/CAMK2B/DLG2/LRRC7/GRIN2C/GRIN2B/GRIN2A/NEFL/GRIN1/CAMK2A
REACTOME_SYNAPTIC_ADHESION_LIKE_MOLECULES	REACTOME_SYNAPTIC_ADHESION_LIKE_MOLECULES	21	-0.772634	-2.12998	0.0045045	0.0428468	0.0341773	3095	tags=52%, list=8%, signal=48%	DLG3/RTN3/GRIA4/PTPRD/DLG4/GRIA1/LRFN2/GRIN2C/GRIN2B/GRIN2A/GRIN1
REACTOME_UNBLOCKING_OF_NMDA_RECEPTORS_GLUTAMATE_BINDING_AND_ACTIVATION	REACTOME_UNBLOCKING_OF_NMDA_RECEPTORS_GLUTAMATE_BINDING_AND_ACTIVATION	21	-0.822847	-2.26841	0.0045045	0.0428468	0.0341773	3356	tags=86%, list=9%, signal=78%	GRIA3/ACTN2/CALM1/DLG3/GRIA4/DLG4/GRIA2/GRIA1/CAMK2G/CAMK2B/DLG2/LRRC7/GRIN2C/GRIN2B/GRIN2A/NEFL/GRIN1/CAMK2A
REACTOME_DOPAMINE_NEUROTRANSMITTER_RELEASE_CYCLE	REACTOME_DOPAMINE_NEUROTRANSMITTER_RELEASE_CYCLE	23	-0.876196	-2.49948	0.00454545	0.0428932	0.0342143	2639	tags=70%, list=7%, signal=65%	APBA1/PPFIA4/SYN3/PPFIA2/VAMP2/PPFIA3/STXBP1/TSPOAP1/RIMS1/CPLX1/SYN1/STX1A/SYN2/RAB3A/SNAP25/SYT1
REACTOME_LONG_TERM_POTENTIATION	REACTOME_LONG_TERM_POTENTIATION	23	-0.830897	-2.37025	0.00454545	0.0428932	0.0342143	3356	tags=74%, list=9%, signal=67%	CALM1/DLG3/DLG4/GRIA2/GRIA1/ERBB4/CAMK2G/CAMK2B/DLG2/LRRC7/GRIN2C/GRIN2B/GRIN2A/NEFL/GRIN1/NRGN/CAMK2A
NABA_BASEMENT_MEMBRANES	NABA_BASEMENT_MEMBRANES	40	0.639434	1.59158	0.00468384	0.0440244	0.0351166	4915	tags=45%, list=13%, signal=39%	COL6A3/COL4A1/COL6A2/COL4A2/LAMB1/NID2/HSPG2/NPNT/LAMC1/NID1/LAMB4/COL15A1/LAMC3/COL6A1/LAMC2/LAMA2/LAMA4/COL18A1
REACTOME_GLUTAMATE_NEUROTRANSMITTER_RELEASE_CYCLE	REACTOME_GLUTAMATE_NEUROTRANSMITTER_RELEASE_CYCLE	24	-0.868498	-2.48308	0.00485437	0.0454476	0.0362519	3190	tags=75%, list=9%, signal=69%	GLS/SLC1A7/PPFIA4/PPFIA2/VAMP2/PPFIA3/SLC1A6/STXBP1/TSPOAP1/SLC1A2/RIMS1/CPLX1/STX1A/GLS2/RAB3A/SLC17A7/SNAP25/SYT1
KEGG_FOCAL_ADHESION	KEGG_FOCAL_ADHESION	199	0.484553	1.37984	0.00503018	0.0469089	0.0374175	7037	tags=35%, list=19%, signal=29%	IBSP/COL3A1/COL1A1/COL1A2/COL6A3/COL5A1/COL4A1/COL6A2/VEGFA/COL5A2/THBS1/COL4A2/LAMB1/EGFR/VAV3/SPP1/ITGB3/ITGA4/PDGFD/LAMC1/ITGA5/FN1/TNC/LAMB4/BIRC3/CAV2/FLNC/MYL12A/ACTN1/ZYX/ITGA1/MYL9/MET/LAMC3/ITGA2/PDGFA/ITGA3/COL6A1/CAV1/COL11A1/SHC1/HGF/FLNA/RAP1B/LAMC2/COMP/RAC2/ITGA7/LAMA2/LAMA4/ITGB1/COL2A1/VWF/FLT4/ITGA11/PIK3CG/CDC42/TNN/VASP/THBS3/THBS4/MYL12B/ERBB2/CCND2/ITGA10/PDGFRB/ACTN4/DIAPH1…
REACTOME_SYNTHESIS_OF_IP3_AND_IP4_IN_THE_CYTOSOL	REACTOME_SYNTHESIS_OF_IP3_AND_IP4_IN_THE_CYTOSOL	26	-0.621937	-1.84529	0.00505051	0.0469145	0.0374219	5303	tags=42%, list=14%, signal=36%	PLCB4/ITPKB/PLCD3/CALM1/SYNJ1/ITPK1/INPP5J/PLCH1/ITPKA/PLCB1/PLCH2
REACTOME_ANTIGEN_PROCESSING_CROSS_PRESENTATION	REACTOME_ANTIGEN_PROCESSING_CROSS_PRESENTATION	99	0.542975	1.49122	0.00519211	0.0480422	0.0383214	13130	tags=70%, list=36%, signal=45%	SEC61G/CD36/MRC2/LY96/MYD88/PSMB9/NCF1/CD14/CTSS/PSMB8/HLA-A/TAP1/VAMP8/TLR1/B2M/HLA-B/HLA-C/CYBA/NCF2/TLR2/FCGR1A/CALR/PSMD8/CTSL/CYBB/PSMC2/SEC61A1/PDIA3/PSMA7/CTSV/SEC22B/NCF4/PSME2/PSMA2/PSMC1/HLA-F/PSMD5/PSMA5/PSMC4/BTK/PSMA1/PSMD14/PSMB3/SEC61B/PSMA4/PSMB2/SEM1/PSMB4/SNAP23/PSMB1/PSMA3/PSMD12/PSME1/PSMD2/UBB/PSME3/TLR6/PSMD11/HLA-E/PSMA6/PSME4/UBA52/TAP2/HLA-G/IKBKB/VAMP3/PSMD13/ITGAV/PSMB10
WP_SENESCENCE_AND_AUTOPHAGY_IN_CANCER	WP_SENESCENCE_AND_AUTOPHAGY_IN_CANCER	105	0.545245	1.49733	0.0052356	0.0481209	0.0383842	7231	tags=33%, list=20%, signal=27%	COL3A1/COL1A1/CXCL8/PLAT/MAP1LC3C/THBS1/SERPINE1/PLAU/IGFBP3/IL6/E2F1/CDKN2A/MMP14/SERPINB2/FN1/PCNA/IFNB1/IFNG/IGFBP5/IGFBP7/MDM2/IRF1/CD44/IL24/TNFSF15/MAP2K3/CXCL1/TP53/HMGA1/SLC39A1/IRF7/IFI16/CXCL14/CDC25B/IL1A
WP_SMALL_CELL_LUNG_CANCER	WP_SMALL_CELL_LUNG_CANCER	96	0.553866	1.51464	0.00524109	0.0481209	0.0383842	4626	tags=30%, list=13%, signal=26%	COL4A1/E2F2/COL4A2/NOS2/CKS2/CDK4/LAMB1/CDK2/E2F1/LAMC1/FN1/CKS1B/CDK6/LAMB4/BIRC3/LAMC3/ITGA2/ITGA3/PTGS2/LAMC2/CCNE1/LAMA2/CASP3/CCNE2/LAMA4/GADD45A/ITGB1/TRAF5/CASP8
REACTOME_CREB1_PHOSPHORYLATION_THROUGH_NMDA_RECEPTOR_MEDIATED_ACTIVATION_OF_RAS_SIGNALING	REACTOME_CREB1_PHOSPHORYLATION_THROUGH_NMDA_RECEPTOR_MEDIATED_ACTIVATION_OF_RAS_SIGNALING	28	-0.707033	-2.11144	0.00534759	0.0487185	0.038861	4294	tags=57%, list=12%, signal=50%	ACTN2/MAPK3/CALM1/RPS6KA6/DLG3/DLG4/CAMK2G/CAMK2B/DLG2/LRRC7/RASGRF2/GRIN2B/RASGRF1/NEFL/GRIN1/CAMK2A
REACTOME_EFFECTS_OF_PIP2_HYDROLYSIS	REACTOME_EFFECTS_OF_PIP2_HYDROLYSIS	27	-0.597559	-1.77927	0.00537634	0.0487185	0.038861	6153	tags=63%, list=17%, signal=52%	RASGRP2/MGLL/DGKG/TRPC3/ITPR2/DGKQ/DAGLA/RASGRP1/DGKZ/DGKB/DGKI/ABHD6/PRKCQ/DGKK/ITPR1/PRKCE/DGKE
REACTOME_SUMOYLATION_OF_CHROMATIN_ORGANIZATION_PROTEINS	REACTOME_SUMOYLATION_OF_CHROMATIN_ORGANIZATION_PROTEINS	71	0.574378	1.52422	0.00539957	0.0487185	0.038861	10364	tags=56%, list=28%, signal=40%	H4C15/H4C1/H4C14/H4C13/H4C6/H4C2/H4C3/H4C4/H4C11/CBX2/NDC1/H4C8/H4C9/H4C5/NUP37/NUP107/NUP210/NUP205/HDAC1/POM121C/NUP160/NUP54/PHC2/H4C12/NUP85/RNF2/POM121/NUP62/SCMH1/NUP155/HDAC2/H4-16/RAE1/NUP35/NUP88/NUP188/SUMO2/NUP42/SEC13/SUZ12
REACTOME_UPTAKE_AND_ACTIONS_OF_BACTERIAL_TOXINS	REACTOME_UPTAKE_AND_ACTIONS_OF_BACTERIAL_TOXINS	29	-0.597075	-1.81809	0.00540541	0.0487185	0.038861	5545	tags=45%, list=15%, signal=38%	MAP2K1/MAP2K4/SV2A/CALM1/SV2C/VAMP2/VAMP1/SYT2/STX1B/STX1A/SNAP25/SYT1/SV2B
BIOCARTA_CTL_PATHWAY	BIOCARTA_CTL_PATHWAY	13	0.797297	1.66207	0.00544959	0.0487185	0.038861	7436	tags=100%, list=20%, signal=80%	PRF1/ICAM1/GZMB/FASLG/CD3G/CD3D/HLA-A/FAS/B2M/CD3E/ITGB2/CD247/ITGAL
REACTOME_CHK1_CHK2_CDS1_MEDIATED_INACTIVATION_OF_CYCLIN_B_CDK1_COMPLEX	REACTOME_CHK1_CHK2_CDS1_MEDIATED_INACTIVATION_OF_CYCLIN_B_CDK1_COMPLEX	13	0.803083	1.67414	0.00544959	0.0487185	0.038861	2298	tags=46%, list=6%, signal=43%	CDC25C/CDK1/CCNB1/WEE1/CHEK2/CHEK1
SA_REG_CASCADE_OF_CYCLIN_EXPR	SA_REG_CASCADE_OF_CYCLIN_EXPR	13	0.802164	1.67222	0.00544959	0.0487185	0.038861	4243	tags=62%, list=12%, signal=54%	CCNA2/E2F2/CDK4/CDK2/E2F1/CDKN2A/CCNE1/CCNE2
BIOCARTA_PTC1_PATHWAY	BIOCARTA_PTC1_PATHWAY	11	0.806194	1.61026	0.00561798	0.0500358	0.0399117	2008	tags=36%, list=5%, signal=34%	CDC25C/CDK1/CCNB1/CDC25A
WP_FBXL10_ENHANCEMENT_OF_MAPERK_SIGNALING_IN_DIFFUSE_LARGE_BCELL_LYMPHOMA	WP_FBXL10_ENHANCEMENT_OF_MAPERK_SIGNALING_IN_DIFFUSE_LARGE_BCELL_LYMPHOMA	33	0.6748	1.65789	0.00591017	0.0519225	0.0414167	5496	tags=45%, list=15%, signal=39%	H3C7/H3C8/H3C11/H3C12/H3C14/H3C10/EZH2/H3C15/H3C1/DUSP6/H3-3A/H3C4/H3C6/H2AZ1/H2AX
REACTOME_INTERACTION_BETWEEN_L1_AND_ANKYRINS	REACTOME_INTERACTION_BETWEEN_L1_AND_ANKYRINS	31	-0.648576	-1.98804	0.00591716	0.0519225	0.0414167	3543	tags=58%, list=10%, signal=52%	SPTBN1/SPTAN1/L1CAM/SCN1A/ANK2/KCNQ2/ANK1/SPTBN2/KCNQ3/SCN11A/ANK3/SPTBN4/SCN2A/SCN8A/SCN1B/SPTB/SCN3B/SCN2B
REACTOME_TRAFFICKING_OF_AMPA_RECEPTORS	REACTOME_TRAFFICKING_OF_AMPA_RECEPTORS	31	-0.762467	-2.33714	0.00591716	0.0519225	0.0414167	3212	tags=61%, list=9%, signal=56%	PRKCA/NSF/GRIA4/TSPAN7/GRIP2/EPB41L1/GRIP1/DLG4/GRIA2/GRIA1/CAMK2G/CACNG2/AKAP5/CAMK2B/CACNG8/PRKCB/CACNG3/PRKCG/CAMK2A
WP_GABA_RECEPTOR_SIGNALING	WP_GABA_RECEPTOR_SIGNALING	31	-0.796666	-2.44197	0.00591716	0.0519225	0.0414167	3079	tags=65%, list=8%, signal=59%	GABRA3/ABAT/GABRB1/GABBR2/GABRA2/SLC6A1/GABRB3/GAD1/GABBR1/GABRG3/GAD2/SLC32A1/GABRG2/GABRA4/GABRA5/GABRG1/GABRA1/GABRD/GABRA6/GABRB2
REACTOME_HDR_THROUGH_SINGLE_STRAND_ANNEALING_SSA_	REACTOME_HDR_THROUGH_SINGLE_STRAND_ANNEALING_SSA_	37	0.644671	1.58932	0.0059453	0.0519777	0.0414607	10703	tags=65%, list=29%, signal=46%	EXO1/BRIP1/RAD51/RMI2/RBBP8/RFC3/RFC2/BRCA1/RPA3/BARD1/RFC4/BLM/DNA2/HUS1/RAD9B/RHNO1/RMI1/RAD1/RFC5/TOP3A/RPA2/TOPBP1/WRN/RPA1
PID_AURORA_A_PATHWAY	PID_AURORA_A_PATHWAY	31	0.671413	1.62363	0.0060024	0.0522847	0.0417055	5597	tags=39%, list=15%, signal=33%	DLGAP5/BIRC5/CENPA/AURKB/TPX2/AURKA/TACC3/MDM2/BRCA1/GADD45A/AJUBA/TP53
REACTOME_CA_DEPENDENT_EVENTS	REACTOME_CA_DEPENDENT_EVENTS	37	-0.703215	-2.27296	0.00621118	0.0539058	0.0429986	3356	tags=51%, list=9%, signal=47%	CALM1/PRKCA/PRKACG/NBEA/PRKX/CAMKK2/ADCY8/PRKAR1B/ADCY5/CAMK2G/ADCY2/CAMK4/CAMK2B/ADCY1/PDE1A/PDE1B/CAMKK1/PRKCG/CAMK2A
PID_INTEGRIN_A9B1_PATHWAY	PID_INTEGRIN_A9B1_PATHWAY	25	0.72237	1.6905	0.00625782	0.0541131	0.043164	5062	tags=48%, list=14%, signal=41%	VEGFA/F13A1/ADAM12/KCNJ15/CSF2/NOS2/SPP1/FN1/TNC/ITGB1/ADAM8/SAT1
WP_HUMAN_COMPLEMENT_SYSTEM	WP_HUMAN_COMPLEMENT_SYSTEM	97	0.538883	1.47184	0.00630252	0.0541809	0.0432181	6709	tags=42%, list=18%, signal=35%	IBSP/PTX3/F13A1/THBS1/ADM/LAMB1/SPP1/PLAUR/ITGB3/CR1/CD93/LAMC1/DCN/CFI/FCGR3A/CFH/ITGA2/C5AR1/FGG/SERPING1/C1R/FPR1/PROS1/ICAM1/FCN1/C4BPA/CFB/CFD/C2/C1S/ELANE/VSIG4/APCS/CD40/C3/F12/TLR2/CALR/GNAI3/ITGB2/CFHR4
KEGG_BUTANOATE_METABOLISM	KEGG_BUTANOATE_METABOLISM	34	-0.549475	-1.72947	0.00636943	0.0541809	0.0432181	7921	tags=56%, list=22%, signal=44%	AACS/ALDH9A1/HADHA/ACAT1/BDH2/L2HGDH/ECHS1/OXCT2/HMGCS1/OXCT1/ACSM1/ABAT/ACSM5/ALDH5A1/HMGCS2/GAD1/ACSM2A/ALDH2/GAD2
BIOCARTA_CELLCYCLE_PATHWAY	BIOCARTA_CELLCYCLE_PATHWAY	23	0.73333	1.68542	0.00639386	0.0541809	0.0432181	4327	tags=48%, list=12%, signal=42%	CDK1/CCNB1/CDKN2C/CDK4/CDK2/E2F1/CDC25A/CDKN2A/CDK6/CCNE1/RBL1
WP_DISRUPTION_OF_POSTSYNAPTIC_SIGNALLING_BY_CNV	WP_DISRUPTION_OF_POSTSYNAPTIC_SIGNALLING_BY_CNV	33	-0.742748	-2.32658	0.00641026	0.0541809	0.0432181	4322	tags=61%, list=12%, signal=54%	NLGN2/SYNGAP1/MAPK3/NRXN2/RPH3A/NRXN1/DLGAP1/CAMK2G/CAMK2B/DLG2/GRM1/NRXN3/SHANK1/GRIN2C/STX1A/GRIN2B/GRIN2A/RYR2/GRIN1/CAMK2A
WP_MONOAMINE_GPCRS	WP_MONOAMINE_GPCRS	33	-0.767493	-2.4041	0.00641026	0.0541809	0.0432181	3923	tags=73%, list=11%, signal=65%	ADRB3/CHRM3/HTR4/ADRB2/DRD4/HRH2/HTR6/ADRB1/ADRA1B/ADRA2A/ADRA2C/CHRM2/ADRA1A/HTR1A/CHRM5/CHRM4/HTR1B/HTR2C/DRD1/DRD5/HTR2A/CHRM1/HTR5A/HTR1E
PID_RAC1_REG_PATHWAY	PID_RAC1_REG_PATHWAY	38	-0.500619	-1.62197	0.00649351	0.0541809	0.0432181	3865	tags=34%, list=11%, signal=31%	DOCK1/ELMO1/ABI1/BCR/TIAM1/PREX2/ABR/KALRN/MCF2/CHN1/RASGRF2/NGEF/RASGRF1
WP_AMYOTROPHIC_LATERAL_SCLEROSIS_ALS	WP_AMYOTROPHIC_LATERAL_SCLEROSIS_ALS	38	-0.509376	-1.65034	0.00649351	0.0541809	0.0432181	3632	tags=32%, list=10%, signal=28%	NOS1/BCL2/CCS/MAP3K5/PPP3CA/PPP3CB/GRIA1/TNF/SLC1A2/NEFH/NEFL/NEFM
WP_MBDNF_AND_PROBDNF_REGULATION_OF_GABA_NEUROTRANSMISSION	WP_MBDNF_AND_PROBDNF_REGULATION_OF_GABA_NEUROTRANSMISSION	38	-0.663106	-2.14841	0.00649351	0.0541809	0.0432181	1696	tags=37%, list=5%, signal=35%	GABRB1/GABRA2/GABRB3/NTRK2/GABRG3/GABRG2/GABRA4/GABRA5/GABRG1/GABRA1/GABRD/SLC12A5/GABRA6/GABRB2
WP_MELATONIN_METABOLISM_AND_EFFECTS	WP_MELATONIN_METABOLISM_AND_EFFECTS	38	-0.556006	-1.80142	0.00649351	0.0541809	0.0432181	5818	tags=42%, list=16%, signal=35%	CSNK1E/SIRT1/MAP2/ASMT/CYP2D6/PER2/MIR126/CALM1/PRKCA/MAOA/ADRB1/PER3/APOE/CRY2/CYP1A1/CAMK2A
WP_SLEEP_REGULATION	WP_SLEEP_REGULATION	38	-0.505734	-1.63854	0.00649351	0.0541809	0.0432181	4078	tags=37%, list=11%, signal=33%	UTS2R/GHRH/HCRTR1/BTBD9/CHRNB2/PER3/STAR/HCRTR2/DRD1/CRH/PTGDS/HTR2A/GRIN2A/CACNA1I
REACTOME_CLASS_C_3_METABOTROPIC_GLUTAMATE_PHEROMONE_RECEPTORS_	REACTOME_CLASS_C_3_METABOTROPIC_GLUTAMATE_PHEROMONE_RECEPTORS_	39	-0.623193	-2.04526	0.00653595	0.0543443	0.0433485	1675	tags=26%, list=5%, signal=24%	TAS2R3/GABBR2/TAS2R4/GRM7/GRM5/GRM1/GABBR1/GRM2/GRM4/GRM3
WP_VITAMIN_DSENSITIVE_CALCIUM_SIGNALING_IN_DEPRESSION	WP_VITAMIN_DSENSITIVE_CALCIUM_SIGNALING_IN_DEPRESSION	40	-0.573511	-1.89049	0.00675676	0.0556361	0.0443789	3479	tags=42%, list=9%, signal=39%	BCL2/KCNQ2/GCLC/CACNA1C/KCNQ3/ITPR1/CALB1/GRM5/TPH2/ATP2B2/GRIN2C/GRIN2B/GRIN2A/ATP2B3/CHRM1/PVALB/GRIN1
BIOCARTA_AGPCR_PATHWAY	BIOCARTA_AGPCR_PATHWAY	11	-0.75711	-1.7488	0.00689655	0.0556361	0.0443789	5556	tags=64%, list=15%, signal=54%	PRKAR2B/PRKACB/PRKCA/PRKACG/PRKAR1B/ARRB1/PRKCB
BIOCARTA_MYOSIN_PATHWAY	BIOCARTA_MYOSIN_PATHWAY	11	-0.754306	-1.74232	0.00689655	0.0556361	0.0443789	3803	tags=55%, list=10%, signal=49%	GNAQ/ARHGAP5/PRKCA/PPP1R12B/PLCB1/PRKCB
REACTOME_ASSEMBLY_AND_CELL_SURFACE_PRESENTATION_OF_NMDA_RECEPTORS	REACTOME_ASSEMBLY_AND_CELL_SURFACE_PRESENTATION_OF_NMDA_RECEPTORS	44	-0.570792	-1.92158	0.00689655	0.0556361	0.0443789	3095	tags=43%, list=8%, signal=40%	DLG3/NBEA/APBA1/KIF17/DLG4/CAMK2G/TUBA8/TUBB4A/CAMK2B/DLG2/LRRC7/TUBA4A/GRIN2C/GRIN3A/GRIN2B/GRIN2A/NEFL/GRIN1/CAMK2A
WP_RENIN_ANGIOTENSIN_ALDOSTERONE_SYSTEM_RAAS	WP_RENIN_ANGIOTENSIN_ALDOSTERONE_SYSTEM_RAAS	44	-0.561382	-1.8899	0.00689655	0.0556361	0.0443789	3356	tags=34%, list=9%, signal=31%	CALM1/REN/HSD3B1/CALM3/CAMK1D/ITPR1/CAMK2G/STAR/CAMK4/CAMK2B/CREB3L3/CALML5/CALML3/CAMK1G/CAMK2A
REACTOME_INTERLEUKIN_10_SIGNALING	REACTOME_INTERLEUKIN_10_SIGNALING	45	0.615243	1.5518	0.00694444	0.0556361	0.0443789	7231	tags=56%, list=20%, signal=45%	CCL20/CXCL8/TIMP1/CXCL10/LIF/CSF2/CSF3/IL6/IL1R2/IL1RN/IL10/CD80/CCR2/FPR1/PTGS2/ICAM1/CCL2/CCR5/TNFRSF1A/CXCL1/IL10RB/CCL5/CCR1/IL18/IL1A
REACTOME_DISEASES_ASSOCIATED_WITH_GLYCOSAMINOGLYCAN_METABOLISM	REACTOME_DISEASES_ASSOCIATED_WITH_GLYCOSAMINOGLYCAN_METABOLISM	41	0.625232	1.5632	0.00697674	0.0556361	0.0443789	8661	tags=54%, list=24%, signal=41%	FMOD/LUM/SDC1/HSPG2/DCN/BGN/GPC3/KERA/SLC26A2/HEXB/GPC1/CHST14/CHST6/EXT2/ACAN/B4GALT1/GPC2/CHSY1/OGN/AGRN/GPC6/SDC2
WP_BLADDER_CANCER	WP_BLADDER_CANCER	40	0.629562	1.56701	0.00702576	0.0556361	0.0443789	4366	tags=32%, list=12%, signal=29%	MMP9/CXCL8/VEGFA/THBS1/MMP1/CDK4/EGFR/E2F1/MMP2/CDKN2A/TYMP/MDM2/UPK3A
REACTOME_ACTIVATION_OF_GENE_EXPRESSION_BY_SREBF_SREBP_	REACTOME_ACTIVATION_OF_GENE_EXPRESSION_BY_SREBF_SREBP_	42	-0.579041	-1.91854	0.00704225	0.0556361	0.0443789	8380	tags=57%, list=23%, signal=44%	TBL1X/CREBBP/HMGCR/SC5D/NFYB/ACACA/ACACB/FDFT1/LSS/MVK/NCOA2/RXRA/FASN/PMVK/HMGCS1/SREBF2/NCOA1/TM7SF2/MVD/IDI1/GPAM/PPARA/SREBF1/SCD
REACTOME_AMINE_LIGAND_BINDING_RECEPTORS	REACTOME_AMINE_LIGAND_BINDING_RECEPTORS	42	-0.76173	-2.52384	0.00704225	0.0556361	0.0443789	3923	tags=69%, list=11%, signal=62%	ADRB3/CHRM3/GPR143/HTR4/ADRB2/TAAR6/DRD4/HRH2/HTR6/ADRB1/TAAR8/TAAR5/ADRA1B/ADRA2A/ADRA2C/CHRM2/ADRA1A/HTR1A/CHRM5/CHRM4/HTR1B/HTR2C/HRH3/DRD1/DRD5/HTR2A/CHRM1/HTR5A/HTR1E
REACTOME_DAG_AND_IP3_SIGNALING	REACTOME_DAG_AND_IP3_SIGNALING	41	-0.728927	-2.39827	0.00704225	0.0556361	0.0443789	3356	tags=54%, list=9%, signal=49%	CALM1/PRKCA/PRKACG/NBEA/AHCYL1/PRKX/CAMKK2/ADCY8/PRKAR1B/ITPR1/PRKCE/ADCY5/CAMK2G/ADCY2/CAMK4/CAMK2B/ADCY1/PDE1A/PDE1B/CAMKK1/PRKCG/CAMK2A
REACTOME_PHASE_0_RAPID_DEPOLARISATION	REACTOME_PHASE_0_RAPID_DEPOLARISATION	42	-0.722794	-2.39484	0.00704225	0.0556361	0.0443789	4100	tags=62%, list=11%, signal=55%	CACNA1D/FGF12/CACNA1S/CALM1/SCN1A/CACNA1C/CACNA2D1/CACNB2/CACNB4/CACNA1F/CACNA2D2/SCN11A/CAMK2G/CACNB1/CACNG2/SCN2A/SCN8A/CAMK2B/FGF13/CACNG8/SCN1B/SCN3B/CACNA2D3/SCN2B/CACNG3/CAMK2A
REACTOME_VOLTAGE_GATED_POTASSIUM_CHANNELS	REACTOME_VOLTAGE_GATED_POTASSIUM_CHANNELS	42	-0.797464	-2.64224	0.00704225	0.0556361	0.0443789	3866	tags=67%, list=11%, signal=60%	KCNG1/KCNG2/KCND1/KCNH4/KCNQ2/KCNH1/KCNAB1/KCNC4/KCNC3/KCNH8/KCNA2/KCNQ3/KCNC1/KCNA5/KCNG3/KCNH6/KCNQ5/KCNB1/KCNAB2/KCNA4/KCNA1/KCNB2/KCNH3/KCNC2/KCNS2/KCNS1/KCNH5/KCNV1
WP_COMMON_PATHWAYS_UNDERLYING_DRUG_ADDICTION	WP_COMMON_PATHWAYS_UNDERLYING_DRUG_ADDICTION	42	-0.657198	-2.1775	0.00704225	0.0556361	0.0443789	4308	tags=55%, list=12%, signal=48%	PRKACB/MAPK3/CALM1/PRKCA/PRKACG/DRD4/GNAI1/GRIA4/GJB1/ADCY8/GRIA2/GRIA1/CAMK4/ADCY1/GRM5/GRM1/PPP1R1A/DRD1/PRKCB/GRIN2A/GRIN1/PRKCG/CAMK2A
WP_SPLICING_FACTOR_NOVA_REGULATED_SYNAPTIC_PROTEINS	WP_SPLICING_FACTOR_NOVA_REGULATED_SYNAPTIC_PROTEINS	42	-0.633617	-2.09936	0.00704225	0.0556361	0.0443789	5994	tags=60%, list=16%, signal=50%	GPHN/MAPK4/EPB41L2/ATP2B1/PLCB4/CLSTN1/MAP4/EFNA5/TERF2IP/MAPK9/KCNQ2/RAP1GAP/KCNMA1/CADM3/EPB41L3/EPB41L1/GABBR2/KCNJ6/CAMK2G/ANK3/PRKCZ/NCDN/GABRG2/GRIN2B/GRIN1
KEGG_ALLOGRAFT_REJECTION	KEGG_ALLOGRAFT_REJECTION	35	0.657954	1.6162	0.00710059	0.0559113	0.0445983	5920	tags=66%, list=16%, signal=55%	PRF1/IFNG/IL10/HLA-DRA/CD80/CD28/HLA-DQA1/HLA-DMB/HLA-DQB1/GZMB/HLA-DPA1/FASLG/CD40LG/HLA-A/FAS/HLA-DRB1/HLA-B/HLA-DPB1/CD40/HLA-DQA2/HLA-C/HLA-DMA/HLA-DOA
REACTOME_GENERATION_OF_SECOND_MESSENGER_MOLECULES	REACTOME_GENERATION_OF_SECOND_MESSENGER_MOLECULES	37	0.641998	1.58273	0.00713436	0.0559918	0.0446626	8520	tags=70%, list=23%, signal=54%	CD101/ITK/TRBV12-3/HLA-DRA/HLA-DQA1/TRAV29DV5/HLA-DQB1/HLA-DPA1/TRBV7-9/TRAV8-4/CD3G/CD3D/HLA-DRB1/HLA-DPB1/HLA-DQA2/ZAP70/LCK/CD3E/LCP2/VASP/TRAV19/HLA-DRB5/CD247/FYB1/CD4/HLA-DQB2
REACTOME_GABA_B_RECEPTOR_ACTIVATION	REACTOME_GABA_B_RECEPTOR_ACTIVATION	43	-0.536468	-1.76715	0.00735294	0.0575174	0.0458795	2502	tags=37%, list=7%, signal=35%	GNAI1/KCNJ10/ADCY8/GABBR2/ADCY5/KCNJ6/ADCY2/GNAL/ADCY1/GABBR1/KCNJ9/GNG3/KCNJ12/GNG13/KCNJ4/KCNJ3
REACTOME_RESOLUTION_OF_D_LOOP_STRUCTURES_THROUGH_SYNTHESIS_DEPENDENT_STRAND_ANNEALING_SDSA_	REACTOME_RESOLUTION_OF_D_LOOP_STRUCTURES_THROUGH_SYNTHESIS_DEPENDENT_STRAND_ANNEALING_SDSA_	26	0.705018	1.66274	0.00746269	0.0581845	0.0464116	4261	tags=38%, list=12%, signal=34%	EXO1/BRIP1/RAD51/RAD51AP1/XRCC2/BRCA2/RMI2/RBBP8/BRCA1/BARD1
KEGG_LEISHMANIA_INFECTION	KEGG_LEISHMANIA_INFECTION	70	0.56986	1.51249	0.0075594	0.0587459	0.0468594	8828	tags=57%, list=24%, signal=43%	NOS2/CR1/ITGA4/FCGR2C/FCGR3B/IFNG/TGFB2/FCGR2A/FCGR3A/IL10/HLA-DRA/HLA-DQA1/PTGS2/MYD88/HLA-DMB/HLA-DQB1/HLA-DPA1/IFNGR2/NCF1/ITGB1/HLA-DRB1/HLA-DPB1/HLA-DQA2/STAT1/HLA-DMA/C3/HLA-DOA/CYBA/NCF2/TLR2/FCGR1A/ITGB2/HLA-DRB5/IL1A/NCF4/IRAK4/HLA-DOB/TGFB1/TGFB3/JUN
REACTOME_SUMOYLATION_OF_DNA_REPLICATION_PROTEINS	REACTOME_SUMOYLATION_OF_DNA_REPLICATION_PROTEINS	46	0.611452	1.54925	0.00803674	0.062252	0.0496561	10351	tags=57%, list=28%, signal=41%	BIRC5/TOP2A/CDCA8/AURKB/AURKA/PCNA/NDC1/NUP37/NUP107/NUP210/NUP205/POM121C/NUP160/NUP54/NUP85/POM121/NUP62/INCENP/NUP155/RAE1/NUP35/NUP88/NUP188/SUMO2/NUP42/SEC13
BIOCARTA_PLATELETAPP_PATHWAY	BIOCARTA_PLATELETAPP_PATHWAY	14	0.776689	1.64094	0.00824176	0.062711	0.0500222	975	tags=36%, list=3%, signal=35%	COL4A1/PLAT/COL4A2/SERPINE1/PLAU
REACTOME_G_ALPHA_Z_SIGNALLING_EVENTS	REACTOME_G_ALPHA_Z_SIGNALLING_EVENTS	48	-0.529532	-1.8034	0.00826446	0.062711	0.0500222	3212	tags=35%, list=9%, signal=32%	PRKCA/GNAZ/GNAI1/RGS20/PRKCQ/ADCY8/PRKCE/ADCY5/ADRA2A/ADRA2C/ADCY2/ADCY1/GNG3/PRKCB/GNG13/RGS4/PRKCG
REACTOME_INOSITOL_PHOSPHATE_METABOLISM	REACTOME_INOSITOL_PHOSPHATE_METABOLISM	48	-0.521837	-1.77719	0.00826446	0.062711	0.0500222	7123	tags=56%, list=19%, signal=45%	PLCB3/NUDT3/IP6K1/PLCD1/INPP4B/PTEN/NUDT10/INPP4A/IPMK/PLCB4/MTMR9/ITPKB/PPIP5K1/PLCD3/NUDT11/CALM1/SYNJ1/INPP5A/IP6K3/INPP1/ITPK1/INPP5J/PLCH1/ITPKA/MTMR7/PLCB1/PLCH2
WP_NOCGMPPKG_MEDIATED_NEUROPROTECTION	WP_NOCGMPPKG_MEDIATED_NEUROPROTECTION	48	-0.550471	-1.87471	0.00826446	0.062711	0.0500222	4542	tags=48%, list=12%, signal=42%	NPPA/CNGB3/ACTN2/GUCY1B1/NOS1/BCL2/CALM1/GUCY1A1/CNGA1/DLG4/PRKG2/TNF/CAMK2G/CNGA4/CAMK2B/PDE2A/GRIN2C/GRIN2B/GRIN2A/NEFL/GRIN1/CNGB1/CAMK2A
WP_RETT_SYNDROME_CAUSING_GENES	WP_RETT_SYNDROME_CAUSING_GENES	48	-0.700014	-2.384	0.00826446	0.062711	0.0500222	4214	tags=46%, list=12%, signal=41%	SYNGAP1/RHOBTB2/HDAC5/SMARCA2/SCN1A/GABRA3/CECR2/HIVEP2/MEF2C/SRRM3/KCNJ10/SHANK3/ACTL6B/GNAO1/GABBR2/CDKL5/SCN2A/SCN8A/STXBP1/GRIN2B/GRIN2A/GABRD
BIOCARTA_MHC_PATHWAY	BIOCARTA_MHC_PATHWAY	12	0.783748	1.60185	0.00827586	0.062711	0.0500222	6840	tags=75%, list=19%, signal=61%	HLA-DRA/PSMB9/CD74/PSMB8/HLA-A/TAP1/HLA-DRB1/B2M/HLA-DRB5
WP_THE_EFFECT_OF_PROGERIN_ON_THE_INVOLVED_GENES_IN_HUTCHINSONGILFORD_PROGERIA_SYNDROME	WP_THE_EFFECT_OF_PROGERIN_ON_THE_INVOLVED_GENES_IN_HUTCHINSONGILFORD_PROGERIA_SYNDROME	35	0.645896	1.58659	0.00828402	0.062711	0.0500222	9137	tags=60%, list=25%, signal=45%	H3C7/H3C8/H3C11/H3C12/H3C14/H3C10/E2F1/H3C15/H3C1/H3-3A/H3C4/H3C6/LEF1/TP53/CBX3/HDAC1/H3C13/RBBP4/HDAC2/KDM1A/RB1
REACTOME_NETRIN_1_SIGNALING	REACTOME_NETRIN_1_SIGNALING	50	-0.523948	-1.80372	0.00833333	0.062711	0.0500222	5645	tags=46%, list=15%, signal=39%	TRPC3/MAPK12/TRPC1/RGMB/PTPN11/UNC5C/MAPK11/MAPK8/DSCAM/DOCK1/UNC5D/SLIT2/DSCAML1/NTN4/HJV/PRKCQ/PAK1/SLIT1/ABLIM1/ABLIM3/ABLIM2/UNC5A/TRPC5
WP_SYNAPTIC_SIGNALING_PATHWAYS_ASSOCIATED_WITH_AUTISM_SPECTRUM_DISORDER	WP_SYNAPTIC_SIGNALING_PATHWAYS_ASSOCIATED_WITH_AUTISM_SPECTRUM_DISORDER	50	-0.580247	-1.99753	0.00833333	0.062711	0.0500222	6913	tags=48%, list=19%, signal=39%	PTEN/MAPK1/PRKAA2/GRIN2D/PIK3R1/PIK3CB/NF1/AKT3/SYNGAP1/TSC1/MAPK3/PRKAG2/CACNA1C/SHANK3/DLG4/NTRK2/CAMK4/CAMK2B/GRM1/GRIN2C/GRIN3A/GRIN2B/GRIN2A/GRIN1
REACTOME_PI_3K_CASCADE_FGFR3	REACTOME_PI_3K_CASCADE_FGFR3	18	-0.684709	-1.81195	0.00840336	0.0628402	0.0501253	6051	tags=72%, list=17%, signal=60%	PIK3CA/FRS2/FGF20/PIK3R1/FGF18/FGF1/PTPN11/FGFR3/FGF2/FGF8/FGF9/FGF17/FGF16
WP_SREBF_AND_MIR33_IN_CHOLESTEROL_AND_LIPID_HOMEOSTASIS	WP_SREBF_AND_MIR33_IN_CHOLESTEROL_AND_LIPID_HOMEOSTASIS	18	-0.680157	-1.7999	0.00840336	0.0628402	0.0501253	5160	tags=50%, list=14%, signal=43%	SIRT1/FASN/MIR33B/HMGCS1/PPARGC1A/SREBF2/PPARA/SREBF1/SCD
KEGG_TASTE_TRANSDUCTION	KEGG_TASTE_TRANSDUCTION	51	-0.466051	-1.61042	0.00862069	0.0638629	0.0509411	3016	tags=25%, list=8%, signal=23%	PRKACG/CACNA1A/PRKX/ADCY8/TAS2R3/TAS2R4/PDE1A/GRM4/KCNB1/ASIC2/GNG3/GNG13/CACNA1B
REACTOME_NEUROTRANSMITTER_RELEASE_CYCLE	REACTOME_NEUROTRANSMITTER_RELEASE_CYCLE	51	-0.750488	-2.59328	0.00862069	0.0638629	0.0509411	3470	tags=65%, list=9%, signal=59%	SLC22A2/GLS/SLC5A7/ABAT/APBA1/MAOA/SLC1A7/SLC6A12/PPFIA4/SYN3/PPFIA2/VAMP2/ALDH5A1/SLC6A1/SLC6A13/PPFIA3/GAD1/SLC1A6/STXBP1/TSPOAP1/SLC1A2/RIMS1/CPLX1/SYN1/GAD2/SLC32A1/STX1A/GLS2/SYN2/RAB3A/SLC17A7/SNAP25/SYT1
WP_SYNAPTIC_VESICLE_PATHWAY	WP_SYNAPTIC_VESICLE_PATHWAY	51	-0.737275	-2.54762	0.00862069	0.0638629	0.0509411	3702	tags=57%, list=10%, signal=51%	CLN8/SLC22A3/CLTCL1/CACNA1A/NSF/SLC38A1/SYN3/SLC17A6/VAMP2/DNM3/ATP1A2/UNC13A/STXBP1/DNM1/RIMS1/STX1B/CPLX1/SYP/SYN1/SLC32A1/STX1A/SYN2/RAB3A/CPLX2/CACNA1B/SLC17A7/SNAP25/SYT1/UNC13C
KEGG_INOSITOL_PHOSPHATE_METABOLISM	KEGG_INOSITOL_PHOSPHATE_METABOLISM	54	-0.469176	-1.63601	0.00884956	0.0649514	0.0518093	7855	tags=56%, list=21%, signal=44%	PIP5K1C/INPP5K/PLCB3/PIK3C3/PLCD1/CDIPT/INPP4B/PIKFYVE/PTEN/PIK3C2A/INPP4A/IPMK/PIK3CB/PLCB4/PIP4K2B/ITPKB/PLCD3/SYNJ2/SYNJ1/INPP5A/INPP1/PI4KA/PIP5K1B/PIP4K2A/ITPK1/INPP5J/ALDH6A1/ITPKA/PLCB1/PIK3C2G
REACTOME_G_PROTEIN_MEDIATED_EVENTS	REACTOME_G_PROTEIN_MEDIATED_EVENTS	54	-0.678207	-2.3649	0.00884956	0.0649514	0.0518093	3356	tags=48%, list=9%, signal=44%	CALM1/PRKCA/GNAZ/PRKACG/NBEA/GNAI1/AHCYL1/PRKX/CAMKK2/ADCY8/GNAO1/PRKAR1B/ITPR1/ADCY5/CAMK2G/ADCY2/PLCB1/CAMK4/CAMK2B/GNAL/ADCY1/PDE1A/PDE1B/CAMKK1/PRKCG/CAMK2A
REACTOME_ION_HOMEOSTASIS	REACTOME_ION_HOMEOSTASIS	54	-0.632257	-2.20467	0.00884956	0.0649514	0.0518093	5804	tags=54%, list=16%, signal=45%	ATP2B1/TRDN/TRPC1/ITPR2/SLC8A3/FXYD6/ABCC9/NOS1/CALM1/CASQ1/FXYD2/AHCYL1/FXYD1/ATP1B1/ITPR1/CAMK2G/ATP1A2/ATP1A4/ATP1A3/CAMK2B/ATP2B2/FXYD7/KCNJ11/RYR1/FXYD4/ATP2B3/SLC8A2/RYR2/CAMK2A
WP_PATHOGENESIS_OF_SARSCOV2_MEDIATED_BY_NSP9NSP10_COMPLEX	WP_PATHOGENESIS_OF_SARSCOV2_MEDIATED_BY_NSP9NSP10_COMPLEX	21	0.724886	1.64517	0.00897436	0.0656647	0.0523783	8340	tags=76%, list=23%, signal=59%	CXCL8/IL6/HLA-DRA/CD2/MMP25/CD3G/HLA-DRB1/CD8B/ZAP70/LCK/CD3E/HLA-DRB5/CD247/LBP/CD8A/CD4
KEGG_AMYOTROPHIC_LATERAL_SCLEROSIS_ALS	KEGG_AMYOTROPHIC_LATERAL_SCLEROSIS_ALS	53	-0.590234	-2.03603	0.00909091	0.0659091	0.0525732	3632	tags=40%, list=10%, signal=36%	NOS1/PPP3R1/BCL2/CCS/PPP3R2/MAP3K5/PPP3CA/PPP3CB/GRIA2/GRIA1/TNF/PRPH2/SLC1A2/GRIN2C/CHP2/GRIN2B/NEFH/GRIN2A/NEFL/GRIN1/NEFM
PID_NFAT_3PATHWAY	PID_NFAT_3PATHWAY	53	-0.468702	-1.6168	0.00909091	0.0659091	0.0525732	4535	tags=36%, list=12%, signal=31%	MAPK8/MEF2D/YWHAH/MAPK3/PPP3R1/BCL2/FKBP8/MAPK9/PRKCA/PRKCQ/PPP3CA/PPP3CB/PRKCE/RCAN2/PRKCZ/CAMK4/AKAP5/PRKCB/PRKCG
WP_PHOSPHODIESTERASES_IN_NEURONAL_FUNCTION	WP_PHOSPHODIESTERASES_IN_NEURONAL_FUNCTION	53	-0.64826	-2.23619	0.00909091	0.0659091	0.0525732	3902	tags=42%, list=11%, signal=37%	GUCY1B1/PDE4A/NOS1/GUCY1A1/PDE6H/PDE6C/ADCY8/GRIA1/PDE8B/PDE11A/ADCY5/ADCY2/ADCY1/PDE2A/PDE1A/PDE1B/DRD1/PPP1R1B/GRIN2C/GRIN2B/GRIN2A/GRIN1
WP_PKCGAMMA_CALCIUM_SIGNALING_PATHWAY_IN_ATAXIA	WP_PKCGAMMA_CALCIUM_SIGNALING_PATHWAY_IN_ATAXIA	22	-0.653311	-1.83312	0.00913242	0.0660088	0.0526528	5645	tags=55%, list=15%, signal=46%	TRPC3/PLCB4/GRIA3/CACNA1A/GRIA4/GRIA2/GRIA1/ITPR1/PLCB1/GRM1/ATP2B2/PRKCG
KEGG_INTESTINAL_IMMUNE_NETWORK_FOR_IGA_PRODUCTION	KEGG_INTESTINAL_IMMUNE_NETWORK_FOR_IGA_PRODUCTION	46	0.601355	1.52367	0.00918485	0.0661865	0.0527945	8351	tags=61%, list=23%, signal=47%	IL6/ITGA4/IL10/HLA-DRA/CD80/ICOS/CD28/HLA-DQA1/HLA-DMB/IL15/CXCR4/HLA-DQB1/HLA-DPA1/CD40LG/HLA-DRB1/HLA-DPB1/CD40/HLA-DQA2/LTBR/HLA-DMA/HLA-DOA/HLA-DRB5/CCL25/ITGB7/CD86/AICDA/HLA-DOB/TGFB1
REACTOME_ION_TRANSPORT_BY_P_TYPE_ATPASES	REACTOME_ION_TRANSPORT_BY_P_TYPE_ATPASES	55	-0.58075	-2.01348	0.00943396	0.0677763	0.0540626	4908	tags=44%, list=13%, signal=38%	CUTC/ATP7B/FXYD6/ATP13A4/CALM1/ATP2C2/ATP10A/FXYD2/FXYD1/ATP1B1/ATP9A/ATP8A1/CAMK2G/ATP1A2/ATP1A4/ATP4A/ATP1A3/CAMK2B/ATP2B2/FXYD7/ATP8A2/FXYD4/ATP2B3/CAMK2A
REACTOME_NEUREXINS_AND_NEUROLIGINS	REACTOME_NEUREXINS_AND_NEUROLIGINS	56	-0.773256	-2.69906	0.00952381	0.0682157	0.0544131	4377	tags=61%, list=12%, signal=54%	PDLIM5/NLGN2/LRRTM1/LRRTM3/BEGAIN/DLG3/NRXN2/APBA1/LRRTM4/EPB41L3/EPB41L1/SYT9/SYT12/DLG4/NRXN1/DLGAP1/GRM5/STXBP1/DLG2/GRM1/NRXN3/SYT7/SYT2/DLGAP3/SHANK2/SHANK1/GRIN2C/STX1A/SYT10/GRIN2B/GRIN2A/SYT1/DLGAP2/GRIN1
BIOCARTA_INFLAM_PATHWAY	BIOCARTA_INFLAM_PATHWAY	27	0.679427	1.61458	0.00980392	0.0700112	0.0558453	4853	tags=52%, list=13%, signal=45%	CXCL8/CSF2/CSF3/IL6/IL11/IFNB1/IFNG/TGFB2/IL7/IL10/HLA-DRA/PDGFA/IL15/HLA-DRB1
ST_INTERFERON_GAMMA_PATHWAY	ST_INTERFERON_GAMMA_PATHWAY	10	0.816897	1.6058	0.00994318	0.0707931	0.056469	2764	tags=40%, list=8%, signal=37%	PLA2G2A/REG1A/CISH/IFNG
REACTOME_SIGNALING_BY_ERBB4	REACTOME_SIGNALING_BY_ERBB4	58	-0.507101	-1.76928	0.0104167	0.0739428	0.0589814	2997	tags=28%, list=8%, signal=25%	NRG4/WWOX/SPARC/GFAP/DLG4/GABRB1/APOE/ERBB4/GABRB3/PGR/ADAP1/GABRG3/NRG3/GABRG2/GABRA1/GABRB2
REACTOME_DAP12_INTERACTIONS	REACTOME_DAP12_INTERACTIONS	40	0.610241	1.51892	0.0105386	0.074586	0.0594945	7090	tags=45%, list=19%, signal=36%	CD300E/TREM1/CLEC5A/VAV3/KIR2DS4/SHC1/CD300LB/SIRPB1/B2M/HLA-B/HLA-C/LCK/TYROBP/LCP2/NRAS/SIGLEC15/SIGLEC14/TREM2
WP_TYPE_I_COLLAGEN_SYNTHESIS_IN_THE_CONTEXT_OF_OSTEOGENESIS_IMPERFECTA	WP_TYPE_I_COLLAGEN_SYNTHESIS_IN_THE_CONTEXT_OF_OSTEOGENESIS_IMPERFECTA	33	0.648643	1.59363	0.0106383	0.0750679	0.0598788	5769	tags=55%, list=16%, signal=46%	COL1A1/COL1A2/LOX/TNFSF11/TNFRSF11B/SERPINH1/FZD1/FKBP10/P3H1/PLOD1/PLOD2/P3H2/ADAMTS2/P4HA2/COLGALT1/BMP1/SERPINF1/P4HB
BIOCARTA_EFP_PATHWAY	BIOCARTA_EFP_PATHWAY	16	0.763639	1.65998	0.0107962	0.0757486	0.0604218	2451	tags=38%, list=7%, signal=35%	CCNB2/CDK1/CCNB1/CDK4/CDK2/CDK6
WP_CANNABINOID_RECEPTOR_SIGNALING	WP_CANNABINOID_RECEPTOR_SIGNALING	29	-0.55617	-1.69353	0.0108108	0.0757486	0.0604218	5556	tags=52%, list=15%, signal=44%	PRKAR2B/MAPK12/DAGLA/MAPK11/MAPK8/PRKACB/MAPK3/CYP3A4/MAPK9/PRKACG/MAPK10/PRKAR1B/FAAH/ADCY1/CYP1A1
REACTOME_CREB1_PHOSPHORYLATION_THROUGH_THE_ACTIVATION_OF_ADENYLATE_CYCLASE	REACTOME_CREB1_PHOSPHORYLATION_THROUGH_THE_ACTIVATION_OF_ADENYLATE_CYCLASE	12	-0.737011	-1.73587	0.0108303	0.0757486	0.0604218	5556	tags=67%, list=15%, signal=57%	PRKAR2B/PRKACB/CALM1/PRKACG/PRKX/ADCY8/PRKAR1B/ADCY1
REACTOME_GABA_RECEPTOR_ACTIVATION	REACTOME_GABA_RECEPTOR_ACTIVATION	60	-0.582393	-2.07015	0.0108696	0.0758001	0.0604629	2502	tags=48%, list=7%, signal=45%	ARHGEF9/KCNJ16/GABRA3/GNAI1/KCNJ10/ADCY8/GABRB1/GABBR2/GABRA2/GABRB3/ADCY5/KCNJ6/ADCY2/GNAL/ADCY1/GABBR1/KCNJ9/GABRG3/GABRG2/GNG3/KCNJ12/GABRA4/GNG13/KCNJ4/GABRA5/KCNJ3/GABRA1/GABRA6/GABRB2
WP_LUNG_FIBROSIS	WP_LUNG_FIBROSIS	63	0.570433	1.4974	0.0109409	0.0760746	0.0606819	4131	tags=30%, list=11%, signal=27%	MMP9/PTX3/CXCL8/TIMP1/CSF2/PLAU/TERT/CSF3/CCL11/SPP1/IL6/MMP2/SERPINA1/HMOX1/ELN/PDGFA/CCR2/HGF/CCL2
BIOCARTA_GPCR_PATHWAY	BIOCARTA_GPCR_PATHWAY	30	-0.573089	-1.76316	0.0110497	0.0766071	0.0611067	5556	tags=43%, list=15%, signal=37%	PRKAR2B/MAP2K1/PRKACB/MAPK3/CALM1/PRKCA/PRKACG/CALM3/PPP3CA/PPP3CB/PRKAR1B/ADCY1/PRKCB
REACTOME_TRANSCRIPTIONAL_REGULATION_BY_MECP2	REACTOME_TRANSCRIPTIONAL_REGULATION_BY_MECP2	62	-0.567523	-2.0357	0.0111111	0.0768088	0.0612675	3774	tags=35%, list=10%, signal=32%	PTPN4/TNRC6C/DLL1/CALM1/MEF2C/HIPK2/GRIA2/CAMK2G/GAD1/CAMK4/CAMK2B/OPRK1/MOBP/CRH/GAD2/GRIN2B/GRIN2A/OPRM1/SST/RBFOX1/PVALB/CAMK2A
REACTOME_CGMP_EFFECTS	REACTOME_CGMP_EFFECTS	15	-0.674011	-1.68985	0.0117188	0.0807188	0.0643864	3457	tags=73%, list=9%, signal=66%	KCNMB2/PRKG1/PDE9A/KCNMB4/KCNMA1/ITPR1/PRKG2/PDE11A/PDE2A/PDE1A/PDE1B
REACTOME_SCAVENGING_BY_CLASS_A_RECEPTORS	REACTOME_SCAVENGING_BY_CLASS_A_RECEPTORS	19	0.714037	1.59857	0.0117647	0.0807188	0.0643864	1710	tags=37%, list=5%, signal=35%	COL3A1/COL1A1/COL1A2/COL4A1/COL4A2/MARCO/MSR1
REACTOME_FANCONI_ANEMIA_PATHWAY	REACTOME_FANCONI_ANEMIA_PATHWAY	39	0.612483	1.51592	0.0117786	0.0807188	0.0643864	12709	tags=72%, list=35%, signal=47%	UBE2T/FANCI/FANCD2/EME1/FANCA/FANCB/FAAP24/FANCC/RPA3/DCLRE1B/CENPS/FANCG/USP1/SLX1B/FANCE/FANCM/CENPX/FANCF/RPA2/FAAP20/RPA1/FAAP100/UBB/FANCL/ERCC1/ATRIP/SLX1A/UBA52
REACTOME_TRANSCRIPTIONAL_REGULATION_BY_E2F6	REACTOME_TRANSCRIPTIONAL_REGULATION_BY_E2F6	34	0.637275	1.56571	0.0118343	0.0808679	0.0645053	3637	tags=24%, list=10%, signal=21%	RRM2/RAD51/EZH2/E2F1/CHEK1/RBBP8/CDC7/BRCA1
BIOCARTA_G1_PATHWAY	BIOCARTA_G1_PATHWAY	28	0.662457	1.5814	0.0122699	0.0833655	0.0664975	5597	tags=43%, list=15%, signal=36%	CDK1/CDK4/CDK2/E2F1/CDC25A/CDKN2A/CDK6/TGFB2/CCNE1/DHFR/SKP2/TP53
PID_INTEGRIN2_PATHWAY	PID_INTEGRIN2_PATHWAY	28	0.664771	1.58692	0.0122699	0.0833655	0.0664975	7436	tags=61%, list=20%, signal=48%	PLAT/TGFBI/SPON2/PLAU/PLAUR/FCGR2A/FGG/ICAM1/CD40LG/CCN1/F11R/ICAM3/PROC/C3/ITGB2/VCAM1/ITGAL
BIOCARTA_ATRBRCA_PATHWAY	BIOCARTA_ATRBRCA_PATHWAY	21	0.699378	1.58727	0.0128205	0.0867039	0.0691605	6833	tags=52%, list=19%, signal=43%	RAD51/BRCA2/FANCD2/FANCA/CHEK2/CHEK1/BRCA1/FANCC/TP53/FANCG/HUS1
PID_MYC_ACTIV_PATHWAY	PID_MYC_ACTIV_PATHWAY	79	0.540305	1.4504	0.0128342	0.0867039	0.0691605	8979	tags=42%, list=25%, signal=32%	MMP9/BIRC5/CCNB1/TK1/BCAT1/CDK4/TERT/CDCA7/LDHA/CDC25A/FOSL1/LIN28B/SNAI1/RCC1/TFRC/ACTL6A/ODC1/TP53/HMGA1/PTMA/NME1/PIM1/CCND2/GAPDH/KIR3DL1/BAX/NME2/E2F3/EIF4A1/TAF12/RUVBL1/SHMT1/ENO1
WP_MICROGLIA_PATHOGEN_PHAGOCYTOSIS_PATHWAY	WP_MICROGLIA_PATHOGEN_PHAGOCYTOSIS_PATHWAY	40	0.600579	1.49487	0.0128806	0.0867705	0.0692136	9426	tags=60%, list=26%, signal=45%	TREM1/VAV3/SIGLEC7/RAC2/FCER1G/NCF1/C1QB/PIK3CG/C1QC/LYN/TYROBP/CYBA/ARPC1B/NCF2/C1QA/PIK3R6/FCGR1A/ITGB2/CYBB/TREM2/NCF4/PIK3R3/HCK/NCKAP1L
REACTOME_NUCLEAR_PORE_COMPLEX_NPC_DISASSEMBLY	REACTOME_NUCLEAR_PORE_COMPLEX_NPC_DISASSEMBLY	36	0.618099	1.52035	0.0131265	0.0876456	0.0699116	10351	tags=61%, list=28%, signal=44%	CCNB2/CDK1/CCNB1/NEK6/NDC1/NUP37/NUP107/NUP210/NUP205/POM121C/NUP160/NUP54/NUP85/POM121/NUP62/NUP155/RAE1/NUP35/NUP88/NUP188/NUP42/SEC13
PID_SYNDECAN_4_PATHWAY	PID_SYNDECAN_4_PATHWAY	32	0.638734	1.55361	0.0131422	0.0876456	0.0699116	4707	tags=38%, list=13%, signal=33%	MMP9/ADAM12/THBS1/MDK/ITGA5/FN1/TNC/ACTN1/TFPI/CXCR4/ITGB1/FZD7
KEGG_LONG_TERM_DEPRESSION	KEGG_LONG_TERM_DEPRESSION	70	-0.471237	-1.69266	0.0131579	0.0876456	0.0699116	5705	tags=51%, list=16%, signal=44%	PLA2G12A/PRKG1/GNAQ/GUCY1A2/MAPK1/GRID2/MAP2K1/PLCB4/ITPR2/GRIA3/PLA2G4B/JMJD7-PLA2G4B/IGF1R/MAPK3/PLA2G4E/GUCY1B1/NOS1/PRKCA/GNAZ/GUCY1A1/CACNA1A/GNAI1/PLA2G6/GNAO1/GRIA2/GRIA1/ITPR1/PRKG2/CRHR1/PLCB1/GRM5/GRM1/RYR1/CRH/PRKCB/PRKCG
KEGG_LONG_TERM_POTENTIATION	KEGG_LONG_TERM_POTENTIATION	70	-0.680523	-2.4444	0.0131579	0.0876456	0.0699116	4308	tags=51%, list=12%, signal=45%	PRKACB/MAPK3/PPP3R1/CALM1/RPS6KA6/PRKCA/PRKACG/CALM3/CACNA1C/PPP3R2/PRKX/PPP3CA/PPP3CB/ADCY8/GRIA2/GRIA1/ITPR1/RAPGEF3/CAMK2G/PLCB1/CAMK4/CAMK2B/ADCY1/GRM5/GRM1/PPP1R1A/GRIN2C/CHP2/GRIN2B/PRKCB/GRIN2A/CALML5/CALML3/GRIN1/PRKCG/CAMK2A
WP_LIVER_X_RECEPTOR_PATHWAY	WP_LIVER_X_RECEPTOR_PATHWAY	10	-0.753201	-1.7031	0.0134228	0.0891605	0.07112	4990	tags=70%, list=14%, signal=60%	RXRA/FASN/ABCG5/CYP3A4/SREBF1/SCD/ABCG8
REACTOME_BLOOD_GROUP_SYSTEMS_BIOSYNTHESIS	REACTOME_BLOOD_GROUP_SYSTEMS_BIOSYNTHESIS	21	-0.651081	-1.79489	0.0135135	0.0893313	0.0712563	3534	tags=38%, list=10%, signal=34%	ST6GALNAC6/B3GALT2/FUT6/ST3GAL6/FUT1/FUT5/FUT3/FUT9
BIOCARTA_RB_PATHWAY	BIOCARTA_RB_PATHWAY	13	0.769037	1.60316	0.013624	0.0893313	0.0712563	2298	tags=54%, list=6%, signal=50%	CDC25C/CDK1/CDK4/WEE1/CDK2/CDC25A/CHEK1
REACTOME_DISSOLUTION_OF_FIBRIN_CLOT	REACTOME_DISSOLUTION_OF_FIBRIN_CLOT	13	0.77115	1.60757	0.013624	0.0893313	0.0712563	3873	tags=62%, list=11%, signal=55%	PLAT/SERPINE1/ANXA2/PLAU/PLAUR/SERPINB2/SERPINB8/S100A10
WP_OSTEOPONTIN_SIGNALING	WP_OSTEOPONTIN_SIGNALING	13	0.764052	1.59277	0.013624	0.0893313	0.0712563	1552	tags=31%, list=4%, signal=29%	MMP9/PLAU/SPP1/ITGB3
KEGG_PROXIMAL_TUBULE_BICARBONATE_RECLAMATION	KEGG_PROXIMAL_TUBULE_BICARBONATE_RECLAMATION	23	-0.625416	-1.78409	0.0136364	0.0893313	0.0712563	5096	tags=61%, list=14%, signal=52%	MDH1/GLUD2/PCK1/SLC9A3/GLS/SLC4A4/FXYD2/ATP1B1/GLUD1/ATP1A2/ATP1A4/ATP1A3/CA4/GLS2
BIOCARTA_CREB_PATHWAY	BIOCARTA_CREB_PATHWAY	22	-0.585434	-1.64266	0.0136986	0.0894927	0.071385	6717	tags=50%, list=18%, signal=41%	MAPK1/PIK3R1/PRKAR2B/PRKACB/MAPK3/PRKCA/PRKACG/RPS6KA5/PRKAR1B/ADCY1/PRKCB
REACTOME_INTERFERON_GAMMA_SIGNALING	REACTOME_INTERFERON_GAMMA_SIGNALING	91	0.523716	1.42498	0.0137421	0.0895305	0.0714152	7099	tags=49%, list=19%, signal=40%	TRIM48/SOCS3/IFI30/GBP5/GBP1/SOCS1/IFNG/HLA-DRA/OASL/OAS2/OAS3/GBP6/OAS1/HLA-DQA1/ICAM1/SP100/HLA-DQB1/TRIM6/HLA-DPA1/IRF1/IFNGR2/GBP3/CD44/TRIM29/TRIM5/HLA-A/HLA-DRB1/B2M/HLA-B/HLA-DPB1/HLA-DQA2/STAT1/HLA-C/TRIM21/CIITA/TRIM22/GBP4/FCGR1A/TRIM14/TRIM38/TRIM45/IRF7/HLA-DRB5/TRIM10/VCAM1
WP_EXTRACELLULAR_VESICLES_IN_THE_CROSSTALK_OF_CARDIAC_CELLS	WP_EXTRACELLULAR_VESICLES_IN_THE_CROSSTALK_OF_CARDIAC_CELLS	22	0.695506	1.59266	0.0140485	0.0912771	0.0728083	1536	tags=27%, list=4%, signal=26%	MMP9/BIRC5/GATA4/EGFR/SPP1/IL6
BIOCARTA_NPP1_PATHWAY	BIOCARTA_NPP1_PATHWAY	10	0.798666	1.56997	0.0142045	0.0920393	0.0734163	2706	tags=50%, list=7%, signal=46%	IBSP/COL4A1/COL4A2/SPP1/ENPP1
REACTOME_LAGGING_STRAND_SYNTHESIS	REACTOME_LAGGING_STRAND_SYNTHESIS	20	0.700795	1.57822	0.0142672	0.0920635	0.0734356	6610	tags=65%, list=18%, signal=53%	PCNA/RFC3/RFC2/RPA3/PRIM2/RFC4/POLD1/PRIM1/POLA2/LIG1/FEN1/POLD3/DNA2
KEGG_CARDIAC_MUSCLE_CONTRACTION	KEGG_CARDIAC_MUSCLE_CONTRACTION	74	-0.531886	-1.93413	0.0142857	0.0920635	0.0734356	4183	tags=35%, list=11%, signal=31%	UQCRB/CACNA1D/MYH6/CACNA1S/MYH7/SLC9A6/CACNA1C/FXYD2/CACNA2D1/CACNB2/CACNB4/ATP1B1/CACNA1F/CACNA2D2/CACNB1/ATP1A2/ATP1A4/MYL2/CACNG2/ATP1A3/CACNG8/MYL3/CACNA2D3/RYR2/CACNG3/TNNT2
REACTOME_FORMATION_OF_SENESCENCE_ASSOCIATED_HETEROCHROMATIN_FOCI_SAHF_	REACTOME_FORMATION_OF_SENESCENCE_ASSOCIATED_HETEROCHROMATIN_FOCI_SAHF_	17	0.722394	1.59113	0.0145503	0.0933452	0.074458	6352	tags=53%, list=17%, signal=44%	HMGA2/H1-5/H1-3/LMNB1/H1-4/TP53/H1-2/HMGA1/H1-1
REACTOME_DARPP_32_EVENTS	REACTOME_DARPP_32_EVENTS	24	-0.637658	-1.8231	0.0145631	0.0933452	0.074458	5556	tags=42%, list=15%, signal=35%	PRKAR2B/PRKACB/PDE4A/PPP3R1/CALM1/PRKACG/PPP3CA/PPP3CB/PRKAR1B/PPP1R1B
REACTOME_SNRNP_ASSEMBLY	REACTOME_SNRNP_ASSEMBLY	54	0.572096	1.46936	0.0146232	0.0933693	0.0744772	12261	tags=70%, list=33%, signal=47%	NDC1/SNRPB/SNRPE/NUP37/SNRPG/SNRPD2/NUP107/NUP210/NUP205/GEMIN7/SMN1/POM121C/NUP160/NUP54/DDX20/WDR77/NUP85/POM121/NUP62/NUP155/SMN2/TGS1/RAE1/NUP35/NUP88/NUP188/NUP42/SEC13/GEMIN2/GEMIN4/GEMIN6/SNRPD1/NUP93/SNRPF/SNUPN/NUP98/NUP43/NCBP1
KEGG_PHOSPHATIDYLINOSITOL_SIGNALING_SYSTEM	KEGG_PHOSPHATIDYLINOSITOL_SIGNALING_SYSTEM	76	-0.602812	-2.21434	0.0147059	0.0933693	0.0744772	7855	tags=58%, list=21%, signal=46%	PIK3C3/PLCD1/CDIPT/DGKD/INPP4B/PIKFYVE/PTEN/PIK3C2A/INPP4A/PIK3R1/DGKG/PIK3CB/PLCB4/ITPR2/PIP4K2B/ITPKB/DGKQ/PLCD3/DGKZ/DGKB/DGKI/SYNJ2/CALM1/PRKCA/SYNJ1/CDS2/INPP5A/INPP1/PI4KA/PIP5K1B/CALM3/PIP4K2A/CDS1/ITPK1/ITPR1/INPP5J/ITPKA/PLCB1/DGKE/PIK3C2G/PRKCB/CALML5/CALML3/PRKCG
PID_THROMBIN_PAR1_PATHWAY	PID_THROMBIN_PAR1_PATHWAY	43	-0.500709	-1.64936	0.0147059	0.0933693	0.0744772	3331	tags=28%, list=9%, signal=25%	F2/PRKCA/GNAZ/GNAI1/GNAO1/GRK3/ARRB1/MYL2/PLCB1/DNM1/PRKCB/PRKCG
KEGG_HOMOLOGOUS_RECOMBINATION	KEGG_HOMOLOGOUS_RECOMBINATION	28	0.653963	1.56112	0.0147239	0.0933693	0.0744772	10971	tags=64%, list=30%, signal=45%	RAD51/RAD54L/XRCC2/BRCA2/EME1/RAD54B/RPA3/POLD1/BLM/POLD3/SSBP1/RPA4/TOP3A/RPA2/RAD51B/SEM1/RPA1/POLD2
BIOCARTA_HDAC_PATHWAY	BIOCARTA_HDAC_PATHWAY	25	-0.62535	-1.81579	0.0147783	0.093465	0.0745536	4229	tags=40%, list=12%, signal=35%	IGF1R/YWHAH/HDAC5/CALM1/CALM3/AVP/PPP3CA/PPP3CB/MYOD1/CAMK1G
BIOCARTA_G2_PATHWAY	BIOCARTA_G2_PATHWAY	24	0.67904	1.57985	0.0150754	0.0950908	0.0758504	4343	tags=46%, list=12%, signal=40%	CDC25C/CDK1/CCNB1/PLK1/WEE1/CDC25A/CHEK2/CHEK1/MDM2/BRCA1/GADD45A
BIOCARTA_VIP_PATHWAY	BIOCARTA_VIP_PATHWAY	26	-0.589695	-1.74963	0.0151515	0.0953183	0.0760318	6771	tags=50%, list=18%, signal=41%	GNAQ/NFKBIA/PRKAR2B/PRKACB/VIPR2/CALM1/PRKACG/CALM3/EGR3/PPP3CA/PPP3CB/PRKAR1B/VIP
WP_CHOLESTEROL_METABOLISM_INCLUDES_BOTH_BLOCH_AND_KANDUTSCHRUSSELL_PATHWAYS	WP_CHOLESTEROL_METABOLISM_INCLUDES_BOTH_BLOCH_AND_KANDUTSCHRUSSELL_PATHWAYS	46	-0.485317	-1.63925	0.0152672	0.095777	0.0763978	7590	tags=50%, list=21%, signal=40%	HMGCR/MSMO1/SC5D/FDFT1/ABCG1/LSS/MVK/ELOVL4/FASN/PMVK/HMGCS1/SREBF2/MYLIP/FADS1/FADS2/TM7SF2/MVD/IDI1/CH25H/SREBF1/HMGCS2/CYP46A1/SCD
WP_INTERACTIONS_BETWEEN_IMMUNE_CELLS_AND_MICRORNAS_IN_TUMOR_MICROENVIRONMENT	WP_INTERACTIONS_BETWEEN_IMMUNE_CELLS_AND_MICRORNAS_IN_TUMOR_MICROENVIRONMENT	39	0.599276	1.48324	0.0153121	0.095777	0.0763978	8802	tags=54%, list=24%, signal=41%	IL2RA/CXCL10/SOCS1/MIR27A/TGFB2/CD80/MIR210/IL2RB/CCL2/TLR8/CD274/MIR23A/IL2RG/PDCD1/CCL5/IRAK4/TGFBR2/CD86/TGFB1/TGFB3/IL4R
WP_DNA_MISMATCH_REPAIR	WP_DNA_MISMATCH_REPAIR	23	0.691328	1.58889	0.0153453	0.095777	0.0763978	9664	tags=78%, list=26%, signal=58%	EXO1/POLE2/PCNA/RFC3/RFC2/RPA3/RFC4/POLD1/POLE/LIG1/POLD3/POLE3/MSH2/MSH6/POLE4/MLH1/RFC5/RPA2
REACTOME_DISEASES_OF_MITOTIC_CELL_CYCLE	REACTOME_DISEASES_OF_MITOTIC_CELL_CYCLE	36	0.609334	1.49879	0.0155131	0.0965712	0.0770313	5083	tags=28%, list=14%, signal=24%	UBE2C/E2F2/CDK4/CDK2/E2F1/UBE2S/CDK6/CCNE1/CCNE2/SKP2
REACTOME_REGULATION_OF_INSULIN_SECRETION	REACTOME_REGULATION_OF_INSULIN_SECRETION	78	-0.567636	-2.09448	0.015625	0.0970137	0.0773842	4539	tags=47%, list=12%, signal=42%	GNB5/PRKACB/CACNA1D/KCNG2/CHRM3/PRKCA/PRKACG/CACNA1A/GNAI1/CACNA1C/AHCYL1/CACNB2/ADCY8/PRKAR1B/CACNA2D2/ITPR1/VAMP2/ADCY5/ADRA2A/ADRA2C/RAPGEF3/CACNA1E/PLCB1/AKAP5/ABCC8/STXBP1/KCNJ11/KCNB1/RAPGEF4/GLP1R/STX1A/FFAR1/SYT5/GNG3/GNG13/KCNC2/SNAP25
REACTOME_NR1H2_AND_NR1H3_MEDIATED_SIGNALING	REACTOME_NR1H2_AND_NR1H3_MEDIATED_SIGNALING	47	-0.463503	-1.56815	0.015873	0.0980416	0.0782042	5997	tags=60%, list=16%, signal=50%	KDM3A/NCOR2/NR1H2/AGO4/TBL1X/TNRC6A/RXRB/EP300/AGO3/ABCG1/ANGPTL3/RXRA/APOC4/FASN/TNRC6B/NCOA1/MYLIP/PCK1/ABCG5/EEPD1/TNRC6C/APOD/SREBF1/APOE/FABP6/SCD/ABCG8/PLIN1
WP_ENERGY_METABOLISM	WP_ENERGY_METABOLISM	47	-0.470711	-1.59254	0.015873	0.0980416	0.0782042	9431	tags=51%, list=26%, signal=38%	MYBBP1A/PPARGC1B/MEF2A/PRKAB2/PPRC1/ESRRA/EP300/FOXO3/PRKAA2/SIRT3/SIRT1/RXRA/PPARGC1A/NCOA1/MEF2D/PPP3R1/PRKAG2/MEF2C/PPARA/PPP3R2/PPP3CA/PPP3CB/CAMK2G/CAMK4
WP_CYTOKINES_AND_INFLAMMATORY_RESPONSE	WP_CYTOKINES_AND_INFLAMMATORY_RESPONSE	26	0.662604	1.56271	0.0161692	0.099612	0.0794568	5377	tags=50%, list=15%, signal=43%	CSF2/CSF3/IL6/IL11/IFNB1/IFNG/IL7/IL10/HLA-DRA/PDGFA/IL15/HLA-DRB1/CXCL1
PID_IL4_2PATHWAY	PID_IL4_2PATHWAY	64	0.557148	1.46506	0.0163755	0.100507	0.0801708	9199	tags=47%, list=25%, signal=35%	COL1A1/COL1A2/IL13RA2/MYB/CCL11/ITGB3/SOCS3/SOCS1/TFF3/CCL26/IL10/DOK2/IGHG1/SHC1/CD40LG/MYBL1/IGHE/IL2RG/HMGA1/FES/JAK3/AICDA/SELP/SPI1/CEBPB/IL4R/GTF3A/IL13RA1/ETS1/PARP14
REACTOME_TP53_REGULATES_TRANSCRIPTION_OF_GENES_INVOLVED_IN_G1_CELL_CYCLE_ARREST	REACTOME_TP53_REGULATES_TRANSCRIPTION_OF_GENES_INVOLVED_IN_G1_CELL_CYCLE_ARREST	14	0.739156	1.56164	0.0164835	0.100507	0.0801708	5597	tags=57%, list=15%, signal=48%	E2F7/CCNA2/E2F8/CDK2/E2F1/CCNE1/CCNE2/TP53
WP_OSTEOBLAST_SIGNALING	WP_OSTEOBLAST_SIGNALING	14	0.74255	1.56881	0.0164835	0.100507	0.0801708	1552	tags=36%, list=4%, signal=34%	IBSP/COL1A1/TNFSF11/TNFRSF11B/ITGB3
REACTOME_RETROGRADE_TRANSPORT_AT_THE_TRANS_GOLGI_NETWORK	REACTOME_RETROGRADE_TRANSPORT_AT_THE_TRANS_GOLGI_NETWORK	49	-0.446287	-1.52649	0.0165289	0.100507	0.0801708	8118	tags=35%, list=22%, signal=27%	VTI1A/RAB6A/VPS52/COG1/RHOBTB3/NAA30/ARFRP1/GOLGA4/RAB9B/NAPG/GCC2/VAMP4/VPS53/VPS51/NSF/RAB6B/NAPB
WP_SPINAL_CORD_INJURY	WP_SPINAL_CORD_INJURY	118	0.510533	1.41643	0.016546	0.100507	0.0801708	5766	tags=34%, list=16%, signal=29%	PLA2G2A/MMP9/CXCL8/CDK1/COL4A1/NOX4/CXCL10/MMP12/NOS2/CDK4/LGALS3/EGFR/ANXA1/IL6/CDK2/PLA2G5/E2F1/FCGR2C/LEP/VIM/IFNG/NGFR/FCGR2A/CCR2/PTGS2/ICAM1/EFNB2/LILRB2/LILRB3/CCL2/AQP1/CASP3/GADD45A/COL2A1/C1QB/GAP43/CXCL1/TP53/CDC42/MIR23B
KEGG_PRIMARY_IMMUNODEFICIENCY	KEGG_PRIMARY_IMMUNODEFICIENCY	35	0.60581	1.48812	0.016568	0.100507	0.0801708	8852	tags=60%, list=24%, signal=46%	ICOS/IL7R/CD40LG/CD3D/TAP1/CD8B/CD40/RAG1/ZAP70/IL2RG/LCK/CD3E/CIITA/PTPRC/JAK3/AICDA/CD8A/CD4/UNG/CD19/BTK
WP_SELENIUM_MICRONUTRIENT_NETWORK	WP_SELENIUM_MICRONUTRIENT_NETWORK	89	0.518097	1.41018	0.0168421	0.101766	0.0811753	4131	tags=22%, list=11%, signal=20%	SAA2/SAA1/PLAT/SERPINE1/IL6/HBA1/SERPINA3/KMO/ALOX5AP/SAA4/IFNG/SOD2/PRDX4/KYNU/FGG/XDH/PTGS2/ICAM1/PTGS1/CCL2
BIOCARTA_ATM_PATHWAY	BIOCARTA_ATM_PATHWAY	20	0.698767	1.57365	0.0168612	0.101766	0.0811753	5597	tags=45%, list=15%, signal=38%	RAD51/TP73/CHEK2/CHEK1/RBBP8/MDM2/BRCA1/GADD45A/TP53
REACTOME_DNA_DAMAGE_BYPASS	REACTOME_DNA_DAMAGE_BYPASS	48	0.579277	1.47609	0.0170261	0.102359	0.0816478	7317	tags=35%, list=20%, signal=28%	PCLAF/DTL/POLE2/PCNA/RFC3/RFC2/RPA3/RFC4/RAD18/POLD1/POLE/ISG15/MAD2L2/POLD3/POLH/USP1/POLE3
WP_MAMMARY_GLAND_DEVELOPMENT_PATHWAY_INVOLUTION_STAGE_4_OF_4	WP_MAMMARY_GLAND_DEVELOPMENT_PATHWAY_INVOLUTION_STAGE_4_OF_4	10	0.791706	1.55629	0.0170455	0.102359	0.0816478	1904	tags=40%, list=5%, signal=38%	MMP9/CHI3L1/SOCS3/E2F1
WP_MIRNAS_INVOLVED_IN_DNA_DAMAGE_RESPONSE	WP_MIRNAS_INVOLVED_IN_DNA_DAMAGE_RESPONSE	46	0.58056	1.47098	0.0172216	0.103015	0.0821713	8786	tags=39%, list=24%, signal=30%	E2F1/CDC25A/CDK6/MIR27A/MIR221/MIR210/MIR222/CCNE1/MIR34C/MIR450B/MIR23A/H2AX/TP53/MIR23B/MIR27B/MIRLET7A1/MIRLET7F1/MIR34B
REACTOME_PROTEIN_PROTEIN_INTERACTIONS_AT_SYNAPSES	REACTOME_PROTEIN_PROTEIN_INTERACTIONS_AT_SYNAPSES	87	-0.714551	-2.77993	0.0172414	0.103015	0.0821713	4377	tags=55%, list=12%, signal=49%	PDLIM5/NLGN2/LRRTM1/NTRK3/LRRTM3/IL1RAPL2/BEGAIN/DLG3/RTN3/NRXN2/APBA1/GRIA4/IL1RAPL1/SLITRK1/LRRTM4/PPFIA4/EPB41L3/PTPRD/EPB41L1/SYT9/SYT12/DLG4/NRXN1/PPFIA2/GRIA1/DLGAP1/PPFIA3/SLITRK5/GRM5/STXBP1/DLG2/GRM1/NRXN3/SYT7/SYT2/DLGAP3/SHANK2/SHANK1/LRFN2/SLITRK4/GRIN2C/STX1A/SYT10/GRIN2B/GRIN2A/SYT1/DLGAP2/GRIN1
REACTOME_FRS_MEDIATED_FGFR3_SIGNALING	REACTOME_FRS_MEDIATED_FGFR3_SIGNALING	20	-0.621934	-1.69024	0.017316	0.103202	0.0823202	5230	tags=50%, list=14%, signal=43%	FGF18/FGF1/PTPN11/FGFR3/FRS3/FGF2/FGF8/FGF9/FGF17/FGF16
WP_IL1_AND_MEGAKARYOCYTES_IN_OBESITY	WP_IL1_AND_MEGAKARYOCYTES_IN_OBESITY	24	0.669073	1.55667	0.0175879	0.10456	0.0834039	7353	tags=58%, list=20%, signal=47%	MMP9/TIMP1/S100A9/IFNG/ICAM1/MYD88/CCL2/CCR3/TLR1/F2R/FCER1A/TLR2/IL18/HBEGF
REACTOME_APOPTOSIS_INDUCED_DNA_FRAGMENTATION	REACTOME_APOPTOSIS_INDUCED_DNA_FRAGMENTATION	13	0.751024	1.56561	0.0177112	0.104747	0.0835527	6352	tags=54%, list=17%, signal=45%	H1-5/H1-3/H1-4/HMGB2/CASP3/H1-2/H1-1
NABA_PROTEOGLYCANS	NABA_PROTEOGLYCANS	35	0.599377	1.47232	0.0177515	0.104747	0.0835527	4379	tags=37%, list=12%, signal=33%	FMOD/ESM1/EPYC/LUM/ASPN/PRG2/HSPG2/PODNL1/DCN/BGN/HAPLN4/KERA/SRGN
REACTOME_TELOMERE_C_STRAND_LAGGING_STRAND_SYNTHESIS	REACTOME_TELOMERE_C_STRAND_LAGGING_STRAND_SYNTHESIS	34	0.608121	1.49408	0.0177515	0.104747	0.0835527	10971	tags=71%, list=30%, signal=49%	PCNA/RFC3/RFC2/RPA3/PRIM2/RFC4/POLD1/PRIM1/POLA2/DSCC1/LIG1/FEN1/BLM/POLD3/DNA2/POT1/CHTF18/RFC5/TEN1/RPA2/POLA1/WRN/RPA1/POLD2
REACTOME_SIGNALING_BY_MET	REACTOME_SIGNALING_BY_MET	79	0.523768	1.40601	0.0181818	0.107021	0.0853664	4891	tags=27%, list=13%, signal=23%	COL3A1/COL1A1/COL1A2/COL5A1/COL5A2/LAMB1/LAMC1/FN1/MET/LAMC3/ITGA2/ITGA3/COL11A1/SHC1/HGF/RAP1B/LAMC2/LAMA2/LAMA4/ITGB1/COL2A1
BIOCARTA_IL17_PATHWAY	BIOCARTA_IL17_PATHWAY	15	0.728408	1.57251	0.0187668	0.109702	0.0875048	8678	tags=80%, list=24%, signal=61%	CXCL8/CSF3/IL6/CD58/CD2/CD3G/CD3D/CD3E/CD247/CD8A/CD4/CD34
REACTOME_TFAP2_AP_2_FAMILY_REGULATES_TRANSCRIPTION_OF_GROWTH_FACTORS_AND_THEIR_RECEPTORS	REACTOME_TFAP2_AP_2_FAMILY_REGULATES_TRANSCRIPTION_OF_GROWTH_FACTORS_AND_THEIR_RECEPTORS	15	0.728657	1.57305	0.0187668	0.109702	0.0875048	6607	tags=53%, list=18%, signal=44%	TFAP2B/VEGFA/EGFR/ATAD2/CGA/TFAP2A/ERBB2/TFAP2C
REACTOME_OPIOID_SIGNALLING	REACTOME_OPIOID_SIGNALLING	90	-0.572276	-2.19919	0.0188679	0.109702	0.0875048	3704	tags=39%, list=10%, signal=35%	PDE4A/PPP3R1/CALM1/PRKCA/GNAZ/PRKACG/NBEA/GNAI1/AHCYL1/PRKX/PDYN/CAMKK2/PPP3CA/PPP3CB/ADCY8/GNAO1/PRKAR1B/ITPR1/ADCY5/CAMK2G/ADCY2/PLCB1/CAMK4/CAMK2B/GNAL/ADCY1/PDE1A/PDE1B/PPP1R1B/CAMKK1/GNG3/GNG13/OPRM1/PRKCG/CAMK2A
REACTOME_REGULATION_OF_CHOLESTEROL_BIOSYNTHESIS_BY_SREBP_SREBF_	REACTOME_REGULATION_OF_CHOLESTEROL_BIOSYNTHESIS_BY_SREBP_SREBF_	55	-0.43471	-1.50715	0.0188679	0.109702	0.0875048	8651	tags=47%, list=24%, signal=36%	SEC24C/INSIG1/TBL1X/CREBBP/HMGCR/SC5D/NFYB/ACACA/ACACB/FDFT1/LSS/MVK/NCOA2/RXRA/FASN/PMVK/HMGCS1/SREBF2/NCOA1/TM7SF2/MVD/IDI1/GPAM/PPARA/SREBF1/SCD
REACTOME_TRANSCRIPTIONAL_ACTIVATION_OF_MITOCHONDRIAL_BIOGENESIS	REACTOME_TRANSCRIPTIONAL_ACTIVATION_OF_MITOCHONDRIAL_BIOGENESIS	55	-0.393038	-1.36267	0.0188679	0.109702	0.0875048	5640	tags=29%, list=15%, signal=25%	SIRT5/SIRT3/NCOA2/RXRA/PPARGC1A/NCOA1/GLUD2/MEF2D/CALM1/USP46/CRTC1/MEF2C/PPARA/NR1D1/GLUD1/CAMK4
NABA_SECRETED_FACTORS	NABA_SECRETED_FACTORS	342	0.428924	1.24168	0.019019	0.11029	0.0879742	5803	tags=29%, list=16%, signal=25%	CCL20/CXCL8/FGF19/BMP5/IL36B/CXCL6/GDF3/CCL7/VEGFA/FGF3/GDF15/CXCL10/LIF/CXCL11/CSF2/EREG/NODAL/TNFSF11/AREG/CCL13/WNT16/CCL23/IL37/PRL/S100A4/CSF3/CCL11/S100A8/ANGPT2/IL6/CHRDL2/IGF2/S100A9/FGF21/MDK/CCL18/FSTL1/IL1RN/LEP/CLCF1/CXCL9/IL36G/SFRP4/S100A12/PDGFD/IL11/FST/WNT10A/S100A11/TNFSF14/CXCL13/IFNB1/FGFBP2/CCL26/IFNG/IL36RN/PPBP/TGFB2/FRZB/EPO/IL7/IL17B/IL20/XCL2/IL10/PF4V1/ANGPTL4/EGFL6/S10…
REACTOME_INWARDLY_RECTIFYING_K_CHANNELS	REACTOME_INWARDLY_RECTIFYING_K_CHANNELS	35	-0.504557	-1.59873	0.0191083	0.11029	0.0879742	3771	tags=43%, list=10%, signal=38%	ABCC9/KCNJ16/KCNJ1/KCNJ10/GABBR2/KCNJ6/ABCC8/GABBR1/KCNJ9/KCNJ11/GNG3/KCNJ12/GNG13/KCNJ4/KCNJ3
REACTOME_RAF_ACTIVATION	REACTOME_RAF_ACTIVATION	34	-0.509358	-1.6032	0.0191083	0.11029	0.0879742	8407	tags=44%, list=23%, signal=34%	SRC/HRAS/MAP3K11/BRAF/PPP2R5B/PPP2R5C/SHOC2/MAP2K1/KSR1/MRAS/CALM1/PPP2R5A/CAMK2G/CAMK2B/CAMK2A
WP_CORTICOTROPINRELEASING_HORMONE_SIGNALING_PATHWAY	WP_CORTICOTROPINRELEASING_HORMONE_SIGNALING_PATHWAY	93	-0.449417	-1.71405	0.0192308	0.110461	0.0881105	7236	tags=44%, list=20%, signal=35%	CYP11A1/CASP9/POMC/ACACA/GNAQ/MAPK1/PRKAA2/NFKBIA/GJA1/GNB3/FOSB/CYP21A2/MAP2K1/NCOA2/GNB5/MAPK8/MAPK3/BCL2/MAPK9/PRKCA/TLR4/GNAZ/KRT1/HSD3B1/GNAI1/MAP3K5/PRKCQ/GNAO1/GRK3/CRHR1/RAPGEF3/ARRB1/STAR/CRHBP/IVL/CRH/LINC02210-CRHR1/CRHR2/PRKCB/KRT14/CAMK2A
WP_G_PROTEIN_SIGNALING_PATHWAYS	WP_G_PROTEIN_SIGNALING_PATHWAYS	93	-0.522634	-1.99329	0.0192308	0.110461	0.0881105	5556	tags=38%, list=15%, signal=32%	PRKAR2B/GNG8/AKAP9/AKAP1/GNB5/PRKACB/PDE4A/CALM1/PRKCA/GNAZ/PRKACG/AKAP11/GNAI1/PRKCQ/PPP3CA/ADCY8/AKAP6/GNAO1/PRKAR1B/PDE8B/ITPR1/PRKCE/ADCY5/PRKCZ/ADCY2/AKAP5/GNAL/ADCY1/PDE1A/PDE1B/GNG3/PRKCB/GNG13/KCNJ3/PRKCG
REACTOME_ACTIVATION_OF_NMDA_RECEPTORS_AND_POSTSYNAPTIC_EVENTS	REACTOME_ACTIVATION_OF_NMDA_RECEPTORS_AND_POSTSYNAPTIC_EVENTS	94	-0.566415	-2.17434	0.0196078	0.112061	0.0893865	3356	tags=40%, list=9%, signal=37%	CALM1/RPS6KA6/DLG3/PRKACG/NBEA/APBA1/PRKAG2/GRIA4/KIF17/PRKX/MAPT/CAMKK2/ADCY8/DLG4/GRIA2/PRKAR1B/GRIA1/ERBB4/CAMK2G/TUBA8/TUBB4A/CAMK4/CAMK2B/ADCY1/DLG2/LRRC7/TUBA4A/GRIN2C/RASGRF2/CAMKK1/GRIN3A/GRIN2B/GRIN2A/RASGRF1/NEFL/GRIN1/NRGN/CAMK2A
WP_ENDOCHONDRAL_OSSIFICATION	WP_ENDOCHONDRAL_OSSIFICATION	64	0.545948	1.43561	0.0196507	0.112061	0.0893865	6068	tags=33%, list=17%, signal=27%	MMP13/MMP9/PLAT/VEGFA/PLAU/NKX3-2/SERPINH1/SPP1/IGF2/ENPP1/MGP/TGFB2/FRZB/GH1/ADAMTS1/RUNX3/COL2A1/STAT1/PTHLH/GLI3/SCIN
WP_ENDOCHONDRAL_OSSIFICATION_WITH_SKELETAL_DYSPLASIAS	WP_ENDOCHONDRAL_OSSIFICATION_WITH_SKELETAL_DYSPLASIAS	64	0.545948	1.43561	0.0196507	0.112061	0.0893865	6068	tags=33%, list=17%, signal=27%	MMP13/MMP9/PLAT/VEGFA/PLAU/NKX3-2/SERPINH1/SPP1/IGF2/ENPP1/MGP/TGFB2/FRZB/GH1/ADAMTS1/RUNX3/COL2A1/STAT1/PTHLH/GLI3/SCIN
WP_INTEGRATED_CANCER_PATHWAY	WP_INTEGRATED_CANCER_PATHWAY	44	0.583723	1.46379	0.0198366	0.112851	0.0900167	8077	tags=48%, list=22%, signal=37%	CDK1/MMP1/PLK1/CDK4/CDK2/E2F1/CDC25A/CHEK2/CHEK1/MDM2/BRCA1/CASP3/BARD1/CASP8/STAT1/TP53/BLM/BAX/CDC25B/MSH2/MSH6
REACTOME_REGULATION_OF_TP53_ACTIVITY_THROUGH_PHOSPHORYLATION	REACTOME_REGULATION_OF_TP53_ACTIVITY_THROUGH_PHOSPHORYLATION	92	0.515051	1.40383	0.02	0.113508	0.0905414	9740	tags=40%, list=27%, signal=30%	EXO1/AURKB/CCNA2/TPX2/BRIP1/AURKA/RMI2/CDK2/CHEK2/CHEK1/RBBP8/RFC3/MDM2/RFC2/BRCA1/RPA3/BARD1/RFC4/TP53/BLM/PLK3/TAF1L/DNA2/HUS1/RAD9B/MDM4/RHNO1/TAF7L/RMI1/TAF12/RAD1/TAF13/RFC5/TOP3A/TP53RK/RPA2/TP53INP1
BIOCARTA_NDKDYNAMIN_PATHWAY	BIOCARTA_NDKDYNAMIN_PATHWAY	17	-0.637709	-1.67658	0.0203252	0.115079	0.0917945	3388	tags=47%, list=9%, signal=43%	EPS15/SYNJ2/CALM1/SYNJ1/CALM3/PPP3CA/PPP3CB/DNM1
KEGG_MISMATCH_REPAIR	KEGG_MISMATCH_REPAIR	23	0.667352	1.53379	0.0204604	0.115569	0.0921854	10971	tags=78%, list=30%, signal=55%	EXO1/PCNA/RFC3/RFC2/RPA3/RFC4/POLD1/LIG1/POLD3/MSH2/SSBP1/MSH6/RPA4/MLH1/RFC5/RPA2/RPA1/POLD2
REACTOME_PCNA_DEPENDENT_LONG_PATCH_BASE_EXCISION_REPAIR	REACTOME_PCNA_DEPENDENT_LONG_PATCH_BASE_EXCISION_REPAIR	21	0.681991	1.54781	0.0205128	0.115591	0.0922028	10971	tags=81%, list=30%, signal=57%	POLE2/PCNA/RFC3/RFC2/RPA3/RFC4/POLD1/POLE/LIG1/FEN1/POLD3/POLE3/POLE4/RFC5/RPA2/RPA1/POLD2
KEGG_VASOPRESSIN_REGULATED_WATER_REABSORPTION	KEGG_VASOPRESSIN_REGULATED_WATER_REABSORPTION	44	-0.467025	-1.57224	0.0206897	0.116312	0.0927778	6423	tags=34%, list=18%, signal=28%	AVPR2/DYNC1LI2/DYNC2H1/RAB5B/PRKACB/DCTN1/DYNLL2/DYNC1H1/PRKACG/AVP/NSF/PRKX/VAMP2/DYNC1I1/CREB3L3
REACTOME_TRANSPORT_OF_INORGANIC_CATIONS_ANIONS_AND_AMINO_ACIDS_OLIGOPEPTIDES	REACTOME_TRANSPORT_OF_INORGANIC_CATIONS_ANIONS_AND_AMINO_ACIDS_OLIGOPEPTIDES	106	-0.441426	-1.75452	0.0208333	0.116569	0.0929825	4889	tags=40%, list=13%, signal=34%	SLC26A1/SLC8A3/SLC26A4/SLC9A5/SLC9A7/SLC1A1/SLC5A5/SLC7A11/CALM1/SLC9A3/SLC5A12/SLC3A1/SLC4A4/SLC25A22/SLC4A5/SLC9A6/SLC7A2/SLC36A2/SLC1A7/SLC6A12/SLC6A20/SLC38A1/SLC7A10/SLC4A9/SLC17A6/SLC15A2/SLC1A4/SLC1A6/SLC25A18/SLC26A9/SLC6A15/SLC24A2/SLC1A2/SLC9A2/SLC4A10/SLC32A1/SLC5A8/SLC24A4/SLC8A2/SLC17A7/SLC12A5/SLC6A18
WP_PROTEASOME_DEGRADATION	WP_PROTEASOME_DEGRADATION	62	0.548976	1.4378	0.0208333	0.116569	0.0929825	13324	tags=69%, list=36%, signal=44%	H2AC4/IFNG/PSMB9/PSMB8/HLA-A/H2AZ1/HLA-B/HLA-C/H2AX/RPN2/PSMD8/PSMC2/PSMA7/PSME2/PSMA2/PSMC1/RPN1/HLA-F/PSMD5/PSMA5/PSMC4/PSMA1/PSMB3/UCHL3/PSMA4/PSMB2/PSMB4/PSMB1/PSMA3/PSMD12/PSME1/PSMD2/UBB/PSME3/PSMD11/HLA-E/PSMA6/UBE2D3/HLA-G/PSMD13/UBE2D2/PSMB10/UBA7
REACTOME_TP53_REGULATES_TRANSCRIPTION_OF_GENES_INVOLVED_IN_G2_CELL_CYCLE_ARREST	REACTOME_TP53_REGULATES_TRANSCRIPTION_OF_GENES_INVOLVED_IN_G2_CELL_CYCLE_ARREST	18	0.699409	1.55788	0.0209424	0.116904	0.0932499	7092	tags=61%, list=19%, signal=49%	CDC25C/CDK1/CCNB1/AURKA/PCNA/RBL1/GADD45A/TP53/SFN/BAX/PRMT1
REACTOME_ESTABLISHMENT_OF_SISTER_CHROMATID_COHESION	REACTOME_ESTABLISHMENT_OF_SISTER_CHROMATID_COHESION	11	0.766319	1.53061	0.0210674	0.117326	0.0935868	1246	tags=18%, list=3%, signal=18%	ESCO2/CDCA5
WP_HYPOTHESIZED_PATHWAYS_IN_PATHOGENESIS_OF_CARDIOVASCULAR_DISEASE	WP_HYPOTHESIZED_PATHWAYS_IN_PATHOGENESIS_OF_CARDIOVASCULAR_DISEASE	25	0.649684	1.5204	0.0212766	0.118214	0.0942952	8005	tags=60%, list=22%, signal=47%	POSTN/SERPINE1/ANGPT2/AGTR1/FBN3/LTBP2/SHC1/FLNA/ENG/FBN1/LTBP1/TGFBR1/CCN2/RUNX2/TGFBR2
REACTOME_RESOLUTION_OF_AP_SITES_VIA_THE_MULTIPLE_NUCLEOTIDE_PATCH_REPLACEMENT_PATHWAY	REACTOME_RESOLUTION_OF_AP_SITES_VIA_THE_MULTIPLE_NUCLEOTIDE_PATCH_REPLACEMENT_PATHWAY	24	0.654711	1.52325	0.0213568	0.118383	0.0944299	10971	tags=71%, list=30%, signal=50%	POLE2/PCNA/RFC3/RFC2/RPA3/RFC4/POLD1/POLE/LIG1/FEN1/POLD3/POLE3/POLE4/RFC5/RPA2/RPA1/POLD2
WP_EBOLA_VIRUS_PATHWAY_ON_HOST	WP_EBOLA_VIRUS_PATHWAY_ON_HOST	129	0.491721	1.36989	0.0216049	0.11948	0.095305	7403	tags=40%, list=20%, signal=32%	EGFR/ITGB3/ITGA4/SOCS3/ITGA5/CAV2/FLNC/ACTN1/ITGA1/HLA-DRA/ITGA2/ITGA3/CAV1/FOLR1/HLA-DQA1/FLNA/CLEC6A/IQGAP1/HLA-DMB/HLA-DQB1/HLA-DPA1/CLEC10A/ITGB1/CD209/BST2/HLA-A/HLA-DRB1/CD300A/HLA-B/HLA-DPB1/ICAM3/HLA-DQA2/TFAP2A/STAT1/HLA-C/CDC42/HLA-DMA/NPC2/CTSB/HLA-DOA/SCIN/RELB/RHOC/HAVCR2/IRF7/CTSL/HLA-DRB5/IKBKE/ACTN4/CAV3/TIMD4
REACTOME_POLYMERASE_SWITCHING	REACTOME_POLYMERASE_SWITCHING	14	0.73402	1.55079	0.021978	0.119558	0.0953666	6039	tags=64%, list=16%, signal=54%	PCNA/RFC3/RFC2/PRIM2/RFC4/POLD1/PRIM1/POLA2/POLD3
WP_PI3KAKT_SIGNALING_PATHWAY	WP_PI3KAKT_SIGNALING_PATHWAY	339	0.424124	1.22709	0.022022	0.119558	0.0953666	6160	tags=26%, list=17%, signal=22%	IBSP/IL2RA/COL1A1/COL1A2/COL6A3/FGF19/COL4A1/COL6A2/VEGFA/FGF3/THBS1/COL4A2/GNGT1/MYB/CDK4/PRL/LAMB1/EGFR/CSF3/SPP1/ANGPT2/IL6/ITGB3/IGF2/ITGA4/FGF21/CDK2/OSMR/PDGFD/LAMC1/ITGA5/FN1/CDK6/TNC/LAMB4/IFNB1/NGFR/GNG12/EPO/IL7/EPHA2/ITGA1/MET/LAMC3/COL9A3/ITGA2/PDGFA/ITGA3/MDM2/COL6A1/IL7R/GH1/IL2RB/BRCA1/FGF10/HGF/LAMC2/CCNE1/GNG5/COMP/ANGPT1/ITGA7/LAMA2/CCNE2/FASLG/LAMA4/ITGB1/PKN3/OSM/COL2A1/EIF4EB…
PID_BARD1_PATHWAY	PID_BARD1_PATHWAY	29	0.634891	1.52111	0.0220318	0.119558	0.0953666	6376	tags=41%, list=17%, signal=34%	RAD51/FANCD2/FANCA/CDK2/PCNA/RBBP8/BRCA1/FANCC/CCNE1/BARD1/TP53/FANCG
REACTOME_CONVERSION_FROM_APC_C_CDC20_TO_APC_C_CDH1_IN_LATE_ANAPHASE	REACTOME_CONVERSION_FROM_APC_C_CDC20_TO_APC_C_CDH1_IN_LATE_ANAPHASE	20	0.677444	1.52563	0.0220493	0.119558	0.0953666	2040	tags=15%, list=6%, signal=14%	UBE2C/CDC20/UBE2S
BIOCARTA_BLYMPHOCYTE_PATHWAY	BIOCARTA_BLYMPHOCYTE_PATHWAY	12	0.757819	1.54885	0.022069	0.119558	0.0953666	7436	tags=92%, list=20%, signal=73%	FCGR2B/CR1/HLA-DRA/CD80/ICAM1/HLA-DRB1/CD40/PTPRC/ITGB2/HLA-DRB5/ITGAL
BIOCARTA_TCRA_PATHWAY	BIOCARTA_TCRA_PATHWAY	12	0.7539	1.54084	0.022069	0.119558	0.0953666	8340	tags=92%, list=23%, signal=71%	HLA-DRA/CD3G/CD3D/HLA-DRB1/ZAP70/LCK/CD3E/PTPRC/HLA-DRB5/CD247/CD4
BIOCARTA_TCYTOTOXIC_PATHWAY	BIOCARTA_TCYTOTOXIC_PATHWAY	12	0.752865	1.53873	0.022069	0.119558	0.0953666	8312	tags=92%, list=23%, signal=71%	CD28/ICAM1/CD2/CD3G/CD3D/CD3E/PTPRC/ITGB2/CD247/ITGAL/CD8A
BIOCARTA_THELPER_PATHWAY	BIOCARTA_THELPER_PATHWAY	12	0.752097	1.53716	0.022069	0.119558	0.0953666	8340	tags=92%, list=23%, signal=71%	CD28/ICAM1/CD2/CD3G/CD3D/CD3E/PTPRC/ITGB2/CD247/ITGAL/CD4
REACTOME_INTEGRATION_OF_ENERGY_METABOLISM	REACTOME_INTEGRATION_OF_ENERGY_METABOLISM	108	-0.545257	-2.18145	0.0222222	0.119558	0.0953666	5624	tags=44%, list=15%, signal=38%	CACNB3/PRKAR2B/GNG8/ITPR2/FASN/GNB5/PRKACB/CACNA1D/MLXIPL/KCNG2/CHRM3/PRKCA/PRKACG/ADIPOR2/CACNA1A/PRKAG2/GNAI1/CACNA1C/AHCYL1/CACNB2/ADCY8/PKLR/PRKAR1B/CACNA2D2/ITPR1/VAMP2/ADCY5/ADRA2A/ADRA2C/RAPGEF3/CACNA1E/ADCY2/PLCB1/AKAP5/ADCY1/ABCC8/STXBP1/KCNJ11/KCNB1/RAPGEF4/GLP1R/STX1A/FFAR1/SYT5/GNG3/GNG13/KCNC2/SNAP25
REACTOME_TRANSCRIPTION_OF_E2F_TARGETS_UNDER_NEGATIVE_CONTROL_BY_DREAM_COMPLEX	REACTOME_TRANSCRIPTION_OF_E2F_TARGETS_UNDER_NEGATIVE_CONTROL_BY_DREAM_COMPLEX	19	0.691142	1.54731	0.0222222	0.119558	0.0953666	5261	tags=37%, list=14%, signal=32%	TOP2A/CDC6/E2F1/CDC25A/PCNA/RBL1/LIN9
WP_OXIDATION_BY_CYTOCHROME_P450	WP_OXIDATION_BY_CYTOCHROME_P450	62	-0.451991	-1.62129	0.0222222	0.119558	0.0953666	4922	tags=37%, list=13%, signal=32%	CYP7B1/CYP26A1/CYP2D6/CYP2F1/CYP3A4/CYP2G1P/CYP2C18/CYP26C1/CYP8B1/CYP3A43/CYP2J2/CYP2A6/CYP2A7/CYP4B1/CYP26B1/CYP2E1/CYP4A22/CYP4Z1/CYP1A1/CYP46A1/CYP4X1/CYP17A1/CYP4A11
WP_PATHWAYS_REGULATING_HIPPO_SIGNALING	WP_PATHWAYS_REGULATING_HIPPO_SIGNALING	98	-0.358008	-1.39399	0.0222222	0.119558	0.0953666	4550	tags=29%, list=12%, signal=25%	CDH13/CDH10/FGFR3/PRKACB/IGF1R/PRKCA/PRKACG/PRKAG2/MST1/PRKCQ/FGFR2/FLT3/CDH7/PRKAR1B/PRKCE/CDH20/CDH18/NTRK2/PRKCZ/PLCB1/CDH12/CDH16/GNAL/CDH22/CDH8/CDH9/PRKCB/PRKCG
PID_BETA_CATENIN_NUC_PATHWAY	PID_BETA_CATENIN_NUC_PATHWAY	78	0.51629	1.3855	0.0223881	0.119907	0.0956455	6921	tags=26%, list=19%, signal=21%	PITX2/MMP9/IGF2BP1/CXCL8/SNAI2/TERT/DKK1/MMP2/CDKN2A/NEUROG1/SP5/SALL4/CCN1/MDFIC/LEF1/TBXT/SFN/TCF7/CCND2/HDAC1
REACTOME_ACTIVATION_OF_RAC1	REACTOME_ACTIVATION_OF_RAC1	13	-0.678416	-1.61755	0.0223881	0.119907	0.0956455	3004	tags=38%, list=8%, signal=35%	SLIT2/PAK3/PAK1/PAK5/PAK6
REACTOME_POTASSIUM_CHANNELS	REACTOME_POTASSIUM_CHANNELS	102	-0.667222	-2.60796	0.0227273	0.12145	0.0968765	3866	tags=56%, list=11%, signal=50%	KCNG1/ABCC9/KCNG2/KCNJ16/KCNK7/KCNJ1/KCND1/KCNMB4/KCNH4/KCNN2/KCNQ2/KCNMA1/KCNH1/KCNK9/KCNAB1/HCN2/KCNJ10/KCNC4/KCNC3/KCNH8/KCNK3/KCNN3/KCNA2/GABBR2/KCNQ3/KCNK16/KCNC1/KCNK18/KCNA5/KCNJ6/ABCC8/GABBR1/KCNK1/KCNG3/KCNJ9/KCNH6/KCNJ11/KCNK4/KCNQ5/KCNB1/KCNN1/KCNAB2/KCNA4/KCNA1/GNG3/KCNB2/KCNJ12/KCNH3/GNG13/KCNJ4/KCNC2/KCNJ3/KCNS2/KCNS1/KCNH5/HCN1/KCNV1
KEGG_GNRH_SIGNALING_PATHWAY	KEGG_GNRH_SIGNALING_PATHWAY	101	-0.395843	-1.55607	0.0232558	0.123719	0.0986859	5736	tags=39%, list=16%, signal=33%	GNRHR/MAP2K1/MAPK12/MAP2K4/PLCB4/ITPR2/PLA2G4B/MAPK11/MAPK8/PRKACB/JMJD7-PLA2G4B/CACNA1D/MAPK3/PLA2G4E/MAPK9/CACNA1S/CALM1/PTK2B/PRKCA/PRKACG/CALM3/CACNA1C/PLA2G6/PRKX/ADCY8/MAPK10/CACNA1F/ITPR1/ADCY5/CAMK2G/ADCY2/PLCB1/CAMK2B/ADCY1/FSHB/PRKCB/CALML5/CALML3/CAMK2A
KEGG_MELANOGENESIS	KEGG_MELANOGENESIS	101	-0.468685	-1.84241	0.0232558	0.123719	0.0986859	3464	tags=31%, list=9%, signal=28%	WNT5B/WNT3/CALM1/PRKCA/FZD9/PRKACG/WNT7B/WNT8B/EDNRB/CALM3/GNAI1/PRKX/TYRP1/ADCY8/GNAO1/WNT8A/ADCY5/CAMK2G/ADCY2/PLCB1/WNT9B/CAMK2B/ADCY1/WNT1/CREB3L3/PRKCB/CALML5/CALML3/WNT10B/PRKCG/CAMK2A
WP_AMPLIFICATION_AND_EXPANSION_OF_ONCOGENIC_PATHWAYS_AS_METASTATIC_TRAITS	WP_AMPLIFICATION_AND_EXPANSION_OF_ONCOGENIC_PATHWAYS_AS_METASTATIC_TRAITS	17	0.705799	1.55457	0.0238095	0.126382	0.10081	7099	tags=59%, list=19%, signal=47%	POSTN/VEGFA/TNC/JAG1/CXCR4/CYTIP/LEF1/PIK3CG/TCF7/VCAM1
WP_AGERAGE_PATHWAY	WP_AGERAGE_PATHWAY	66	0.534492	1.41048	0.0239651	0.126925	0.101243	5674	tags=29%, list=15%, signal=24%	MMP13/MMP9/MMP7/NOS2/LGALS3/EGFR/MSR1/MMP2/MMP14/MSN/SHC1/MYD88/PLA2G4A/CASP3/NCF1/CASP8/DDOST/STAT1/CDC42
KEGG_ADIPOCYTOKINE_SIGNALING_PATHWAY	KEGG_ADIPOCYTOKINE_SIGNALING_PATHWAY	67	-0.427547	-1.53155	0.0240964	0.127273	0.101521	4990	tags=45%, list=14%, signal=39%	RXRB/ADIPOQ/LEPR/POMC/ACACB/PRKAA2/NFKBIA/IRS4/RXRA/PTPN11/AKT3/PPARGC1A/MAPK8/PCK1/MAPK9/CPT1B/G6PC/ADIPOR2/PRKAG2/PPARA/PRKCQ/CAMKK2/MAPK10/G6PC2/RXRG/TNF/NPY/ACSL6/CAMKK1/SLC2A4
BIOCARTA_CFTR_PATHWAY	BIOCARTA_CFTR_PATHWAY	11	-0.730915	-1.68829	0.0241379	0.127273	0.101521	5556	tags=91%, list=15%, signal=77%	PRKAR1A/EZR/PRKAR2B/PRKACB/SLC9A3R1/CFTR/ADRB2/PRKACG/PRKAR1B/ADCY1
PID_NETRIN_PATHWAY	PID_NETRIN_PATHWAY	32	-0.541048	-1.6817	0.0242424	0.127388	0.101613	9906	tags=66%, list=27%, signal=48%	PITPNA/AGAP2/DCC/FYN/PIK3CA/SRC/PTK2/MAP1B/MYO10/BCAR1/MAPK1/PIK3R1/MAP2K1/UNC5C/MAPK3/DOCK1/ELMO1/DAPK1/PAK1/UNC5A/CAMK2A
REACTOME_SUMOYLATION	REACTOME_SUMOYLATION	187	0.461794	1.30799	0.0242669	0.127388	0.101613	10730	tags=42%, list=29%, signal=30%	BIRC5/TFAP2B/TOP2A/H4C15/CDCA8/AURKB/H4C1/AURKA/VDR/H4C14/H4C13/H4C6/CDKN2A/H4C2/H4C3/PCNA/H4C4/H4C11/NR5A2/MDM2/BRCA1/CBX2/SP100/NDC1/H4C8/H4C9/EID3/H4C5/NUP37/DNMT3B/TFAP2A/TP53/NUP107/TDG/NUP210/BLM/NUP205/HIC1/NR5A1/DNMT1/TFAP2C/IKBKE/NSMCE2/HDAC1/POM121C/NUP160/NUP54/PHC2/H4C12/NUP85/RNF2/SAE1/NR1I2/POM121/NUP62/SCMH1/SENP1/SMC5/FOXL2/INCENP/NUP155/HDAC2/NPM1/H4-16/RAE1/NUP35/NR1H4/NUP88/NUP…
KEGG_VASCULAR_SMOOTH_MUSCLE_CONTRACTION	KEGG_VASCULAR_SMOOTH_MUSCLE_CONTRACTION	114	-0.400828	-1.61414	0.0243902	0.127753	0.101904	4308	tags=34%, list=12%, signal=30%	PRKACB/JMJD7-PLA2G4B/CACNA1D/MAPK3/PLA2G4E/GUCY1B1/MYH11/CALCRL/KCNMB4/PPP1R14A/CACNA1S/CALM1/PRKCA/GUCY1A1/PRKACG/PPP1R12B/CALM3/CACNA1C/KCNMA1/PLA2G6/PRKX/PRKCQ/MYLK3/ADCY8/CACNA1F/ITPR1/PRKCE/ADRA1B/ADCY5/ADRA1A/ADCY2/PLCB1/ADCY1/CYP4A22/CYP4A11/PRKCB/CALML5/CALML3/PRKCG
REACTOME_TP53_REGULATES_TRANSCRIPTION_OF_CELL_DEATH_GENES	REACTOME_TP53_REGULATES_TRANSCRIPTION_OF_CELL_DEATH_GENES	44	0.576367	1.44535	0.0245041	0.128067	0.102155	9977	tags=52%, list=27%, signal=38%	BIRC5/TP73/STEAP3/IGFBP3/TP63/CASP6/CASP1/TNFRSF10C/CASP2/FAS/TNFRSF10D/TP53I3/TNFRSF10B/TP53/TRIAP1/PRELID1/BAX/NLRC4/PERP/ZNF420/PMAIP1/TP53INP1/TNFRSF10A
REACTOME_PHASE_2_PLATEAU_PHASE	REACTOME_PHASE_2_PLATEAU_PHASE	25	-0.564327	-1.6386	0.0246305	0.128446	0.102457	5624	tags=68%, list=15%, signal=58%	KCNE2/CACNB3/AKAP9/CACNG7/CACNA1D/CACNA1S/CACNA1C/CACNA2D1/CACNB2/CACNB4/CACNA1F/CACNA2D2/CACNB1/CACNG2/CACNG8/CACNA2D3/CACNG3
KEGG_GLYCEROLIPID_METABOLISM	KEGG_GLYCEROLIPID_METABOLISM	49	-0.412176	-1.40982	0.0247934	0.129012	0.102908	6092	tags=35%, list=17%, signal=29%	MGLL/DGKG/AGPAT4/PLPP3/AGPAT3/DGKQ/DGKZ/DGKB/DGKI/MBOAT2/LPL/GPAM/PLPP2/AWAT2/DGKE/ALDH2/GK2
PID_LYMPH_ANGIOGENESIS_PATHWAY	PID_LYMPH_ANGIOGENESIS_PATHWAY	25	0.643384	1.50565	0.0250313	0.129966	0.103669	5378	tags=40%, list=15%, signal=34%	COL1A1/COL1A2/ITGA4/ITGA5/FN1/ITGA1/ITGA2/SHC1/ITGB1/FLT4
BIOCARTA_CHREBP_PATHWAY	BIOCARTA_CHREBP_PATHWAY	19	-0.635409	-1.71297	0.0253165	0.13116	0.104622	6532	tags=53%, list=18%, signal=43%	PRKAA2/PRKAR2B/PRKACB/MLXIPL/ACSM1/PRKACG/PRKAG2/ACSBG1/PRKAR1B/ADCY1
SIG_CD40PATHWAYMAP	SIG_CD40PATHWAYMAP	34	-0.501455	-1.57833	0.0254777	0.131709	0.105059	6717	tags=50%, list=18%, signal=41%	MAPK1/NFKBIA/PIK3R1/TRAF3/MAPK12/MAP2K4/NFKBIL1/GORASP1/MAPK11/MAPK8IP1/MAPK8/MAPK3/MAPK9/MAPK8IP3/MAPK10/MAPK8IP2/SYT1
REACTOME_RECOGNITION_OF_DNA_DAMAGE_BY_PCNA_CONTAINING_REPLICATION_COMPLEX	REACTOME_RECOGNITION_OF_DNA_DAMAGE_BY_PCNA_CONTAINING_REPLICATION_COMPLEX	30	0.622151	1.49267	0.0255786	0.131943	0.105246	7317	tags=43%, list=20%, signal=35%	DTL/POLE2/PCNA/RFC3/RFC2/RPA3/RFC4/RAD18/POLD1/POLE/POLD3/USP1/POLE3
WP_ENDOTHELIN_PATHWAYS	WP_ENDOTHELIN_PATHWAYS	33	-0.50561	-1.58377	0.025641	0.131979	0.105275	4546	tags=42%, list=12%, signal=37%	MAP2K1/RIIAD1/GNB5/CALCRL/CALM1/PRKCA/NPY1R/EDNRB/GNAI1/ADRB1/ADRA1A/PLCB1/NPY/GNG13
REACTOME_INITIATION_OF_NUCLEAR_ENVELOPE_NE_REFORMATION	REACTOME_INITIATION_OF_NUCLEAR_ENVELOPE_NE_REFORMATION	19	0.678307	1.51857	0.0261438	0.134276	0.107107	6528	tags=37%, list=18%, signal=30%	CCNB2/CDK1/CCNB1/LMNB1/TMPO/VRK1/LMNA
REACTOME_FACTORS_INVOLVED_IN_MEGAKARYOCYTE_DEVELOPMENT_AND_PLATELET_PRODUCTION	REACTOME_FACTORS_INVOLVED_IN_MEGAKARYOCYTE_DEVELOPMENT_AND_PLATELET_PRODUCTION	168	0.465767	1.31682	0.0262626	0.13441	0.107214	4957	tags=26%, list=14%, signal=23%	H3C7/KIF20A/KIF23/H3C8/GATA4/H3C11/KIF4A/KIF18A/KIF2C/CENPE/KIFC1/TUBA1C/H3C12/MYB/KIF15/KIF11/WEE1/KIF4B/KIF18B/H3C14/H3C10/TUBA3C/CDK2/GATA6/H3C15/TUBB6/GATA3/HBG1/RACGAP1/HBE1/IFNB1/H3C1/H3-3A/HBD/H3C4/H3C6/HBG2/IRF1/TUBA3E/EHD2/KIF20B/TUBA1A/TUBA1B/CAPZA1
REACTOME_GAP_FILLING_DNA_REPAIR_SYNTHESIS_AND_LIGATION_IN_GG_NER	REACTOME_GAP_FILLING_DNA_REPAIR_SYNTHESIS_AND_LIGATION_IN_GG_NER	25	0.641007	1.50009	0.0262829	0.13441	0.107214	11849	tags=72%, list=32%, signal=49%	POLE2/PCNA/RFC3/RFC2/RPA3/RFC4/POLD1/POLE/LIG1/POLD3/POLE3/POLE4/RFC5/RPA2/RPA1/POLD2/UBB/LIG3
REACTOME_SUMOYLATION_OF_DNA_DAMAGE_RESPONSE_AND_REPAIR_PROTEINS	REACTOME_SUMOYLATION_OF_DNA_DAMAGE_RESPONSE_AND_REPAIR_PROTEINS	77	0.511567	1.3684	0.026738	0.136444	0.108836	12234	tags=56%, list=33%, signal=37%	CDKN2A/BRCA1/CBX2/SP100/NDC1/EID3/NUP37/NUP107/TDG/NUP210/BLM/NUP205/NSMCE2/POM121C/NUP160/NUP54/PHC2/NUP85/RNF2/POM121/NUP62/SCMH1/SMC5/NUP155/RAE1/NUP35/NUP88/NUP188/SUMO2/NUP42/SEC13/WRN/RPA1/HDAC7/SMC6/NUP93/SMC1A/NSMCE3/NUP98/PML/CETN2/SUMO3/NUP43
BIOCARTA_CDMAC_PATHWAY	BIOCARTA_CDMAC_PATHWAY	16	-0.624203	-1.61915	0.0268199	0.136569	0.108936	6717	tags=56%, list=18%, signal=46%	HRAS/MAPK1/NFKBIA/MAP2K1/MAPK3/PRKCA/TNF/PLCB1/PRKCB
REACTOME_MASTL_FACILITATES_MITOTIC_PROGRESSION	REACTOME_MASTL_FACILITATES_MITOTIC_PROGRESSION	10	0.75109	1.47644	0.0269886	0.136852	0.109162	399	tags=20%, list=1%, signal=20%	CDK1/CCNB1
REACTOME_TRANSCRIPTION_OF_E2F_TARGETS_UNDER_NEGATIVE_CONTROL_BY_P107_RBL1_AND_P130_RBL2_IN_COMPLEX_WITH_HDAC1	REACTOME_TRANSCRIPTION_OF_E2F_TARGETS_UNDER_NEGATIVE_CONTROL_BY_P107_RBL1_AND_P130_RBL2_IN_COMPLEX_WITH_HDAC1	16	0.708746	1.54065	0.0269906	0.136852	0.109162	5261	tags=38%, list=14%, signal=32%	MYBL2/CDK1/CCNA2/E2F1/RBL1/LIN9
WP_VITAMIN_B12_METABOLISM	WP_VITAMIN_B12_METABOLISM	51	0.563741	1.44705	0.027088	0.137054	0.109323	4640	tags=27%, list=13%, signal=24%	SAA2/SAA1/PLAT/SERPINE1/IL6/HBA1/SERPINA3/SAA4/IFNG/SOD2/ICAM1/TCN1/CCL2/CUBN
WP_FRAGILE_X_SYNDROME	WP_FRAGILE_X_SYNDROME	120	-0.527274	-2.15854	0.0277778	0.140245	0.111868	3259	tags=32%, list=9%, signal=30%	CLTCL1/DEPTOR/PRKCA/ABAT/RAP1GAP/CYFIP2/GRIP2/PPP3CA/ARHGAP32/GRIP1/DLG4/GRIA2/GRIA1/KCNC1/ITPR1/ALDH5A1/SLC6A1/GAD1/NTRK2/PLCB1/CAMK4/AKAP5/CAMK2B/GRM5/GRM1/SH3GL3/DNM1/DLGAP3/SHANK1/PTPN5/GABRG2/GRIN2B/GRIN2A/GABRA1/HCN1/GABRD/GABRB2/GRIN1/CAMK2A
REACTOME_DEUBIQUITINATION	REACTOME_DEUBIQUITINATION	280	0.432738	1.24505	0.0280561	0.140727	0.112252	9577	tags=28%, list=26%, signal=20%	H2AC19/H2BC9/H2AC18/H2AC14/CDC20/CDK1/H2BC10/CCNA2/CLSPN/H2AC13/H2AC16/H2BC14/H2AC12/H2AC17/H2BC17/H2AC4/H2BC11/H2AC20/H2BC3/CDC25A/GATA3/H2BC13/H2BC8/H2BC12/BIRC3/H2AC7/H2AC21/H2AC11/H2AC8/MDM2/BRCA1/H2BC7/BARD1/PSMB9/H2BC4/RNF135/PSMB8/ACTL6A/H2BC18/SKP2/TNFAIP3/H2BC6/TP53/USP18/PSMD8/TGFBR1/H2AC6/IFIH1/H2BC5/PSMC2/DDB2/MBD6/MDM4/RIPK1/PSMA7/RNF128/NOD2/PSME2/PSMA2/PSMC1/ACTB/TGFBR2/TGFB1/NOD1/…
SA_G1_AND_S_PHASES	SA_G1_AND_S_PHASES	15	0.711404	1.5358	0.0281501	0.140727	0.112252	5597	tags=53%, list=15%, signal=45%	E2F2/CDK4/CDK2/E2F1/CDKN2A/MDM2/NXT1/TP53
WP_COVID19_ADVERSE_OUTCOME_PATHWAY	WP_COVID19_ADVERSE_OUTCOME_PATHWAY	15	0.710066	1.53291	0.0281501	0.140727	0.112252	4131	tags=53%, list=11%, signal=47%	IL2RA/CXCL8/CXCL10/CSF3/IL6/IL7/IL10/CCL2
WP_H19_ACTION_RBE2F1_SIGNALING_AND_CDKBETACATENIN_ACTIVITY	WP_H19_ACTION_RBE2F1_SIGNALING_AND_CDKBETACATENIN_ACTIVITY	15	0.706083	1.52431	0.0281501	0.140727	0.112252	3113	tags=27%, list=8%, signal=24%	H19/CDK4/E2F1/JAG1
REACTOME_GLUCAGON_LIKE_PEPTIDE_1_GLP1_REGULATES_INSULIN_SECRETION	REACTOME_GLUCAGON_LIKE_PEPTIDE_1_GLP1_REGULATES_INSULIN_SECRETION	42	-0.476423	-1.57854	0.028169	0.140727	0.112252	5556	tags=45%, list=15%, signal=38%	PRKAR2B/GNG8/ITPR2/GNB5/PRKACB/KCNG2/PRKACG/ADCY8/PRKAR1B/ITPR1/ADCY5/RAPGEF3/AKAP5/KCNB1/RAPGEF4/GLP1R/GNG3/GNG13/KCNC2
WP_OSTEOBLAST_DIFFERENTIATION	WP_OSTEOBLAST_DIFFERENTIATION	118	-0.328274	-1.31715	0.0285714	0.142438	0.113617	6438	tags=39%, list=18%, signal=32%	BMPR2/WNT2/HEY1/PIK3R1/PTCH1/MAPK4/JAG2/MAPK12/PIK3CB/WNT7A/FGF18/FGF1/MAPK11/MAPK8/FGFR3/MAPK3/HES6/FGF2/WNT5B/MAPK9/WNT3/DLL1/PRKCA/FZD9/WNT7B/BMPR1B/WNT8B/HEY2/FGF8/SMAD9/PRKCQ/FGFR2/DLL3/BMP2/MAPK10/FGF9/WNT8A/PRKCE/PRKCZ/WNT9B/WNT1/PIK3C2G/PRKCB/MYOD1/WNT10B/PRKCG
REACTOME_TERMINATION_OF_TRANSLESION_DNA_SYNTHESIS	REACTOME_TERMINATION_OF_TRANSLESION_DNA_SYNTHESIS	32	0.593728	1.44414	0.0286738	0.142649	0.113786	11930	tags=66%, list=33%, signal=44%	PCLAF/POLE2/PCNA/RFC3/RFC2/RPA3/RFC4/POLD1/POLE/ISG15/POLD3/POLH/POLE3/POLE4/RFC5/RPA2/RPA1/POLD2/UBB/UBE2L6/TRIM25
BIOCARTA_CALCINEURIN_PATHWAY	BIOCARTA_CALCINEURIN_PATHWAY	18	-0.604253	-1.59904	0.0294118	0.14589	0.116371	3356	tags=33%, list=9%, signal=30%	CALM1/PRKCA/CALM3/PPP3CA/PPP3CB/PRKCB
REACTOME_TNFS_BIND_THEIR_PHYSIOLOGICAL_RECEPTORS	REACTOME_TNFS_BIND_THEIR_PHYSIOLOGICAL_RECEPTORS	28	0.617145	1.47323	0.0294479	0.14589	0.116371	6335	tags=50%, list=17%, signal=41%	CD70/TNFSF11/TNFRSF11B/TNFSF14/EDARADD/TNFRSF9/FASLG/TNFRSF1A/TNFSF15/TNFRSF4/TNFSF8/TNFRSF18/TNFRSF14/TNFSF4
REACTOME_CYCLIN_A_CDK2_ASSOCIATED_EVENTS_AT_S_PHASE_ENTRY	REACTOME_CYCLIN_A_CDK2_ASSOCIATED_EVENTS_AT_S_PHASE_ENTRY	85	0.502929	1.36244	0.029661	0.14664	0.116969	11433	tags=53%, list=31%, signal=37%	CCNA2/CDK4/WEE1/CDK2/E2F1/CDC25A/CKS1B/CCNE1/CCNE2/PSMB9/PSMB8/SKP2/LIN9/PSMD8/PSMC2/CDC25B/PSMA7/PSME2/PSMA2/PSMC1/RBBP4/PSMD5/PSMA5/PSMC4/PSMA1/RB1/PSMD14/PSMB3/PSMA4/PSMB2/CDK7/SEM1/AKT2/E2F5/PSMB4/CCND1/PSMB1/PSMA3/PSMD12/CUL1/PSME1/PSMD2/UBB/PSME3/E2F4
PID_NFAT_TFPATHWAY	PID_NFAT_TFPATHWAY	45	0.56595	1.42747	0.0300926	0.148465	0.118425	4357	tags=33%, list=12%, signal=29%	IL2RA/CXCL8/CSF2/CDK4/E2F1/FOSL1/GATA3/IFNG/BATF3/PTGS2/TBX21/CASP3/FASLG/CD40LG/GBP3
REACTOME_RECEPTOR_TYPE_TYROSINE_PROTEIN_PHOSPHATASES	REACTOME_RECEPTOR_TYPE_TYROSINE_PROTEIN_PHOSPHATASES	20	-0.589215	-1.60132	0.030303	0.149194	0.119006	3858	tags=50%, list=11%, signal=45%	NTRK3/IL1RAPL2/IL1RAPL1/SLITRK1/PPFIA4/PTPRD/PPFIA2/PPFIA3/SLITRK5/SLITRK4
PID_IL2_STAT5_PATHWAY	PID_IL2_STAT5_PATHWAY	30	0.60377	1.44857	0.0304507	0.149611	0.119339	7391	tags=37%, list=20%, signal=29%	IL2RA/CCNA2/PRF1/CDK6/IL2RB/SHC1/FASLG/IL2RG/LCK/CCND2/JAK3
REACTOME_PROCESSIVE_SYNTHESIS_ON_THE_LAGGING_STRAND	REACTOME_PROCESSIVE_SYNTHESIS_ON_THE_LAGGING_STRAND	15	0.698233	1.50737	0.0308311	0.151168	0.120581	10971	tags=93%, list=30%, signal=65%	PCNA/RPA3/PRIM2/POLD1/PRIM1/POLA2/LIG1/FEN1/POLD3/DNA2/RPA2/POLA1/RPA1/POLD2
KEGG_TERPENOID_BACKBONE_BIOSYNTHESIS	KEGG_TERPENOID_BACKBONE_BIOSYNTHESIS	15	-0.627137	-1.57233	0.03125	0.152592	0.121717	7590	tags=60%, list=21%, signal=48%	HMGCR/ACAT1/MVK/PMVK/HMGCS1/IDI2/MVD/IDI1/HMGCS2
REACTOME_FORMATION_OF_THE_CORNIFIED_ENVELOPE	REACTOME_FORMATION_OF_THE_CORNIFIED_ENVELOPE	128	-0.437147	-1.82207	0.03125	0.152592	0.121717	3883	tags=34%, list=11%, signal=30%	KRT19/LCE1D/KRT4/LCE1B/PKP4/CELA2A/KLK12/KRT24/KRT15/KRT1/LCE5A/SPINK9/SPRR2D/KRT86/KRT78/DSC1/SPRR2A/KRT83/KRT81/KRT82/EVPL/PCSK6/TCHH/LCE1E/KLK8/DSG1/KRT13/IVL/SPRR2G/DSG3/KRT3/SPRR1A/KRT6B/KRT33A/KRT6C/KRT14/KLK5/KRT33B/SPRR2E/KRT31/SPRR3/KRT6A/SPRR1B
REACTOME_SCF_SKP2_MEDIATED_DEGRADATION_OF_P27_P21	REACTOME_SCF_SKP2_MEDIATED_DEGRADATION_OF_P27_P21	60	0.533696	1.39757	0.0318681	0.155292	0.123871	11426	tags=57%, list=31%, signal=39%	CCNA2/CDK4/CDK2/CKS1B/CCNE1/CCNE2/PSMB9/PSMB8/SKP2/PSMD8/PSMC2/PSMA7/PSME2/PSMA2/PSMC1/PSMD5/PSMA5/PSMC4/PSMA1/PSMD14/PSMB3/PSMA4/PSMB2/SEM1/PSMB4/CCND1/PSMB1/PSMA3/PSMD12/CUL1/PSME1/PSMD2/UBB/PSME3
BIOCARTA_IL2RB_PATHWAY	BIOCARTA_IL2RB_PATHWAY	37	0.58046	1.43102	0.0321046	0.156122	0.124533	5680	tags=32%, list=16%, signal=27%	IL2RA/SOCS3/E2F1/SOCS1/IL2RB/PPIA/SHC1/FASLG/NMI/FAS/PIK3CG/IL2RG
BIOCARTA_STEM_PATHWAY	BIOCARTA_STEM_PATHWAY	15	0.690608	1.49091	0.0321716	0.156122	0.124533	2952	tags=47%, list=8%, signal=43%	CXCL8/CSF2/CSF3/IL6/IL11/EPO/IL7
KEGG_NEUROTROPHIN_SIGNALING_PATHWAY	KEGG_NEUROTROPHIN_SIGNALING_PATHWAY	126	-0.299769	-1.23759	0.0322581	0.156122	0.124533	7299	tags=32%, list=20%, signal=26%	SOS2/KIDINS220/YWHAG/MAPK1/FOXO3/PDPK1/RIPK2/NFKBIA/BEX3/PIK3R1/SH2B1/IRS4/MAP2K1/MAPK12/PIK3CB/RPS6KA2/PTPN11/AKT3/MAPK11/MAPK8/YWHAH/MAPK3/NTRK3/BCL2/MAPK9/CALM1/RPS6KA6/SHC2/CALM3/MAP3K5/RPS6KA5/SHC3/MAPK10/CAMK2G/NTRK2/CAMK4/CAMK2B/CALML5/CALML3/CAMK2A
PID_INTEGRIN_CS_PATHWAY	PID_INTEGRIN_CS_PATHWAY	26	0.618875	1.45958	0.0323383	0.156122	0.124533	8584	tags=54%, list=23%, signal=41%	ITGB3/ITGA4/ITGA5/ITGA1/ITGA2/ITGA3/ITGA7/ITGB1/ITGA11/ITGA10/ITGB2/ITGAL/ITGB7/ITGAE
REACTOME_NEGATIVE_REGULATION_OF_FGFR3_SIGNALING	REACTOME_NEGATIVE_REGULATION_OF_FGFR3_SIGNALING	29	-0.529147	-1.61125	0.0324324	0.156122	0.124533	9733	tags=59%, list=27%, signal=43%	CBL/PPP2CB/FRS2/SRC/FGF20/BRAF/MAPK1/FGF18/FGF1/PTPN11/FGFR3/MAPK3/FGF2/FGF8/FGF9/FGF17/FGF16
WP_OLIGODENDROCYTE_SPECIFICATION_AND_DIFFERENTIATION_LEADING_TO_MYELIN_COMPONENTS_FOR_CNS	WP_OLIGODENDROCYTE_SPECIFICATION_AND_DIFFERENTIATION_LEADING_TO_MYELIN_COMPONENTS_FOR_CNS	29	-0.530441	-1.61519	0.0324324	0.156122	0.124533	4688	tags=45%, list=13%, signal=39%	OLIG2/OLIG1/MYT1/FGF2/CNP/OMG/BMP2/SOX8/MOG/PLP1/TNF/MAG/MBP
REACTOME_ADVANCED_GLYCOSYLATION_ENDPRODUCT_RECEPTOR_SIGNALING	REACTOME_ADVANCED_GLYCOSYLATION_ENDPRODUCT_RECEPTOR_SIGNALING	13	0.723165	1.50754	0.0326975	0.15708	0.125297	5609	tags=46%, list=15%, signal=39%	SAA1/LGALS3/S100A12/DDOST/CAPZA1/CAPZA2
PID_ATM_PATHWAY	PID_ATM_PATHWAY	34	0.588421	1.44568	0.0331361	0.158866	0.126722	5870	tags=26%, list=16%, signal=22%	CDC25C/FANCD2/CDC25A/CHEK2/RBBP8/MDM2/BRCA1/H2AX/BLM
KEGG_AXON_GUIDANCE	KEGG_AXON_GUIDANCE	129	-0.365068	-1.50884	0.0333333	0.15949	0.127219	4334	tags=29%, list=12%, signal=26%	EFNA5/MAPK3/LRRC4C/SEMA4B/SEMA3B/PPP3R1/L1CAM/SRGAP3/SEMA3D/PLXNB1/UNC5D/SLIT2/SEMA4G/EFNA3/NTN4/GNAI1/PPP3R2/PAK3/PAK1/PPP3CA/SLIT1/PPP3CB/SEMA3G/SEMA6B/PAK5/ABLIM1/RND1/SEMA4D/ABLIM3/ABLIM2/SEMA4A/UNC5A/PAK6/EPHA8/EPHA6/CHP2/EPHB6/NGEF
REACTOME_COSTIMULATION_BY_THE_CD28_FAMILY	REACTOME_COSTIMULATION_BY_THE_CD28_FAMILY	72	0.515894	1.37095	0.0334773	0.159858	0.127512	6843	tags=40%, list=19%, signal=33%	PDCD1LG2/TRBV12-3/HLA-DRA/CD80/ICOS/CD28/HLA-DQA1/TRAV29DV5/HLA-DQB1/HLA-DPA1/TRBV7-9/TRAV8-4/CD3G/CD3D/CD274/HLA-DRB1/TRIB3/HLA-DPB1/HLA-DQA2/CDC42/LYN/LCK/CD3E/TNFRSF14/TRAV19/PDCD1/MAP3K8/HLA-DRB5/CD247
BIOCARTA_MEF2D_PATHWAY	BIOCARTA_MEF2D_PATHWAY	18	-0.575366	-1.52259	0.0336134	0.159866	0.127519	5664	tags=44%, list=15%, signal=38%	CAPNS2/MEF2D/CALM1/PRKCA/CALM3/PPP3CA/PPP3CB/PRKCB
REACTOME_METABOLISM_OF_AMINE_DERIVED_HORMONES	REACTOME_METABOLISM_OF_AMINE_DERIVED_HORMONES	18	-0.58466	-1.54719	0.0336134	0.159866	0.127519	5384	tags=50%, list=15%, signal=43%	TSHB/DUOX2/ASMT/SLC5A5/DBH/DIO2/DUOX1/TPH2/PNMT
BIOCARTA_ASBCELL_PATHWAY	BIOCARTA_ASBCELL_PATHWAY	13	0.718344	1.49749	0.0340599	0.161666	0.128955	8340	tags=85%, list=23%, signal=65%	IL10/HLA-DRA/CD80/CD28/FASLG/CD40LG/FAS/HLA-DRB1/CD40/HLA-DRB5/CD4
KEGG_ASTHMA	KEGG_ASTHMA	28	0.610219	1.4567	0.0343558	0.161921	0.129159	5920	tags=64%, list=16%, signal=54%	CCL11/PRG2/IL10/HLA-DRA/HLA-DQA1/FCER1G/HLA-DMB/HLA-DQB1/HLA-DPA1/CD40LG/HLA-DRB1/RNASE3/HLA-DPB1/CD40/HLA-DQA2/FCER1A/HLA-DMA/HLA-DOA
KEGG_TIGHT_JUNCTION	KEGG_TIGHT_JUNCTION	131	-0.386704	-1.58718	0.0344828	0.161921	0.129159	6135	tags=35%, list=17%, signal=29%	CGN/TJP1/EXOC3/EPB41L2/ACTN3/PARD6A/LLGL1/TJP3/AKT3/MAGI3/PPP2R2D/ASH1L/MRAS/MPDZ/ACTN2/MYH3/PPP2R2B/MYH6/SPTAN1/MYH11/PRKCA/MYH7/CLDN11/PARD3/RAB3B/GNAI1/PRKCQ/EPB41L3/EPB41L1/MYH14/CTNNA3/CLDN9/MYH8/PRKCE/CLDN16/MYL2/PRKCZ/TJP2/MYH4/MYH13/MYH15/MYH1/MYH7B/PRKCB/PPP2R2C/PRKCG
REACTOME_CHOLESTEROL_BIOSYNTHESIS	REACTOME_CHOLESTEROL_BIOSYNTHESIS	25	-0.538593	-1.56388	0.0344828	0.161921	0.129159	8377	tags=52%, list=23%, signal=40%	DHCR24/HMGCR/MSMO1/SC5D/FDFT1/LSS/MVK/PMVK/HMGCS1/IDI2/TM7SF2/MVD/IDI1
REACTOME_TBC_RABGAPS	REACTOME_TBC_RABGAPS	44	-0.440711	-1.48366	0.0344828	0.161921	0.129159	8408	tags=48%, list=23%, signal=37%	RAB11B/TBC1D13/RAB6A/TSC2/RAB4A/TBC1D2/GABARAP/ULK1/TBC1D14/RABEP1/GABARAPL2/GGA1/RAB33A/RAB5B/RABGAP1/TBC1D24/TSC1/TBC1D17/OPTN/TBC1D10A/RAB6B
REACTOME_TRANSPORT_OF_VITAMINS_NUCLEOSIDES_AND_RELATED_MOLECULES	REACTOME_TRANSPORT_OF_VITAMINS_NUCLEOSIDES_AND_RELATED_MOLECULES	44	-0.434335	-1.46219	0.0344828	0.161921	0.129159	6537	tags=39%, list=18%, signal=32%	SLCO3A1/SLC27A6/ARL2/SLC25A4/SLC28A3/SLCO1C1/ALB/SLC28A2/SLCO1B1/APOD/AVP/SLC29A2/SLCO4C1/LCN9/LCN12/SLCO1A2/LCN15
ST_WNT_CA2_CYCLIC_GMP_PATHWAY	ST_WNT_CA2_CYCLIC_GMP_PATHWAY	20	-0.576342	-1.56633	0.034632	0.161921	0.129159	2107	tags=45%, list=6%, signal=42%	PDE6H/PDE6C/ITPR1/SLC6A13/CAMK2G/ITPKA/CAMK2B/TF/CAMK2A
REACTOME_REGULATION_OF_GLUCOKINASE_BY_GLUCOKINASE_REGULATORY_PROTEIN	REACTOME_REGULATION_OF_GLUCOKINASE_BY_GLUCOKINASE_REGULATORY_PROTEIN	32	0.590079	1.43527	0.0346476	0.161921	0.129159	12739	tags=75%, list=35%, signal=49%	NDC1/NUP37/GCK/NUP107/NUP210/NUP205/POM121C/NUP160/NUP54/NUP85/POM121/NUP62/NUP155/RAE1/NUP35/NUP88/GCKR/NUP188/NUP42/SEC13/NUP93/NUP98/NUP43/NUP153
WP_INTEGRATED_BREAST_CANCER_PATHWAY	WP_INTEGRATED_BREAST_CANCER_PATHWAY	152	0.463044	1.30276	0.0346585	0.161921	0.129159	8456	tags=33%, list=23%, signal=25%	VEGFA/RAD51/AURKA/RAD54L/MMP1/PLK1/CDK4/EGFR/ANXA1/BRCA2/WEE1/MAP3K7CL/CDK2/E2F1/CDC25A/CHEK2/CHEK1/FOSL1/CYP19A1/APOBEC3G/TFPI/AHR/MDM2/BRCA1/CASP3/BARD1/GADD45A/CASP8/ODC1/STAT1/TP53/CDC42/BLM/PLK3/FOSL2/ITPKC/TGFBR1/BAK1/GRN/HDAC1/BAX/CDC25B/FADD/NUP85/MSH2/TGFBR2/MSH6/RHEB/RRAS/TRADD
REACTOME_NUCLEAR_ENVELOPE_BREAKDOWN	REACTOME_NUCLEAR_ENVELOPE_BREAKDOWN	53	0.544421	1.40209	0.0347534	0.162046	0.129258	10351	tags=57%, list=28%, signal=41%	CCNB2/CDK1/CCNB1/PLK1/LMNB1/NEK6/TMPO/NDC1/NUP37/NUP107/VRK1/NUP210/NUP205/LMNA/POM121C/LPIN3/NUP160/NUP54/NUP85/POM121/VRK2/NUP62/NUP155/RAE1/NUP35/NUP88/NUP188/CNEP1R1/NUP42/SEC13
REACTOME_PI_METABOLISM	REACTOME_PI_METABOLISM	84	-0.386883	-1.46378	0.0350877	0.163285	0.130246	8840	tags=55%, list=24%, signal=42%	PITPNB/BMX/FIG4/PIK3CA/MTMR4/PIP5K1C/INPP5K/PNPLA6/PIK3R4/PIP4P1/SBF2/PIK3C3/MTMR1/MTM1/RAB4A/PI4K2A/GDPD5/INPP4B/PIKFYVE/PTEN/PIK3C2A/INPP4A/TNFAIP8L3/PIK3R1/PIK3CB/PIP4K2B/MTMR9/GDPD1/ARF3/TPTE2/MTMR10/SBF1/MTMR3/PLEKHA5/SYNJ2/SYNJ1/PLEKHA6/PLEKHA1/PI4KA/PIP5K1B/PNPLA7/PIP4K2A/INPP5F/INPP5J/MTMR7/PIK3C2G
PID_ATF2_PATHWAY	PID_ATF2_PATHWAY	59	0.535777	1.39988	0.0352423	0.163684	0.130565	4774	tags=29%, list=13%, signal=25%	CXCL8/CCNA2/NOS2/PLAU/CDK4/IL6/SOCS3/MMP2/DUSP5/IFNG/TGFB2/BRCA1/HBG2/DUSP10/GADD45A/ATF3/DDIT3
REACTOME_TRANSLESION_SYNTHESIS_BY_Y_FAMILY_DNA_POLYMERASES_BYPASSES_LESIONS_ON_DNA_TEMPLATE	REACTOME_TRANSLESION_SYNTHESIS_BY_Y_FAMILY_DNA_POLYMERASES_BYPASSES_LESIONS_ON_DNA_TEMPLATE	39	0.576753	1.42749	0.0353357	0.163768	0.130632	11930	tags=59%, list=33%, signal=40%	PCLAF/POLE2/PCNA/RFC3/RFC2/RPA3/RFC4/POLD1/POLE/ISG15/MAD2L2/POLD3/POLH/POLE3/POLE4/RFC5/RPA2/UFD1/RPA1/POLD2/UBB/UBE2L6/TRIM25
KEGG_ARGININE_AND_PROLINE_METABOLISM	KEGG_ARGININE_AND_PROLINE_METABOLISM	54	-0.375009	-1.30765	0.0353982	0.163768	0.130632	4972	tags=33%, list=14%, signal=29%	ALDH4A1/PRODH/GLUD2/AZIN2/NOS1/CKB/GLS/OAT/GLUL/PRODH2/MAOA/GLUD1/GOT1/CKMT1B/CKMT1A/ALDH2/GLS2/DAO
KEGG_JAK_STAT_SIGNALING_PATHWAY	KEGG_JAK_STAT_SIGNALING_PATHWAY	155	0.461008	1.29665	0.0356779	0.164272	0.131034	5680	tags=26%, list=16%, signal=22%	IL2RA/IL13RA2/LIF/CSF2/SOCS2/PRL/CSF3/SPRY1/IL6/SOCS3/SPRY4/LEP/CLCF1/OSMR/CISH/IL11/IL5RA/SOCS1/IFNB1/IFNG/EPO/IL7/IL20/IL10/IL9R/IL22RA2/IL22RA1/IL7R/GH1/IL2RB/IL15/IFNGR2/CBLC/IL24/OSM/SPRY2/IL23R/STAT1/PIK3CG/IL2RG
REACTOME_SIGNALING_BY_NTRKS	REACTOME_SIGNALING_BY_NTRKS	134	-0.314232	-1.29822	0.0357143	0.164272	0.131034	7743	tags=31%, list=21%, signal=25%	EP300/BRAF/DNAL4/LYL1/KIDINS220/RALGDS/MAPK1/ADCYAP1/FOSB/ID1/AP2B1/PIK3R1/MAP2K1/MAPK12/PIK3CB/RPS6KA2/PTPN11/MAPK11/MEF2D/MAPK3/DUSP7/FRS3/NTRK3/ID4/SHC2/TIAM1/CDK5R1/MEF2C/RPS6KA5/SHC3/EGR3/ADCYAP1R1/PCSK6/DOCK3/DNM3/NTRK2/CDK5R2/SH3GL3/DNM1/SH3GL2/GRIN2B/EGR4
WP_ANGIOPOIETIN_LIKE_PROTEIN_8_REGULATORY_PATHWAY	WP_ANGIOPOIETIN_LIKE_PROTEIN_8_REGULATORY_PATHWAY	132	-0.408132	-1.67744	0.0357143	0.164272	0.131034	7939	tags=42%, list=22%, signal=33%	HRAS/PIK3C3/MAP3K11/TSC2/SOS2/ANGPTL8/MAP4K4/PIK3C2A/MAPK1/FOXO3/PDPK1/PRKAA2/MAP4K5/PIK3R1/MAPK4/MAP4K2/IRS4/MAP2K1/MAPK12/MAP2K4/PIK3CB/RPS6KA2/RXRA/FASN/SREBF2/MAPK11/SLCO1C1/MAPK8/TSC1/MAPK3/MLXIPL/PCK1/ABCG5/CYP3A4/MAPK9/RPS6KA6/G6PC/MINK1/LPL/RICTOR/DIO2/SHC2/PRKAG2/MAP3K10/MAP3K5/RPS6KA5/SHC3/MAPK10/SREBF1/THRA/THRB/MAP3K9/SCD/PIK3C2G/ABCG8/SLC2A4
REACTOME_REDUCTION_OF_CYTOSOLIC_CA_LEVELS	REACTOME_REDUCTION_OF_CYTOSOLIC_CA_LEVELS	12	-0.677149	-1.59487	0.0361011	0.165292	0.131847	6217	tags=58%, list=17%, signal=48%	SLC8A1/ATP2B1/SLC8A3/CALM1/ATP2B2/ATP2B3/SLC8A2
REACTOME_TRANSPORT_OF_ORGANIC_ANIONS	REACTOME_TRANSPORT_OF_ORGANIC_ANIONS	12	-0.674718	-1.58915	0.0361011	0.165292	0.131847	4618	tags=58%, list=13%, signal=51%	SLCO3A1/SLCO1C1/ALB/SLCO1B1/AVP/SLCO4C1/SLCO1A2
WP_PPAR_SIGNALING_PATHWAY	WP_PPAR_SIGNALING_PATHWAY	67	-0.409462	-1.46677	0.0361446	0.165292	0.131847	5019	tags=36%, list=14%, signal=31%	ME1/RXRA/FABP4/FABP3/APOA2/FADS2/PCK1/CPT1B/LPL/SORBS1/FABP1/CYP8B1/PPARA/ACSBG1/SLC27A2/HMGCS2/RXRG/FABP6/ACSL6/SCD/AQP7/CYP4A11/GK2/PLIN1
REACTOME_ADORA2B_MEDIATED_ANTI_INFLAMMATORY_CYTOKINES_PRODUCTION	REACTOME_ADORA2B_MEDIATED_ANTI_INFLAMMATORY_CYTOKINES_PRODUCTION	133	-0.429974	-1.77596	0.037037	0.168724	0.134585	4308	tags=37%, list=12%, signal=33%	PRKACB/VIPR2/ADRB3/GPR45/GHRH/CALCRL/HTR4/ADRB2/GIPR/GNAZ/TAAR6/PRKACG/RXFP2/AVP/HRH2/GNAI1/HTR6/ADRB1/PRKX/GHRHR/PTH1R/TAAR8/GPR150/ADCY8/ADCYAP1R1/PRKAR1B/TAAR5/ADCY5/SCT/GPR27/CRHR1/PTH2R/ADCY2/MC4R/ADCY1/VIPR1/DRD1/GLP1R/CRH/FSHR/CRHR2/DRD5/FSHB/GPR83/GLP2R/GNG3/GNG13/RXFP1/VIP
WP_ALZHEIMERS_DISEASE	WP_ALZHEIMERS_DISEASE	133	-0.469791	-1.94042	0.037037	0.168724	0.134585	6840	tags=35%, list=19%, signal=28%	MIR181D/GNAQ/MAPK1/MIR181B2/MIR708/GRIN2D/MIR9-1/CHP1/PLCB4/ITPR2/BID/MIR30C2/MIR33B/MIR760/MIR101-1/CACNA1D/MAPK3/NOS1/MIR138-1/PPP3R1/CACNA1S/CALM1/LPL/CALM3/CACNA1C/CDK5R1/PPP3R2/MAPT/APBB1/PPP3CA/PPP3CB/CACNA1F/MIR124-2/MIR9-3HG/ITPR1/APOE/TNF/PLCB1/SNCA/GRIN2C/CHP2/GRIN2B/GRIN2A/CALML5/CALML3/GRIN1
KEGG_DILATED_CARDIOMYOPATHY	KEGG_DILATED_CARDIOMYOPATHY	90	-0.382873	-1.47134	0.0377358	0.171206	0.136565	3570	tags=31%, list=10%, signal=28%	MYH6/TTN/CACNA1S/MYH7/PRKACG/CACNA1C/CACNA2D1/ADRB1/PRKX/CACNB2/CACNB4/SGCD/ADCY8/CACNA1F/CACNA2D2/ADCY5/TNF/CACNB1/MYL2/CACNG2/ADCY2/ADCY1/CACNG8/MYL3/CACNA2D3/RYR2/CACNG3/TNNT2
KEGG_GAP_JUNCTION	KEGG_GAP_JUNCTION	90	-0.36661	-1.40884	0.0377358	0.171206	0.136565	3212	tags=26%, list=9%, signal=23%	PRKCA/GUCY1A1/PRKACG/GNAI1/ADRB1/PRKX/ADCY8/ITPR1/PRKG2/ADCY5/TUBA8/ADCY2/PLCB1/TUBB4A/ADCY1/GRM5/GRM1/HTR2C/DRD1/TUBA4A/PRKCB/HTR2A/PRKCG
REACTOME_EXPORT_OF_VIRAL_RIBONUCLEOPROTEINS_FROM_NUCLEUS	REACTOME_EXPORT_OF_VIRAL_RIBONUCLEOPROTEINS_FROM_NUCLEUS	33	0.585909	1.4395	0.0378251	0.171206	0.136565	12739	tags=73%, list=35%, signal=47%	NDC1/NUP37/NUP107/NUP210/NUP205/POM121C/NUP160/NUP54/RAN/NUP85/POM121/NUP62/NUP155/RAE1/NUP35/NUP88/NUP188/NUP42/SEC13/NUP93/NUP98/XPO1/NUP43/NUP153
REACTOME_NUCLEAR_IMPORT_OF_REV_PROTEIN	REACTOME_NUCLEAR_IMPORT_OF_REV_PROTEIN	34	0.583793	1.43431	0.0378698	0.171206	0.136565	12739	tags=74%, list=35%, signal=48%	RCC1/NDC1/NUP37/NUP107/NUP210/NUP205/POM121C/NUP160/NUP54/RAN/NUP85/POM121/NUP62/NUP155/NPM1/RAE1/NUP35/NUP88/NUP188/NUP42/SEC13/NUP93/NUP98/NUP43/NUP153
REACTOME_TRANSPORT_OF_THE_SLBP_DEPENDANT_MATURE_MRNA	REACTOME_TRANSPORT_OF_THE_SLBP_DEPENDANT_MATURE_MRNA	36	0.577936	1.42156	0.0381862	0.172309	0.137444	12739	tags=72%, list=35%, signal=47%	NDC1/NUP37/NUP107/NUP210/NUP205/POM121C/NUP160/NUP54/ALYREF/NUP85/POM121/NUP62/SLBP/NUP155/RAE1/NUP35/NUP88/NUP188/NUP42/SEC13/NUP93/NUP98/EIF4E/NUP43/NCBP1/NUP153
REACTOME_TRANSCRIPTIONAL_REGULATION_BY_RUNX2	REACTOME_TRANSCRIPTIONAL_REGULATION_BY_RUNX2	120	0.473344	1.31544	0.0383023	0.172505	0.137601	11426	tags=48%, list=31%, signal=33%	MMP13/COL1A1/CDK1/HAND2/CCNB1/NKX3-2/CDK4/LGALS3/DLX5/TWIST1/ITGBL1/ITGA5/RUNX1/TWIST2/WWTR1/PSMB9/DLX6/PSMB8/SKP2/STAT1/GLI3/GLI2/PSMD8/PSMC2/BAX/PSMA7/HDAC3/RUNX2/HES1/PSME2/PSMA2/PSMC1/PSMD5/PSMA5/PSMC4/PSMA1/PPM1D/RB1/CBFB/PSMD14/HIVEP3/PSMB3/PSMA4/PSMB2/SEM1/AKT2/PSMB4/ESR1/CCND1/PSMB1/PSMA3/PSMD12/CUL1/PSME1/PSMD2/SMAD1/UBB/PSME3
WP_GPCRS_OTHER	WP_GPCRS_OTHER	92	-0.376699	-1.44151	0.0384615	0.172895	0.137912	3515	tags=26%, list=10%, signal=24%	CHRM3/GPR143/ADRB2/GPR162/OR3A3/DRD4/S1PR1/OR1E1/GHRHR/TAAR5/CHRM2/GPR61/GRM1/ADGRV1/GPR62/RXFP3/FSHR/SSTR2/GPR83/CCKBR/HTR2A/RXFP1/PROKR2/MCHR2
KEGG_PPAR_SIGNALING_PATHWAY	KEGG_PPAR_SIGNALING_PATHWAY	69	-0.41032	-1.47657	0.038961	0.174606	0.139277	5019	tags=36%, list=14%, signal=31%	ME1/RXRA/FABP4/FABP3/APOA2/SCD5/FADS2/PCK1/CPT1B/LPL/SORBS1/FABP1/CYP8B1/PPARA/SLC27A2/HMGCS2/RXRG/FABP6/ACSL6/CYP4A22/SCD/AQP7/CYP4A11/GK2/PLIN1
REACTOME_SIGNALING_BY_WNT	REACTOME_SIGNALING_BY_WNT	328	0.416263	1.20363	0.039	0.174606	0.139277	5021	tags=20%, list=14%, signal=18%	H2AC19/H2BC9/H2AC18/H3C7/H4C15/H2AC14/H3C8/H2BS1/H3C11/H2BC10/H2BC14/H4C1/SRY/H3C12/GNGT1/TERT/WNT16/DKK1/H2BC17/H2AC4/H2BC11/H3C14/H3C10/ROR2/H4C14/PDE6A/H2AC20/H2BC3/H3C15/H4C13/H4C6/H4C2/SOST/WNT10A/H4C3/H2BC13/H2BC8/H4C4/H2BC12/H2AC7/ROR1/H4C11/H3C1/GNG12/FZD6/FZD1/H2AC8/H3-3A/CAV1/H3C4/GNG5/H3C6/RAC2/H2BC7/FZD2/FZD8/PSMB9/RUNX3/H4C8/H2BC4/FZD7/PSMB8/H4C9/H2AZ1/H4C5/PDE6G/FZD5
WP_GPR40_PATHWAY	WP_GPR40_PATHWAY	15	-0.606496	-1.52058	0.0390625	0.174606	0.139277	4304	tags=53%, list=12%, signal=47%	PKD1/PLCB3/PLCD1/PLCD3/PLCL1/PLCH1/PLCB1/FFAR1
REACTOME_CYCLIN_D_ASSOCIATED_EVENTS_IN_G1	REACTOME_CYCLIN_D_ASSOCIATED_EVENTS_IN_G1	47	0.552354	1.40421	0.0399543	0.177685	0.141733	5722	tags=28%, list=16%, signal=23%	E2F2/CDKN2C/CDK4/CDK2/E2F1/CDKN2A/CKS1B/CDK6/CCNE1/CCNE2/RBL1/SKP2/LYN
KEGG_INSULIN_SIGNALING_PATHWAY	KEGG_INSULIN_SIGNALING_PATHWAY	137	-0.29978	-1.25012	0.04	0.177685	0.141733	7136	tags=34%, list=19%, signal=27%	PDE3B/ACACA/ACACB/MAPK1/PDPK1/PHKA1/PRKAA2/HK1/PIK3R1/IRS4/PRKAR2B/MAP2K1/PIK3CB/FASN/AKT3/PPARGC1A/MAPK8/PRKACB/TSC1/MAPK3/PCK1/PYGB/MAPK9/CALM1/G6PC/PPP1R3C/PRKACG/SHC2/CALM3/SORBS1/PRKAG2/PRKX/SHC3/GYS2/MAPK10/PKLR/SREBF1/G6PC2/LIPE/PRKAR1B/PYGM/PRKCZ/CALML5/CALML3/SLC2A4/EIF4E1B
REACTOME_CARDIAC_CONDUCTION	REACTOME_CARDIAC_CONDUCTION	137	-0.536849	-2.23872	0.04	0.177685	0.141733	6278	tags=55%, list=17%, signal=46%	KCNE2/SLC8A1/NPPC/KCNIP4/ATP2B1/TRDN/CACNB3/KAT2B/AKAP9/TRPC1/ITPR2/CACNG7/SLC8A3/KCND2/NPPA/FXYD6/CACNA1D/ABCC9/FGF12/NOS1/KCNK7/KCND1/CACNA1S/CALM1/SCN1A/CASQ1/CACNA1C/FXYD2/CACNA2D1/AHCYL1/KCNK9/FXYD1/CACNB2/CACNB4/HIPK2/ATP1B1/KCNK3/CACNA1F/CACNA2D2/KCNK16/KCNK18/ITPR1/SCN11A/CAMK2G/CACNB1/ATP1A2/ATP1A4/CACNG2/ATP1A3/SCN2A/SCN8A/CAMK2B/FGF13/CACNG8/KCNK1/SCN1B/ATP2B2/FXYD7/SCN3B/KCNIP3/KCNJ11…
REACTOME_ANTIGEN_PRESENTATION_FOLDING_ASSEMBLY_AND_PEPTIDE_LOADING_OF_CLASS_I_MHC	REACTOME_ANTIGEN_PRESENTATION_FOLDING_ASSEMBLY_AND_PEPTIDE_LOADING_OF_CLASS_I_MHC	25	0.618762	1.44803	0.0400501	0.177685	0.141733	12839	tags=84%, list=35%, signal=55%	SEC24D/HLA-A/TAP1/B2M/HLA-B/HLA-C/ERAP2/CALR/HSPA5/PDIA3/HLA-F/SEC24A/SEC31A/SEC13/ERAP1/SEC23A/CANX/BCAP31/HLA-E/TAP2/HLA-G
WP_VIRAL_ACUTE_MYOCARDITIS	WP_VIRAL_ACUTE_MYOCARDITIS	86	0.494004	1.34017	0.0402542	0.177719	0.14176	9862	tags=48%, list=27%, signal=35%	MMP9/IL6/SOCS1/IFNG/IL10/CD80/CASP6/KRT8/CAV1/CASP1/PTCRA/RAC2/CXCR4/LAMA2/CASP3/CD40LG/CCR5/CASP2/CASP8/CCR3/STAT1/HLA-DMA/SGCA/CASP7/ITGB2/BAX/MICA/ITGAL/NOD2/TLR3/ACTB/SGCB/CD4/TGFB1/CYCS/EIF4G2/PYCARD/CXADR/STAT3/IL2/AIF1
REACTOME_CAMK_IV_MEDIATED_PHOSPHORYLATION_OF_CREB	REACTOME_CAMK_IV_MEDIATED_PHOSPHORYLATION_OF_CREB	10	-0.718255	-1.62408	0.0402685	0.177719	0.14176	3356	tags=70%, list=9%, signal=64%	CALM1/CAMKK2/CAMK2G/CAMK4/CAMK2B/CAMKK1/CAMK2A
REACTOME_INTERFERON_SIGNALING	REACTOME_INTERFERON_SIGNALING	201	0.446472	1.27138	0.040282	0.177719	0.14176	10179	tags=48%, list=28%, signal=35%	TRIM48/SOCS3/IFI30/GBP5/KPNA2/GBP1/SOCS1/IFNB1/IFNG/HLA-DRA/OASL/OAS2/OAS3/GBP6/OAS1/HLA-DQA1/ICAM1/FLNA/IFI6/ISG20/XAF1/MX1/SP100/HLA-DQB1/RSAD2/TRIM6/HLA-DPA1/IRF1/IFNGR2/GBP3/CD44/NDC1/TRIM29/MX2/TRIM5/BST2/PSMB8/HLA-A/HLA-DRB1/IFITM3/B2M/NUP37/HLA-B/HLA-DPB1/ISG15/HLA-DQA2/KPNA7/STAT1/HLA-C/TRIM21/USP18/NUP107/NUP210/NUP205/CIITA/TRIM22/HERC5/GBP4/FCGR1A/IFITM2/TRIM14/TRIM38/TRIM45/IRF7/HLA-D…
REACTOME_TRNA_PROCESSING_IN_THE_NUCLEUS	REACTOME_TRNA_PROCESSING_IN_THE_NUCLEUS	58	0.523915	1.36533	0.0408389	0.179842	0.143453	13383	tags=62%, list=37%, signal=39%	NDC1/NUP37/NUP107/NUP210/RPP40/NUP205/POM121C/NUP160/NUP54/CPSF4/RAN/NUP85/POM121/ZBTB8OS/NUP62/CLP1/NUP155/POP4/TSEN34/RAE1/NUP35/NUP88/NUP188/TSEN15/NUP42/SEC13/POP7/NUP93/POP1/NUP98/NUP43/POP5/NUP153/CSTF2/AAAS/RTRAF
REACTOME_SODIUM_CALCIUM_EXCHANGERS	REACTOME_SODIUM_CALCIUM_EXCHANGERS	11	-0.691027	-1.59616	0.0413793	0.181885	0.145083	6217	tags=64%, list=17%, signal=53%	SLC8A1/SLC24A3/SLC8A3/CALM1/SLC24A2/SLC24A4/SLC8A2
REACTOME_RHO_GTPASE_CYCLE	REACTOME_RHO_GTPASE_CYCLE	139	-0.287837	-1.20543	0.0416667	0.182474	0.145553	5917	tags=31%, list=16%, signal=26%	FGD4/ARHGAP21/GDI1/ARHGAP31/CHN2/ARHGAP23/ARHGAP35/SYDE2/ARHGAP22/FAM13A/ARHGEF10L/MYO9A/MCF2L/ARHGAP12/RHOBTB2/ARAP2/ARHGAP5/ARHGEF9/ARHGAP24/OPHN1/ARHGAP26/ITSN1/SRGAP3/PLEKHG5/RHOB/ARHGEF17/ARHGEF33/BCR/TIAM1/ABR/ARHGAP32/ARHGEF4/ARHGEF37/KALRN/NET1/ARHGAP36/MCF2/CHN1/RHOV/RASGRF2/ARHGAP44/NGEF/ARHGDIG
REACTOME_STIMULI_SENSING_CHANNELS	REACTOME_STIMULI_SENSING_CHANNELS	106	-0.334541	-1.32969	0.0416667	0.182474	0.145553	4421	tags=32%, list=12%, signal=28%	ANO8/TTYH1/CLCN6/ASIC4/SGK3/TPCN1/STOM/TRPV3/ASIC3/SCNN1D/TTYH2/CALM1/CASQ1/ANO5/TRPV5/ASIC1/BEST1/TRPM1/UNC79/SGK2/ANO4/UNC80/TRPM6/CLCN4/NALCN/TRPM3/CLCA4/WNK2/TRPC5/RYR1/ANO3/ASIC2/TRPV6/RYR2
WP_OVERVIEW_OF_NANOPARTICLE_EFFECTS	WP_OVERVIEW_OF_NANOPARTICLE_EFFECTS	19	0.65689	1.47063	0.0418301	0.182853	0.145855	3903	tags=37%, list=11%, signal=33%	CXCL8/COL4A1/IL6/FN1/HMOX1/PTGS2/PTGS1
REACTOME_G1_S_DNA_DAMAGE_CHECKPOINTS	REACTOME_G1_S_DNA_DAMAGE_CHECKPOINTS	68	0.513344	1.3588	0.0421622	0.183768	0.146585	13130	tags=65%, list=36%, signal=42%	CCNA2/CDK2/CDC25A/CDKN2A/CHEK2/CHEK1/MDM2/CCNE1/CCNE2/PSMB9/PSMB8/TP53/PSMD8/PSMC2/MDM4/PSMA7/PSME2/PSMA2/PSMC1/PSMD5/PSMA5/PSMC4/PSMA1/PSMD14/PSMB3/PSMA4/PSMB2/SEM1/PSMB4/PSMB1/PSMA3/PSMD12/PSME1/PSMD2/UBB/PSME3/COP1/PSMD11/PSMA6/PSME4/CDKN1A/UBA52/PSMD13/PSMB10
REACTOME_NA_CL_DEPENDENT_NEUROTRANSMITTER_TRANSPORTERS	REACTOME_NA_CL_DEPENDENT_NEUROTRANSMITTER_TRANSPORTERS	19	-0.577623	-1.55719	0.0421941	0.183768	0.146585	3470	tags=47%, list=9%, signal=43%	SLC22A2/SLC6A12/SLC6A20/SLC6A5/SLC6A1/SLC6A13/SLC6A15/SLC6A18/SLC6A7
WP_APOPTOSIS	WP_APOPTOSIS	84	0.494938	1.34065	0.042328	0.184015	0.146782	7569	tags=36%, list=21%, signal=28%	BIRC5/TP73/PRF1/IGF2/CASP4/HELLS/CDKN2A/BIRC3/TP63/CASP6/MDM2/CASP1/GZMB/CASP3/IRF1/FASLG/CASP2/CASP8/FAS/TNFRSF1A/MAP3K1/TNFRSF10B/TP53/CASP7/BAK1/IRF7/BAX/TNFSF10/RIPK1/FADD
REACTOME_CARGO_RECOGNITION_FOR_CLATHRIN_MEDIATED_ENDOCYTOSIS	REACTOME_CARGO_RECOGNITION_FOR_CLATHRIN_MEDIATED_ENDOCYTOSIS	105	-0.336358	-1.34323	0.0425532	0.184581	0.147234	3597	tags=23%, list=10%, signal=21%	STON1/CFTR/ITSN1/CLTCL1/ADRB2/AAK1/STON2/AVP/SYT9/FCHO1/LRP2/SGIP1/VAMP2/GRK3/CHRM2/ARRB1/REPS2/TF/SYT2/KIAA0319/SH3GL3/SH3GL2/SNAP91/SYT1
BIOCARTA_SET_PATHWAY	BIOCARTA_SET_PATHWAY	10	0.736347	1.44746	0.0426136	0.184581	0.147234	4166	tags=40%, list=11%, signal=35%	PRF1/HMGB2/GZMA/GZMB
REACTOME_ANCHORING_FIBRIL_FORMATION	REACTOME_ANCHORING_FIBRIL_FORMATION	15	0.685161	1.47915	0.0428954	0.185464	0.147938	689	tags=27%, list=2%, signal=26%	COL1A1/COL1A2/COL4A1/COL4A2
WP_CANCER_IMMUNOTHERAPY_BY_PD1_BLOCKADE	WP_CANCER_IMMUNOTHERAPY_BY_PD1_BLOCKADE	23	0.621353	1.42807	0.0434783	0.187643	0.149676	9836	tags=74%, list=27%, signal=54%	IFNG/PDCD1LG2/CD3G/CD3D/HLA-A/CD274/HLA-DRB1/BATF/CD8B/ZAP70/LCK/CD3E/PDCD1/CD8A/JUN/STAT3/NFATC3
REACTOME_NUCLEAR_ENVELOPE_NE_REASSEMBLY	REACTOME_NUCLEAR_ENVELOPE_NE_REASSEMBLY	76	0.498434	1.33218	0.0438972	0.189108	0.150844	9994	tags=43%, list=27%, signal=32%	CCNB2/CDK1/CCNB1/TUBA1C/LMNB1/TUBA3C/TUBB6/TMPO/RCC1/NDC1/TUBA3E/TUBA1A/TUBA1B/NUP37/CHMP4C/NUP107/VRK1/NUP205/TUBA4B/LMNA/NUP160/NUP54/RAN/NUP85/POM121/VRK2/NUP62/NUP155/LBR/TNPO1/NUP35/NUP188/TUBB4B
REACTOME_BILE_ACID_AND_BILE_SALT_METABOLISM	REACTOME_BILE_ACID_AND_BILE_SALT_METABOLISM	43	-0.426575	-1.40516	0.0441176	0.189714	0.151328	5544	tags=44%, list=15%, signal=38%	SLC10A1/OSBPL2/NCOA2/RXRA/AKR1C2/CYP7B1/NCOA1/OSBPL1A/ALB/SLCO1B1/BAAT/CYP8B1/SLC27A2/CH25H/AKR1C3/FABP6/AKR1C1/CYP46A1/SLCO1A2
REACTOME_CLEC7A_DECTIN_1_INDUCES_NFAT_ACTIVATION	REACTOME_CLEC7A_DECTIN_1_INDUCES_NFAT_ACTIVATION	11	-0.674286	-1.55749	0.0448276	0.191727	0.152933	5221	tags=64%, list=14%, signal=55%	ITPR2/PPP3R1/CALM1/AHCYL1/PPP3CA/PPP3CB/ITPR1
REACTOME_DSCAM_INTERACTIONS	REACTOME_DSCAM_INTERACTIONS	11	-0.688966	-1.5914	0.0448276	0.191727	0.152933	5522	tags=55%, list=15%, signal=46%	MAPK12/MAPK11/MAPK8/DSCAM/DSCAML1/PAK1
REACTOME_SYNTHESIS_OF_PIPS_AT_THE_LATE_ENDOSOME_MEMBRANE	REACTOME_SYNTHESIS_OF_PIPS_AT_THE_LATE_ENDOSOME_MEMBRANE	11	-0.668948	-1.54516	0.0448276	0.191727	0.152933	9730	tags=82%, list=27%, signal=60%	FIG4/MTMR4/PIK3R4/PIK3C3/MTM1/PIKFYVE/PIK3C2A/MTMR9/MTMR7
REACTOME_XENOBIOTICS	REACTOME_XENOBIOTICS	23	-0.529357	-1.51007	0.0454545	0.194059	0.154794	4427	tags=48%, list=12%, signal=42%	CYP2D6/CYP2F1/CYP3A4/CYP2C18/ARNT2/CYP3A43/CYP2J2/CYP2A6/CYP2A7/CYP2E1/CYP1A1
REACTOME_DISEASES_OF_GLYCOSYLATION	REACTOME_DISEASES_OF_GLYCOSYLATION	142	0.460424	1.29279	0.0458716	0.19542	0.155879	10627	tags=51%, list=29%, signal=36%	FMOD/LUM/THBS1/SDC1/SPON2/MUC3A/ADAMTS3/HSPG2/GALNT3/ADAMTS7/DCN/BGN/GPC3/MUC12/ADAMTS14/ADAMTS18/ADAMTSL4/KERA/SLC26A2/PMM2/ADAMTS1/ADAMTS2/ALG6/HEXB/GPC1/CHST14/ADAMTSL1/NOTCH3/SBSPON/GLB1/GALNT12/CHST6/THSD1/MUC1/ALG3/EXT2/ACAN/B4GALT1/GPC2/ADAMTS15/CHSY1/ALG1/OGN/ADAMTS9/CFP/MGAT2/CTSA/ADAMTS12/C1GALT1C1/AGRN/SRD5A3/PGM1/GPC6/DPAGT1/SDC2/GALE/NEU1/ALG8/ALG2/ALG14/DPM1/HEXA/DHDDS/RFT1/THSD7B/S…
REACTOME_RAP1_SIGNALLING	REACTOME_RAP1_SIGNALLING	16	-0.588774	-1.52725	0.045977	0.19542	0.155879	6872	tags=56%, list=19%, signal=46%	PRKG1/RASGRP2/RASGRP1/PRKACB/PRKACG/RAP1GAP/RAP1GAP2/RAPGEF3/RAPGEF4
WP_PHOTODYNAMIC_THERAPYINDUCED_UNFOLDED_PROTEIN_RESPONSE	WP_PHOTODYNAMIC_THERAPYINDUCED_UNFOLDED_PROTEIN_RESPONSE	26	0.599538	1.41397	0.0460199	0.19542	0.155879	11548	tags=62%, list=32%, signal=42%	ERP27/ATF3/DDIT3/TRIB3/PDIA6/CALR/WARS1/HSPA5/SULT1E1/PPP1R15A/DNAJB11/HSP90B1/EIF2AK3/DNAJB9/ASNS/EDEM1
REACTOME_ABERRANT_REGULATION_OF_MITOTIC_G1_S_TRANSITION_IN_CANCER_DUE_TO_RB1_DEFECTS	REACTOME_ABERRANT_REGULATION_OF_MITOTIC_G1_S_TRANSITION_IN_CANCER_DUE_TO_RB1_DEFECTS	17	0.672969	1.48226	0.0462963	0.195894	0.156258	4243	tags=41%, list=12%, signal=36%	E2F2/CDK4/CDK2/E2F1/CDK6/CCNE1/CCNE2
REACTOME_GAB1_SIGNALOSOME	REACTOME_GAB1_SIGNALOSOME	17	0.674543	1.48573	0.0462963	0.195894	0.156258	1210	tags=18%, list=3%, signal=17%	EREG/AREG/EGFR
BIOCARTA_CXCR4_PATHWAY	BIOCARTA_CXCR4_PATHWAY	19	-0.552143	-1.4885	0.0464135	0.196041	0.156375	6800	tags=58%, list=19%, signal=47%	HRAS/BCAR1/GNAQ/MAPK1/PIK3R1/MAP2K1/MAPK3/PTK2B/PRKCA/PIK3C2G/PRKCB
REACTOME_CYTOCHROME_P450_ARRANGED_BY_SUBSTRATE_TYPE	REACTOME_CYTOCHROME_P450_ARRANGED_BY_SUBSTRATE_TYPE	64	-0.385926	-1.37593	0.0465116	0.196108	0.156428	5114	tags=36%, list=14%, signal=31%	NCOA2/RXRA/CYP7B1/CYP26A1/NCOA1/CYP2D6/CYP2F1/CYP3A4/CYP2C18/ARNT2/CYP26C1/CYP8B1/CYP3A43/CYP2J2/CYP2A6/CYP2A7/CYP4B1/CYP26B1/CYP2E1/CYP4A22/CYP1A1/CYP46A1/CYP4A11
REACTOME_SYNTHESIS_OF_PYROPHOSPHATES_IN_THE_CYTOSOL	REACTOME_SYNTHESIS_OF_PYROPHOSPHATES_IN_THE_CYTOSOL	10	-0.696123	-1.57404	0.0469799	0.197731	0.157723	8643	tags=70%, list=24%, signal=53%	NUDT3/IP6K1/NUDT10/PPIP5K1/NUDT11/IP6K3/ITPK1
REACTOME_REGULATION_OF_INSULIN_LIKE_GROWTH_FACTOR_IGF_TRANSPORT_AND_UPTAKE_BY_INSULIN_LIKE_GROWTH_FACTOR_BINDING_PROTEINS_IGFBPS_	REACTOME_REGULATION_OF_INSULIN_LIKE_GROWTH_FACTOR_IGF_TRANSPORT_AND_UPTAKE_BY_INSULIN_LIKE_GROWTH_FACTOR_BINDING_PROTEINS_IGFBPS_	124	0.465677	1.29633	0.0473738	0.199037	0.158764	6942	tags=40%, list=19%, signal=32%	IGFBP2/TIMP1/MMP1/DMP1/LAMB1/IGFBP3/SPP1/FAM20A/IL6/AFP/IGF2/FSTL1/MMP2/LAMC1/SERPINA1/FN1/CALU/TNC/LGALS1/GPC3/IGFBP4/FAM20C/IGFBP5/IGFBP7/FGG/APOL1/CCN1/VGF/PRSS23/FUCA2/PAPPA2/AMBN/SPP2/BPIFB2/CP/PDIA6/SERPINC1/EVA1A/PROC/P4HB/C3/MXRA8/IGFBP6/FBN1/LTBP1/GZMH/SHISA5/CKAP4/KLK13
REACTOME_RESOLUTION_OF_ABASIC_SITES_AP_SITES_	REACTOME_RESOLUTION_OF_ABASIC_SITES_AP_SITES_	37	0.56605	1.39549	0.0475624	0.199363	0.159024	11849	tags=59%, list=32%, signal=40%	POLE2/PCNA/RFC3/RFC2/RPA3/RFC4/POLD1/POLE/LIG1/FEN1/TDG/POLD3/POLE3/UNG/POLE4/RFC5/RPA2/PNKP/RPA1/POLD2/MUTYH/LIG3
REACTOME_METABOLISM_OF_STEROIDS	REACTOME_METABOLISM_OF_STEROIDS	151	-0.289189	-1.24088	0.047619	0.199363	0.159024	7590	tags=36%, list=21%, signal=29%	HMGCR/MSMO1/SC5D/OSBPL7/CYP11A1/POMC/NFYB/CYP24A1/ACACA/ACACB/HSD17B1/FDFT1/CYP21A2/AKR1B15/LSS/MVK/SLC10A1/OSBPL2/NCOA2/RXRA/FASN/AKR1C2/CYP7B1/HSD11B1/PMVK/HMGCS1/SREBF2/NCOA1/OSBPL1A/IDI2/ALB/TM7SF2/GC/SLCO1B1/MVD/BAAT/HSD3B1/IDI1/GPAM/CYP8B1/HSD17B14/PPARA/SLC27A2/CH25H/SREBF1/LRP2/STAR/AKR1C3/FABP6/AKR1C1/TSPOAP1/CYP46A1/SCD/CYP17A1/SLCO1A2
REACTOME_CREATINE_METABOLISM	REACTOME_CREATINE_METABOLISM	11	-0.648291	-1.49744	0.0482759	0.201404	0.160652	3436	tags=45%, list=9%, signal=41%	CKB/SLC6A12/CKMT1B/CKMT1A/SLC6A7
REACTOME_TP53_REGULATES_TRANSCRIPTION_OF_DEATH_RECEPTORS_AND_LIGANDS	REACTOME_TP53_REGULATES_TRANSCRIPTION_OF_DEATH_RECEPTORS_AND_LIGANDS	12	0.706821	1.44462	0.0482759	0.201404	0.160652	5597	tags=67%, list=15%, signal=56%	TP73/IGFBP3/TP63/TNFRSF10C/FAS/TNFRSF10D/TNFRSF10B/TP53
WP_THE_HUMAN_IMMUNE_RESPONSE_TO_TUBERCULOSIS	WP_THE_HUMAN_IMMUNE_RESPONSE_TO_TUBERCULOSIS	23	0.617163	1.41844	0.0485934	0.202373	0.161425	8315	tags=48%, list=23%, signal=37%	SOCS1/OAS1/MX1/IRF1/IFNGR2/PSMB8/TAP1/STAT1/IFNAR2/PTPN2/IFI35
BIOCARTA_ACE2_PATHWAY	BIOCARTA_ACE2_PATHWAY	13	0.701179	1.4617	0.0490463	0.203902	0.162645	2370	tags=31%, list=6%, signal=29%	COL4A1/COL4A2/AGTR1/ACE
REACTOME_NITRIC_OXIDE_STIMULATES_GUANYLATE_CYCLASE	REACTOME_NITRIC_OXIDE_STIMULATES_GUANYLATE_CYCLASE	21	-0.549871	-1.51587	0.0495495	0.205	0.163521	3902	tags=71%, list=11%, signal=64%	KCNMB2/PRKG1/GUCY1A2/PDE9A/GUCY1B1/NOS1/KCNMB4/GUCY1A1/KCNMA1/ITPR1/PRKG2/PDE11A/PDE2A/PDE1A/PDE1B
REACTOME_YAP1_AND_WWTR1_TAZ_STIMULATED_GENE_EXPRESSION	REACTOME_YAP1_AND_WWTR1_TAZ_STIMULATED_GENE_EXPRESSION	15	0.67673	1.46095	0.0495979	0.205	0.163521	4685	tags=47%, list=13%, signal=41%	NKX2-5/GATA4/TEAD2/TEAD3/TBX5/WWTR1/TEAD4
WP_FOLATE_METABOLISM	WP_FOLATE_METABOLISM	70	0.50518	1.34082	0.049676	0.205	0.163521	5597	tags=26%, list=15%, signal=22%	SAA2/SAA1/PLAT/SERPINE1/IL6/HBA1/SERPINA3/SAA4/IFNG/SOD2/FGG/FOLR1/ICAM1/CCL2/DHFR/FOLR3/MAT1A/TP53
WP_OSTEOCLAST_SIGNALING	WP_OSTEOCLAST_SIGNALING	16	0.673837	1.46477	0.0499325	0.205	0.163521	3828	tags=44%, list=10%, signal=39%	TNFSF11/TNFRSF11B/SPP1/ITGB3/IFNB1/ACP5/CTSK
KEGG_WNT_SIGNALING_PATHWAY	KEGG_WNT_SIGNALING_PATHWAY	150	-0.355462	-1.50826	0.05	0.205	0.163521	6567	tags=37%, list=18%, signal=31%	PPP2R5C/WNT2/SMAD3/CTBP2/VANGL2/CHP1/TCF7L2/SOX17/CSNK1E/NKD2/PORCN/NKD1/FRAT2/PLCB4/WNT7A/DVL1/CXXC4/NLK/APC/MAPK8/PRKACB/DKK4/FRAT1/AXIN2/PPP3R1/WNT5B/MAPK9/WNT3/PRKCA/APC2/FZD9/PRKACG/WNT7B/BTRC/WNT8B/PRICKLE2/PPP3R2/PRKX/PPP3CA/PPP3CB/PPP2R5A/MAPK10/WNT8A/CAMK2G/PLCB1/WNT9B/CAMK2B/WNT1/DAAM2/CHP2/PRKCB/WNT10B/SFRP2/WIF1/PRKCG/CAMK2A
WP_BRAINDERIVED_NEUROTROPHIC_FACTOR_BDNF_SIGNALING_PATHWAY	WP_BRAINDERIVED_NEUROTROPHIC_FACTOR_BDNF_SIGNALING_PATHWAY	144	-0.358314	-1.50235	0.05	0.205	0.163521	5082	tags=28%, list=14%, signal=24%	GRIA3/PTPN11/KSR1/APC/MAPK8/MAPK3/FRS3/ALPL/NTRK3/LINGO1/MAPK9/SIRPA/PTK2B/NCAM1/KCNN2/SHC2/TIAM1/NSF/CDK5R1/CRTC1/MEF2C/MAPT/RPS6KA5/SHC3/GRIP1/BMP2/MAPK10/GRIA2/GRIA1/GABRB3/DOCK3/NTRK2/CDKL5/CAMK4/SYN1/GRIN2B/RAB3A/RASGRF1/GRIN1/CAMK2A
WP_CALCIUM_REGULATION_IN_THE_CARDIAC_CELL	WP_CALCIUM_REGULATION_IN_THE_CARDIAC_CELL	150	-0.535981	-2.27422	0.05	0.205	0.163521	4539	tags=42%, list=12%, signal=37%	GNB5/GJB5/PRKACB/YWHAH/CACNA1D/ADRB3/CHRM3/CACNA1S/CALM1/ADRB2/PRKCA/CASQ1/GNAZ/CALM3/CACNA1A/GNAI1/CACNA1C/FXYD2/GJB1/RGS20/ADRB1/PRKCQ/ADCY8/ATP1B1/GNAO1/PRKAR1B/ITPR1/PRKCE/ADRA1B/ADCY5/CHRM2/CAMK2G/CACNB1/ATP1A4/ARRB1/ADRA1A/PRKCZ/CHRM5/CACNA1E/ADCY2/GJC2/CAMK4/RGS11/CAMK2B/ADCY1/CHRM4/RGS9/ATP2B2/RGS7/KCNB1/RYR1/GNG3/PRKCB/GNG13/ATP2B3/CACNA1B/KCNJ3/RGS4/CHRM1/RYR2/GJB6/PRKCG/CAMK2A
WP_MYOMETRIAL_RELAXATION_AND_CONTRACTION_PATHWAYS	WP_MYOMETRIAL_RELAXATION_AND_CONTRACTION_PATHWAYS	156	-0.348211	-1.50125	0.05	0.205	0.163521	3714	tags=23%, list=10%, signal=21%	DGKZ/NOS1/CALM1/PRKCA/GUCY1A1/RXFP2/CALM3/RGS20/PRKCQ/ADCY8/PRKAR1B/ITPR1/PRKCE/ADCY5/CRHR1/CAMK2G/ARRB1/MYL2/PRKCZ/ADCY2/RGS11/CAMK2B/ADCY1/RGS9/RGS7/RYR1/CRH/LINC02210-CRHR1/GNG3/PRKCB/GNG13/RXFP1/RGS4/RYR2/PRKCG/CAMK2A
REACTOME_DISEASES_OF_PROGRAMMED_CELL_DEATH	REACTOME_DISEASES_OF_PROGRAMMED_CELL_DEATH	24	0.607817	1.41415	0.0502513	0.20558	0.163984	9396	tags=50%, list=26%, signal=37%	CDC25C/LMNB1/CDC25A/CDKN2A/SOD2/FASLG/LMNA/CDC25B/CAST/JUN/CAPNS1/C1QBP
REACTOME_TRANSCRIPTIONAL_REGULATION_BY_RUNX3	REACTOME_TRANSCRIPTIONAL_REGULATION_BY_RUNX3	96	0.477808	1.30664	0.0503145	0.20558	0.163984	11426	tags=49%, list=31%, signal=34%	SPP1/ITGA4/TEAD2/CDKN2A/TEAD3/RUNX1/JAG1/MDM2/WWTR1/PSMB9/RUNX3/TEAD4/PSMB8/LEF1/TP53/TCF7/PSMD8/PSMC2/CCN2/ITGAL/PSMA7/HES1/PSME2/PSMA2/PSMC1/TGFB1/PSMD5/PSMA5/PSMC4/PSMA1/CBFB/PSMD14/PSMB3/PSMA4/PSMB2/SEM1/PSMB4/CCND1/PSMB1/CTNNB1/PSMA3/PSMD12/PSME1/PSMD2/MAML3/UBB/PSME3
KEGG_GLYCOSPHINGOLIPID_BIOSYNTHESIS_LACTO_AND_NEOLACTO_SERIES	KEGG_GLYCOSPHINGOLIPID_BIOSYNTHESIS_LACTO_AND_NEOLACTO_SERIES	26	-0.528598	-1.56835	0.0505051	0.20562	0.164016	4163	tags=42%, list=11%, signal=38%	ABO/ST8SIA1/B3GALT2/FUT6/ST3GAL6/FUT1/B4GAT1/FUT5/B3GNT4/FUT3/FUT9
ST_STAT3_PATHWAY	ST_STAT3_PATHWAY	11	0.713707	1.42553	0.0505618	0.20562	0.164016	2009	tags=27%, list=5%, signal=26%	REG1A/IL6/CISH
BIOCARTA_CTLA4_PATHWAY	BIOCARTA_CTLA4_PATHWAY	20	0.643255	1.44864	0.0505837	0.20562	0.164016	8021	tags=65%, list=22%, signal=51%	ITK/HLA-DRA/CD80/ICOS/CD28/CD3G/CD3D/HLA-DRB1/LCK/CD3E/HLA-DRB5/CD247/CD86
REACTOME_TP53_REGULATES_TRANSCRIPTION_OF_CASPASE_ACTIVATORS_AND_CASPASES	REACTOME_TP53_REGULATES_TRANSCRIPTION_OF_CASPASE_ACTIVATORS_AND_CASPASES	12	0.70346	1.43775	0.0510345	0.207099	0.165195	5597	tags=50%, list=15%, signal=42%	TP73/TP63/CASP6/CASP1/CASP2/TP53
REACTOME_KINESINS	REACTOME_KINESINS	61	0.511335	1.33869	0.0517052	0.208664	0.166443	2446	tags=25%, list=7%, signal=23%	KIF20A/KIF23/KIF4A/KIF18A/KIF2C/CENPE/KIFC1/TUBA1C/KIF15/KIF11/KIF4B/KIF18B/TUBA3C/TUBB6/RACGAP1
KEGG_ERBB_SIGNALING_PATHWAY	KEGG_ERBB_SIGNALING_PATHWAY	87	-0.348198	-1.35465	0.0517241	0.208664	0.166443	5545	tags=26%, list=15%, signal=22%	MAP2K1/MAP2K4/PIK3CB/AKT3/MAPK8/MAPK3/MAPK9/PRKCA/NRG4/SHC2/PAK3/PAK1/SHC3/MAPK10/PAK5/ERBB4/CAMK2G/CAMK2B/PAK6/NRG3/PRKCB/PRKCG/CAMK2A
REACTOME_PLATELET_HOMEOSTASIS	REACTOME_PLATELET_HOMEOSTASIS	85	-0.35341	-1.35281	0.0517241	0.208664	0.166443	7373	tags=46%, list=20%, signal=37%	STIM1/KCNMB2/LRP8/PPP2R5B/PRKG1/P2RX1/GUCY1A2/PPP2R5C/GNB3/SLC8A1/PDE9A/ATP2B1/TRPC3/GNG8/ITPR2/PTPN11/SLC8A3/GNB5/GUCY1B1/NOS1/KCNMB4/CALM1/P2RX5/P2RX6/P2RX2/GUCY1A1/KCNMA1/PPP2R5A/ITPR1/PRKG2/PDE11A/PDE2A/ATP2B2/PDE1A/PDE1B/GNG3/GNG13/ATP2B3/SLC8A2
REACTOME_TRAFFICKING_AND_PROCESSING_OF_ENDOSOMAL_TLR	REACTOME_TRAFFICKING_AND_PROCESSING_OF_ENDOSOMAL_TLR	13	0.695361	1.44958	0.0517711	0.208664	0.166443	11050	tags=85%, list=30%, signal=59%	CTSK/TLR8/CTSS/CTSB/UNC93B1/CTSL/CTSV/TLR3/HSP90B1/LGMN/TLR7
REACTOME_SRP_DEPENDENT_COTRANSLATIONAL_PROTEIN_TARGETING_TO_MEMBRANE	REACTOME_SRP_DEPENDENT_COTRANSLATIONAL_PROTEIN_TARGETING_TO_MEMBRANE	113	0.47056	1.29961	0.0519751	0.208916	0.166645	13352	tags=55%, list=36%, signal=35%	SEC61G/RPS4Y2/RPL39L/RPL10L/RPS3A/DDOST/RPL39/TRAM1/RPN2/RPS5/RPS26/RPS7/RPL26L1/RPL9/RPS2/SRPRB/RPS18/SEC61A1/RPL41/SSR2/SSR3/RPN1/SPCS3/RPL18A/RPLP0/SRP72/SRPRA/RPL21/RPSA/RPS15/RPS10/RPL35/RPL17/RPL27/SEC61B/RPS29/SSR4/RPS15A/RPS19/RPL12/RPS27L/RPS14/SEC11A/RPL10A/RPL22L1/RPS11/SSR1/SRP9/RPS16/RPL29/RPL35A/SPCS2/RPL32/UBA52/RPL23A/RPL36/RPS21/RPL28/RPS8/RPS27/RPS4Y1/RPL10
WP_FLUOROPYRIMIDINE_ACTIVITY	WP_FLUOROPYRIMIDINE_ACTIVITY	33	0.570468	1.40156	0.0520095	0.208916	0.166645	6933	tags=42%, list=19%, signal=34%	RRM2/TK1/TYMS/ABCC3/DPYD/GGH/UPP1/TYMP/DHFR/TP53/RRM1/TDG/SLC29A1/CES1
BIOCARTA_DREAM_PATHWAY	BIOCARTA_DREAM_PATHWAY	13	-0.627594	-1.49638	0.0522388	0.209484	0.167097	5556	tags=54%, list=15%, signal=46%	PRKAR2B/PRKACB/MAPK3/PRKACG/PRKAR1B/OPRK1/KCNIP3
REACTOME_CLATHRIN_MEDIATED_ENDOCYTOSIS	REACTOME_CLATHRIN_MEDIATED_ENDOCYTOSIS	145	-0.360643	-1.51941	0.0526316	0.210349	0.167788	3597	tags=35%, list=10%, signal=32%	SYT11/REPS1/PIK3C2A/TACR1/AVPR2/LDLRAP1/ARFGAP1/SNX18/AP2B1/NECAP1/STAM/UBQLN2/FNBP1/EPS15/VAMP4/CLTB/PACSIN3/RAB5B/STON1/CFTR/SYNJ2/ITSN1/CLTCL1/ADRB2/SYNJ1/AAK1/STON2/AVP/BIN1/HIP1R/SYT9/AMPH/FCHO1/LRP2/SGIP1/VAMP2/GRK3/DNAJC6/DNM3/CHRM2/ARRB1/REPS2/TF/SYT2/KIAA0319/SH3GL3/DNM1/SH3GL2/SNAP91/SYT1/PACSIN1
WP_NRF2_PATHWAY	WP_NRF2_PATHWAY	145	-0.269695	-1.13624	0.0526316	0.210349	0.167788	4227	tags=19%, list=12%, signal=17%	GSTM3/SLC2A11/SLC2A13/SLC5A5/SLC7A11/SLC5A12/GSTM5/SLC5A7/GCLC/SLC39A12/SLC39A11/SLC6A20/CYP2A6/SLC6A5/SLC6A1/CES5A/SLC6A13/GPX3/FGF13/SLC5A11/SLC6A15/CES4A/SLC5A8/CYP4A11/SLC6A17/SLC2A4/SLC6A18/SLC6A7
WP_ERBB_SIGNALING_PATHWAY	WP_ERBB_SIGNALING_PATHWAY	91	-0.352303	-1.35703	0.0535714	0.213746	0.170498	5545	tags=26%, list=15%, signal=22%	MAP2K1/MAP2K4/PIK3CB/AKT3/MAPK8/MAPK3/MAPK9/PRKCA/NRG4/SHC2/PAK3/PAK1/SHC3/MAPK10/PAK5/ERBB4/CAMK2G/BUB1B-PAK6/CAMK2B/PAK6/NRG3/PRKCB/PRKCG/CAMK2A
PID_TRKR_PATHWAY	PID_TRKR_PATHWAY	61	-0.355519	-1.27812	0.0537634	0.213795	0.170536	6051	tags=31%, list=17%, signal=26%	PIK3R1/SH2B1/GAB2/MAP2K1/PTPN11/MCF2L/MAPK3/FRS3/DOCK1/NTRK3/ELMO1/SHC2/TIAM1/SHC3/NTRK2/PRKCZ/DNM1/RASGRF1/MATK
REACTOME_INSULIN_PROCESSING	REACTOME_INSULIN_PROCESSING	27	-0.512601	-1.5263	0.0537634	0.213795	0.170536	6915	tags=44%, list=19%, signal=36%	SLC30A8/KIF5B/EXOC3/ERO1B/MYO5A/PCSK2/KIF5C/MYRIP/VAMP2/CPE/KIF5A/STX1A
BIOCARTA_RANMS_PATHWAY	BIOCARTA_RANMS_PATHWAY	10	0.727316	1.42971	0.0539773	0.214287	0.170929	4036	tags=50%, list=11%, signal=45%	TPX2/AURKA/KIF15/KPNA2/RCC1
PID_PTP1B_PATHWAY	PID_PTP1B_PATHWAY	51	0.529605	1.35943	0.0541761	0.214718	0.171272	10425	tags=43%, list=28%, signal=31%	NOX4/PRL/EGFR/ITGB3/SOCS3/LEP/FCGR2A/CAV1/SHC1/SPRY2/YBX1/LYN/LCK/PDGFRB/CDH2/TXN/HCK/STAT3/PTPN1/PRLR/DOK1/FGR
PID_RB_1PATHWAY	PID_RB_1PATHWAY	65	0.508297	1.33991	0.0544662	0.215106	0.171582	9137	tags=43%, list=25%, signal=32%	CCNA2/E2F2/CSF2/PAX3/CDK4/CDK2/E2F1/CDKN2A/CDK6/TGFB2/MET/MDM2/CCNE1/CEBPD/GSC/CKM/SKP2/DNMT1/CCND2/HDAC1/HDAC3/RUNX2/E2F3/RBBP4/SPI1/CEBPB/JUN/RB1
KEGG_ALANINE_ASPARTATE_AND_GLUTAMATE_METABOLISM	KEGG_ALANINE_ASPARTATE_AND_GLUTAMATE_METABOLISM	32	-0.479476	-1.49032	0.0545455	0.215106	0.171582	4972	tags=47%, list=14%, signal=41%	ALDH4A1/GLUD2/GPT2/GLS/ABAT/GLUL/GLUD1/GOT1/ALDH5A1/ASPA/GPT/GAD1/ACY3/GAD2/GLS2
REACTOME_NUCLEAR_SIGNALING_BY_ERBB4	REACTOME_NUCLEAR_SIGNALING_BY_ERBB4	32	-0.47841	-1.48701	0.0545455	0.215106	0.171582	2997	tags=28%, list=8%, signal=26%	NRG4/WWOX/SPARC/GFAP/APOE/ERBB4/PGR/ADAP1/NRG3
REACTOME_STABILIZATION_OF_P53	REACTOME_STABILIZATION_OF_P53	57	0.518742	1.35001	0.0553097	0.217288	0.173323	13130	tags=65%, list=36%, signal=42%	CDKN2A/CHEK2/MDM2/PSMB9/PSMB8/TP53/PSMD8/PSMC2/MDM4/PSMA7/PSME2/PSMA2/PSMC1/PSMD5/PSMA5/PSMC4/PSMA1/PSMD14/PSMB3/PSMA4/PSMB2/SEM1/PSMB4/PSMB1/PSMA3/PSMD12/PSME1/PSMD2/UBB/PSME3/COP1/PSMD11/PSMA6/PSME4/UBA52/PSMD13/PSMB10
KEGG_ALZHEIMERS_DISEASE	KEGG_ALZHEIMERS_DISEASE	159	-0.354825	-1.53868	0.0555556	0.217288	0.173323	5385	tags=22%, list=15%, signal=19%	SDHA/PLCB4/NDUFB8/ITPR2/BID/NDUFV1/UQCRB/CACNA1D/MAPK3/NOS1/PPP3R1/CACNA1S/CALM1/LPL/CALM3/CACNA1C/CDK5R1/PPP3R2/MAPT/APBB1/PPP3CA/PPP3CB/CACNA1F/ITPR1/APOE/TNF/PLCB1/SNCA/GRIN2C/CHP2/GRIN2B/GRIN2A/CALML5/CALML3/GRIN1
REACTOME_TCR_SIGNALING	REACTOME_TCR_SIGNALING	122	0.458954	1.27722	0.0555556	0.217288	0.173323	11426	tags=50%, list=31%, signal=35%	PTPN22/CD101/ITK/TRBV12-3/HLA-DRA/TRAT1/HLA-DQA1/TRAV29DV5/HLA-DQB1/HLA-DPA1/TRBV7-9/TRAV8-4/PSMB9/CD3G/CD3D/PSMB8/HLA-DRB1/HLA-DPB1/HLA-DQA2/ZAP70/LCK/CD3E/LCP2/VASP/TRAV19/PTPRC/PSMD8/HLA-DRB5/CD247/PSMC2/PSMA7/FYB1/BCL10/PSME2/PSMA2/PSMC1/CD4/HLA-DQB2/PSMD5/MALT1/PSMA5/PSMC4/PSMA1/PSMD14/PSMB3/PSMA4/PSMB2/SEM1/PSMB4/UBE2N/NCK1/PSMB1/PSMA3/PSMD12/CUL1/NFKB1/PLCG1/PSME1/PSMD2/UBB/PSME3
WP_INSULIN_SIGNALING	WP_INSULIN_SIGNALING	159	-0.300078	-1.30127	0.0555556	0.217288	0.173323	7299	tags=35%, list=20%, signal=28%	SOS2/RAB4A/TBC1D4/MAP4K4/PTEN/PIK3C2A/MAPK1/INPP4A/FOXO3/PDPK1/EHD1/PRKAA2/KIF5B/MAP4K5/PIK3R1/MAPK4/MAP4K2/IRS4/MAP2K1/MAPK12/MAP2K4/PIK3CB/RPS6KA2/PTPN11/MAPK11/MAPK8/IGF1R/TSC1/MAPK3/SGK3/PFKM/MAPK9/RPS6KA6/PRKCA/MINK1/SHC2/SORBS1/MAP3K10/MAP3K5/PRKCQ/SGK2/RPS6KA5/SHC3/GYS2/KIF3A/MAPK10/LIPE/VAMP2/PRKCZ/STXBP1/MAP3K9/PIK3C2G/PRKCB/SNAP25/SLC2A4
WP_SUDDEN_INFANT_DEATH_SYNDROME_SIDS_SUSCEPTIBILITY_PATHWAYS	WP_SUDDEN_INFANT_DEATH_SYNDROME_SIDS_SUSCEPTIBILITY_PATHWAYS	160	-0.316706	-1.3629	0.0555556	0.217288	0.173323	4788	tags=31%, list=13%, signal=27%	PPARGC1A/MAP2/TAC1/SPTBN1/PRKACB/VIPR2/YWHAH/RORA/HADHB/DEAF1/SLC9A3/G6PC/MIR130A/GATA2/TSPYL1/AVP/SNTA1/CHRNB2/MAOA/MEF2C/RET/HES5/HTR3A/ADCYAP1R1/PRKAR1B/NOS1AP/PLP1/VAMP2/PAH/CHRM2/THRB/TNF/HTR1A/NTRK2/ATP1A3/TF/TPH2/VIPR1/SCN3B/CHRNA4/TPPP/SSTR2/SSTR1/HTR2A/SST/SNAP25/GABRA1/RYR2/GRIN1
REACTOME_SHC1_EVENTS_IN_EGFR_SIGNALING	REACTOME_SHC1_EVENTS_IN_EGFR_SIGNALING	14	0.680837	1.43843	0.0563187	0.219911	0.175415	7353	tags=43%, list=20%, signal=34%	EREG/AREG/EGFR/SHC1/NRAS/HBEGF
REACTOME_TRANSCRIPTIONAL_REGULATION_BY_THE_AP_2_TFAP2_FAMILY_OF_TRANSCRIPTION_FACTORS	REACTOME_TRANSCRIPTIONAL_REGULATION_BY_THE_AP_2_TFAP2_FAMILY_OF_TRANSCRIPTION_FACTORS	38	0.554421	1.37172	0.0566038	0.220662	0.176014	7075	tags=37%, list=19%, signal=30%	PITX2/MYBL2/TFAP2B/VEGFA/EGFR/CITED1/ATAD2/CGA/TFAP2A/YEATS4/CITED2/ERBB2/TFAP2C/DEK
REACTOME_TRANSCRIPTIONAL_REGULATION_BY_TP53	REACTOME_TRANSCRIPTIONAL_REGULATION_BY_TP53	358	0.405792	1.17726	0.057	0.221614	0.176773	10284	tags=31%, list=28%, signal=23%	BIRC5/E2F7/CDC25C/EXO1/AURKB/CDK1/CCNA2/TPX2/E2F8/CCNB1/BRIP1/AURKA/TP73/FANCI/STEAP3/FANCD2/IGFBP3/RMI2/CDK2/E2F1/CDKN2A/CHEK2/CHEK1/PCNA/RBBP8/TP63/RFC3/CASP6/MDM2/CASP1/RFC2/BRCA1/FANCC/RPA3/POU4F1/CCNE1/CCNE2/BARD1/RFC4/RBL1/GADD45A/SMYD2/TNFRSF10C/CASP2/FAS/TNFRSF10D/SETD9/TIGAR/TP53I3/TNFRSF10B/TP53/PLAGL1/SFN/BLM/POLR2L/PLK3/TRIAP1/TAF1L/DNA2/PRELID1/HUS1/PRDM1/HDAC1/PIP4K2C/BAX/PRMT1/RAD9…
WP_PYRIMIDINE_METABOLISM	WP_PYRIMIDINE_METABOLISM	84	0.482864	1.30795	0.0571429	0.221614	0.176773	10221	tags=44%, list=28%, signal=32%	RRM2/TK1/TYMS/DPYD/POLE2/ENPP1/UPP1/TYMP/DTYMK/PRIM2/POLD1/PRIM1/POLA2/POLE/CTPS1/DCTD/RRM1/DCTPP1/POLR2L/POLD3/NME1/CMPK2/POLE3/NME2/TWISTNB/POLR3G/POLE4/POLR3C/POLR2G/POLR2H/ZNRD1/POLR1D/POLA1/UMPS/POLR2J3/POLR2D/POLR2J
BIOCARTA_P27_PATHWAY	BIOCARTA_P27_PATHWAY	13	0.689358	1.43706	0.0572207	0.221614	0.176773	5083	tags=38%, list=14%, signal=33%	CDK2/E2F1/CKS1B/CCNE1/SKP2
WP_HOMOLOGOUS_RECOMBINATION	WP_HOMOLOGOUS_RECOMBINATION	13	0.690432	1.4393	0.0572207	0.221614	0.176773	6039	tags=38%, list=16%, signal=32%	RAD51/BRCA2/RAD54B/POLD1/POLD3
BIOCARTA_SRCRPTP_PATHWAY	BIOCARTA_SRCRPTP_PATHWAY	11	0.70212	1.40238	0.0575843	0.222659	0.177607	2008	tags=36%, list=5%, signal=34%	CDC25C/CDK1/CCNB1/CDC25A
BIOCARTA_DNAFRAGMENT_PATHWAY	BIOCARTA_DNAFRAGMENT_PATHWAY	10	0.7217	1.41867	0.0582386	0.224513	0.179085	6343	tags=50%, list=17%, signal=41%	TOP2A/HMGB2/GZMB/CASP3/CASP7
WP_GPCRS_CLASS_B_SECRETINLIKE	WP_GPCRS_CLASS_B_SECRETINLIKE	24	-0.513331	-1.46764	0.0582524	0.224513	0.179085	3480	tags=58%, list=9%, signal=53%	VIPR2/CALCRL/GIPR/ADGRL1/GHRHR/PTH1R/ADCYAP1R1/CRHR1/PTH2R/VIPR1/GLP1R/LINC02210-CRHR1/CRHR2/GLP2R
REACTOME_THE_ROLE_OF_GTSE1_IN_G2_M_PROGRESSION_AFTER_G2_CHECKPOINT	REACTOME_THE_ROLE_OF_GTSE1_IN_G2_M_PROGRESSION_AFTER_G2_CHECKPOINT	79	0.489704	1.31457	0.0588235	0.226347	0.180548	11426	tags=51%, list=31%, signal=35%	CCNB2/GTSE1/CDK1/CCNB1/TUBA1C/PLK1/TUBA3C/TUBB6/PSMB9/TUBA3E/PSMB8/TUBA1A/TUBA1B/TP53/TUBA4B/PSMD8/PSMC2/PSMA7/PSME2/PSMA2/PSMC1/PSMD5/PSMA5/PSMC4/PSMA1/PSMD14/PSMB3/PSMA4/PSMB2/TUBB4B/SEM1/PSMB4/TUBB3/PSMB1/PSMA3/PSMD12/PSME1/PSMD2/UBB/PSME3
REACTOME_REGULATION_OF_RUNX3_EXPRESSION_AND_ACTIVITY	REACTOME_REGULATION_OF_RUNX3_EXPRESSION_AND_ACTIVITY	55	0.51918	1.34209	0.0591518	0.227242	0.181263	14429	tags=73%, list=39%, signal=44%	CDKN2A/MDM2/PSMB9/RUNX3/PSMB8/PSMD8/PSMC2/PSMA7/PSME2/PSMA2/PSMC1/TGFB1/PSMD5/PSMA5/PSMC4/PSMA1/CBFB/PSMD14/PSMB3/PSMA4/PSMB2/SEM1/PSMB4/PSMB1/PSMA3/PSMD12/PSME1/PSMD2/UBB/PSME3/PSMD11/PSMA6/UBA52/PSMD13/PSMB10/PSMD9/PSMD3/SMURF1/PSMB7/PSMD6
REACTOME_INTERACTIONS_OF_REV_WITH_HOST_CELLULAR_PROTEINS	REACTOME_INTERACTIONS_OF_REV_WITH_HOST_CELLULAR_PROTEINS	37	0.557399	1.37417	0.059453	0.228031	0.181892	12739	tags=73%, list=35%, signal=48%	RCC1/NDC1/NUP37/NUP107/NUP210/NUP205/POM121C/NUP160/NUP54/RAN/NUP85/POM121/NUP62/NUP155/NPM1/RAE1/NUP35/NUP88/NUP188/NUP42/SEC13/RANBP1/NUP93/NUP98/XPO1/NUP43/NUP153
REACTOME_RUNX1_AND_FOXP3_CONTROL_THE_DEVELOPMENT_OF_REGULATORY_T_LYMPHOCYTES_TREGS_	REACTOME_RUNX1_AND_FOXP3_CONTROL_THE_DEVELOPMENT_OF_REGULATORY_T_LYMPHOCYTES_TREGS_	10	0.719976	1.41528	0.0596591	0.228453	0.182228	2764	tags=40%, list=8%, signal=37%	IL2RA/CR1/RUNX1/IFNG
WP_MAMMARY_GLAND_DEVELOPMENT_PATHWAY_PUBERTY_STAGE_2_OF_4	WP_MAMMARY_GLAND_DEVELOPMENT_PATHWAY_PUBERTY_STAGE_2_OF_4	13	0.680646	1.4189	0.0599455	0.229181	0.182809	2748	tags=38%, list=8%, signal=36%	TIMP1/AREG/FOSL1/FN1/VIM
WP_FOCAL_ADHESIONPI3KAKTMTORSIGNALING_PATHWAY	WP_FOCAL_ADHESIONPI3KAKTMTORSIGNALING_PATHWAY	303	0.410337	1.18341	0.0600601	0.22925	0.182864	6773	tags=26%, list=18%, signal=21%	IBSP/COL3A1/IL2RA/COL1A1/COL1A2/FGF19/COL5A1/COL4A1/COL6A2/VEGFA/FGF3/COL5A2/THBS1/COL4A2/GNGT1/NOS2/PRL/LAMB1/EGFR/CSF3/SPP1/FOXA1/ANGPT2/ITGB3/ITGA4/FGF21/OSMR/PDGFD/LAMC1/ITGA5/FN1/TNC/IFNB1/NGFR/GNG12/EPO/EPHA2/MET/LAMC3/ITGA2/PDGFA/ITGA3/MDM2/IL7R/IL2RB/COL11A1/FGF10/HGF/LAMC2/GNG5/SLC2A2/COMP/ANGPT1/ITGA7/LAMA2/LAMA4/ITGB1/OSM/COL2A1/EIF4EBP1/VWF/F2R/FLT4/ITGA11/CREB5/PIK3CG/LPAR6/IL2RG/GNG…
REACTOME_DEFECTIVE_EXT2_CAUSES_EXOSTOSES_2	REACTOME_DEFECTIVE_EXT2_CAUSES_EXOSTOSES_2	14	0.675572	1.42731	0.0604396	0.230329	0.183725	8661	tags=64%, list=24%, signal=49%	SDC1/HSPG2/GPC3/GPC1/EXT2/GPC2/AGRN/GPC6/SDC2
REACTOME_ANTIMICROBIAL_PEPTIDES	REACTOME_ANTIMICROBIAL_PEPTIDES	96	0.472706	1.29269	0.0607966	0.231319	0.184515	6104	tags=22%, list=17%, signal=18%	PI3/PLA2G2A/LTF/CAMP/BPIFB4/DEFA3/S100A8/LYZ/S100A9/GNLY/CCR2/DEFA4/SLC11A1/ELANE/BPIFB2/RNASE3/TLR1/SEMG1/LCN2/CCR6/TLR2
REACTOME_SYNTHESIS_OF_ACTIVE_UBIQUITIN_ROLES_OF_E1_AND_E2_ENZYMES	REACTOME_SYNTHESIS_OF_ACTIVE_UBIQUITIN_ROLES_OF_E1_AND_E2_ENZYMES	30	0.579514	1.39038	0.0609013	0.231347	0.184537	2040	tags=10%, list=6%, signal=9%	UBE2C/UBE2T/UBE2S
PID_HIF1_TFPATHWAY	PID_HIF1_TFPATHWAY	66	0.50451	1.33136	0.0610022	0.231361	0.184548	5566	tags=29%, list=15%, signal=24%	CA9/VEGFA/ADM/SERPINE1/NOS2/TERT/LEP/LDHA/PLIN2/HMOX1/TFF3/EPO/TFRC/CXCR4/PGK1/CP/HK2/ENG/GCK
REACTOME_FGFR1C_LIGAND_BINDING_AND_ACTIVATION	REACTOME_FGFR1C_LIGAND_BINDING_AND_ACTIVATION	12	-0.627545	-1.47804	0.0613718	0.232392	0.185371	4983	tags=50%, list=14%, signal=43%	FGF20/FGF1/FGF2/FGF8/FGF9/FGF17
WP_PATHWAYS_OF_NUCLEIC_ACID_METABOLISM_AND_INNATE_IMMUNE_SENSING	WP_PATHWAYS_OF_NUCLEIC_ACID_METABOLISM_AND_INNATE_IMMUNE_SENSING	15	0.66084	1.42664	0.0616622	0.23312	0.185951	6724	tags=40%, list=18%, signal=33%	IFNB1/RNASEH2A/CGAS/OAS1/STING1/IFIH1
BIOCARTA_FIBRINOLYSIS_PATHWAY	BIOCARTA_FIBRINOLYSIS_PATHWAY	12	0.687403	1.40494	0.062069	0.233579	0.186318	5305	tags=58%, list=14%, signal=50%	PLAT/F13A1/SERPINE1/PLAU/SERPINB2/FGG/F2R
WP_THE_ALTERNATIVE_PATHWAY_OF_FETAL_ANDROGEN_SYNTHESIS	WP_THE_ALTERNATIVE_PATHWAY_OF_FETAL_ANDROGEN_SYNTHESIS	11	-0.636898	-1.47113	0.062069	0.233579	0.186318	4923	tags=55%, list=13%, signal=47%	HSD3B2/CYP11A1/AKR1C2/HSD17B6/STAR/CYP17A1
BIOCARTA_P53_PATHWAY	BIOCARTA_P53_PATHWAY	16	0.656348	1.42675	0.0620783	0.233579	0.186318	7089	tags=56%, list=19%, signal=45%	CDK4/CDK2/E2F1/PCNA/MDM2/CCNE1/GADD45A/TP53/BAX
KEGG_ENDOCYTOSIS	KEGG_ENDOCYTOSIS	181	-0.280903	-1.20007	0.0625	0.234795	0.187287	7484	tags=34%, list=20%, signal=27%	GRK2/SMAP1/RAB11FIP3/VPS4A/RAB11FIP5/RAB4A/EPN2/SMAP2/DNM1L/PIKFYVE/AGAP1/ACAP3/EHD1/LDLRAP1/ARFGAP1/AP2B1/RABEP1/STAM/PARD6A/MVB12B/KIT/EPS15/CLTB/PIP4K2B/RAB5B/RBSN/GIT1/HSPA1L/ARFGAP2/FGFR3/IGF1R/ARAP2/ADRB3/RAB11FIP2/PSD3/CLTCL1/IQSEC1/ADRB2/PSD2/PARD3/PIP5K1B/SH3GLB2/ADRB1/EHD3/FGFR2/RET/HSPA2/IQSEC2/ERBB4/GRK3/DNAJC6/DNM3/ARRB1/PRKCZ/IQSEC3/RAB11FIP4/SH3GL3/DNM1/SH3GL2/EPN3/PSD
REACTOME_MISMATCH_REPAIR	REACTOME_MISMATCH_REPAIR	15	0.658107	1.42074	0.0630027	0.235938	0.188199	10971	tags=80%, list=30%, signal=56%	EXO1/PCNA/RPA3/POLD1/LIG1/POLD3/MSH2/MSH6/MLH1/RPA2/RPA1/POLD2
REACTOME_RESPONSE_OF_EIF2AK1_HRI_TO_HEME_DEFICIENCY	REACTOME_RESPONSE_OF_EIF2AK1_HRI_TO_HEME_DEFICIENCY	15	0.657157	1.41869	0.0630027	0.235938	0.188199	12447	tags=87%, list=34%, signal=57%	ATF3/DDIT3/ATF5/TRIB3/GRB10/PPP1R15A/CEBPB/CEBPG/ASNS/EIF2S1/EIF2S3/EIF2S2/EIF2AK1
WP_EICOSANOID_SYNTHESIS	WP_EICOSANOID_SYNTHESIS	26	0.589971	1.39141	0.0634328	0.237175	0.189186	7213	tags=46%, list=20%, signal=37%	PLA2G2A/DPEP1/PLA2G5/ALOX5AP/PTGS2/PTGS1/PLA2G4A/PTGIS/GGTLC2/ALOX5/PTGES/GGT2
PID_PI3KCI_AKT_PATHWAY	PID_PI3KCI_AKT_PATHWAY	35	-0.447498	-1.41793	0.0636943	0.237406	0.18937	7235	tags=34%, list=20%, signal=28%	CASP9/TBC1D4/YWHAG/CDKN1B/FOXO3/PDPK1/AKT3/YWHAH/RICTOR/MAP3K5/FOXO4/SLC2A4
REACTOME_THE_PHOTOTRANSDUCTION_CASCADE	REACTOME_THE_PHOTOTRANSDUCTION_CASCADE	34	-0.468735	-1.47534	0.0636943	0.237406	0.18937	5126	tags=35%, list=14%, signal=30%	RGS9BP/GNB5/NMT2/CALM1/PRKCA/CNGA1/GUCA1B/PRKCQ/RHO/RGS9/CNGB1/GUCA1C
PID_TAP63_PATHWAY	PID_TAP63_PATHWAY	53	0.519888	1.3389	0.0639013	0.237529	0.189468	7089	tags=34%, list=19%, signal=27%	GDF15/PLK1/IGFBP3/VDR/CDKN2A/JAG1/TP63/ITGA3/MDM2/SPATA18/GADD45A/FAS/AEN/TRAF4/TP53I3/TFAP2C/S100A2/BAX
WP_GLYCEROLIPIDS_AND_GLYCEROPHOSPHOLIPIDS	WP_GLYCEROLIPIDS_AND_GLYCEROPHOSPHOLIPIDS	22	-0.522009	-1.4647	0.0639269	0.237529	0.189468	10655	tags=73%, list=29%, signal=52%	DGAT2/GPAT4/PCYT1A/DGAT1/PNPLA3/PLD1/CHKB/PISD/PTDSS2/PLA2G1B/CDIPT/AGPAT4/PCYT2/DGKZ/GPAM/CDS1
REACTOME_GLUCAGON_TYPE_LIGAND_RECEPTORS	REACTOME_GLUCAGON_TYPE_LIGAND_RECEPTORS	33	-0.458994	-1.43775	0.0641026	0.23781	0.189692	4539	tags=52%, list=12%, signal=45%	ADCYAP1/GIP/GNB3/GNG8/GNB5/VIPR2/GHRH/GIPR/GHRHR/ADCYAP1R1/SCT/VIPR1/GLP1R/GLP2R/GNG3/GNG13/VIP
WP_INTRACELLULAR_TRAFFICKING_PROTEINS_INVOLVED_IN_CMT_NEUROPATHY	WP_INTRACELLULAR_TRAFFICKING_PROTEINS_INVOLVED_IN_CMT_NEUROPATHY	27	-0.49497	-1.47381	0.0645161	0.238971	0.190618	8408	tags=52%, list=23%, signal=40%	RAB11B/SBF2/RAB4B/RAB4A/FGD4/RAB25/LRSAM1/KIF1B/GDAP1/RAB3B/HSPB8/SH3TC2/RAB3A/NEFL
REACTOME_TRANSPORT_OF_MATURE_MRNAS_DERIVED_FROM_INTRONLESS_TRANSCRIPTS	REACTOME_TRANSPORT_OF_MATURE_MRNAS_DERIVED_FROM_INTRONLESS_TRANSCRIPTS	43	0.538437	1.35105	0.0646651	0.239145	0.190757	12739	tags=65%, list=35%, signal=43%	NDC1/NUP37/NUP107/NUP210/NUP205/POM121C/NUP160/NUP54/CPSF4/ALYREF/NUP85/POM121/NUP62/SLBP/NUP155/RAE1/NUP35/CPSF3/NUP88/NUP188/NUP42/SEC13/NUP93/NUP98/EIF4E/NUP43/NCBP1/NUP153
REACTOME_TNF_RECEPTOR_SUPERFAMILY_TNFSF_MEMBERS_MEDIATING_NON_CANONICAL_NF_KB_PATHWAY	REACTOME_TNF_RECEPTOR_SUPERFAMILY_TNFSF_MEMBERS_MEDIATING_NON_CANONICAL_NF_KB_PATHWAY	17	0.649318	1.43017	0.0648148	0.239145	0.190757	5556	tags=41%, list=15%, signal=35%	TNFRSF12A/TNFSF11/TNFSF14/BIRC3/CD40LG/CD40/LTBR
BIOCARTA_BIOPEPTIDES_PATHWAY	BIOCARTA_BIOPEPTIDES_PATHWAY	29	-0.496426	-1.51161	0.0648649	0.239145	0.190757	5545	tags=41%, list=15%, signal=35%	MAPK1/MAP2K1/MAPK8/AGT/MAPK3/CALM1/F2/PTK2B/PRKCA/CALM3/KNG1/PRKCB
WP_DEREGULATION_OF_RAB_AND_RAB_EFFECTOR_GENES_IN_BLADDER_CANCER	WP_DEREGULATION_OF_RAB_AND_RAB_EFFECTOR_GENES_IN_BLADDER_CANCER	16	-0.570933	-1.48097	0.0651341	0.239766	0.191252	6237	tags=62%, list=17%, signal=52%	UNC13D/RPH3AL/GCC2/RAB27B/MADD/RPH3A/TBC1D10A/EXPH5/MYRIP/SYTL4
REACTOME_CARNITINE_METABOLISM	REACTOME_CARNITINE_METABOLISM	14	-0.59648	-1.46714	0.0656934	0.241451	0.192597	6992	tags=64%, list=19%, signal=52%	PRKAB2/ACACA/ACACB/PRKAA2/THRSP/RXRA/CPT1B/MID1IP1/PRKAG2
BIOCARTA_RACC_PATHWAY	BIOCARTA_RACC_PATHWAY	15	-0.593761	-1.48865	0.0664062	0.243695	0.194386	6755	tags=67%, list=18%, signal=54%	GUCY1A2/KCNQ4/TRPC3/GUCY1B1/GUCY1A1/KCNQ2/KCNQ3/ADCY1/KCNQ5/TRPC5
REACTOME_RAB_REGULATION_OF_TRAFFICKING	REACTOME_RAB_REGULATION_OF_TRAFFICKING	122	-0.299227	-1.22766	0.0666667	0.243897	0.194548	8661	tags=40%, list=24%, signal=31%	DENND4C/DENND4B/RAB11B/TBC1D13/ALS2CL/SBF2/RAB6A/DENND1A/RAB3IP/RAB3GAP1/TSC2/MON1B/RAB4A/TBC1D2/GABARAP/DENND4A/HPS4/ULK1/TRAPPC9/TRAPPC6A/TBC1D14/TRAPPC6B/RABEP1/RAB9B/GABARAPL2/GGA1/GDI1/RIN2/DENND5B/DENND5A/RAB33A/TRAPPC12/AKT3/DENND6B/RAB5B/RAB3IL1/RABGAP1/TBC1D24/RAB18/TSC1/SBF1/TBC1D17/TRAPPC5/RAB27B/OPTN/MADD/TBC1D10A/RAB6B/RAB3A
WP_THERMOGENESIS	WP_THERMOGENESIS	108	-0.321613	-1.2867	0.0666667	0.243897	0.194548	5106	tags=21%, list=14%, signal=18%	RPS6KA2/PPARGC1A/MAPK11/PRKACB/TSC1/ADRB3/SMARCA2/CPT1B/RPS6KA6/PRKACG/PRKAG2/MAP3K5/ADCY8/ACTL6B/LIPE/PRKG2/KLB/ADCY5/ADCY2/ADCY1/ACSL6/CREB3L3/PLIN1
REACTOME_POLYMERASE_SWITCHING_ON_THE_C_STRAND_OF_THE_TELOMERE	REACTOME_POLYMERASE_SWITCHING_ON_THE_C_STRAND_OF_THE_TELOMERE	26	0.588222	1.38729	0.0671642	0.244917	0.195361	9793	tags=58%, list=27%, signal=42%	PCNA/RFC3/RFC2/PRIM2/RFC4/POLD1/PRIM1/POLA2/DSCC1/POLD3/POT1/CHTF18/RFC5/TEN1/POLA1
WP_CARDIAC_PROGENITOR_DIFFERENTIATION	WP_CARDIAC_PROGENITOR_DIFFERENTIATION	53	0.515156	1.32672	0.0672646	0.244917	0.195361	2411	tags=23%, list=7%, signal=21%	TBX20/NKX2-5/GATA4/NODAL/FOXA2/DKK1/ISL1/IGF2/ROR2/ANPEP/TBX5/LIN28B
PID_SYNDECAN_2_PATHWAY	PID_SYNDECAN_2_PATHWAY	33	0.562173	1.38118	0.0673759	0.244917	0.195361	4438	tags=30%, list=12%, signal=27%	CXCL8/CSF2/MMP2/ITGA5/FN1/CAV2/EPHB2/ITGA2/CASP3/ITGB1
REACTOME_REMOVAL_OF_THE_FLAP_INTERMEDIATE_FROM_THE_C_STRAND	REACTOME_REMOVAL_OF_THE_FLAP_INTERMEDIATE_FROM_THE_C_STRAND	11	0.696804	1.39177	0.0674157	0.244917	0.195361	10971	tags=91%, list=30%, signal=64%	PCNA/RPA3/POLD1/FEN1/POLD3/DNA2/RPA2/WRN/RPA1/POLD2
REACTOME_TRANSLESION_SYNTHESIS_BY_POLK	REACTOME_TRANSLESION_SYNTHESIS_BY_POLK	17	0.644845	1.42032	0.0674603	0.244917	0.195361	5512	tags=35%, list=15%, signal=30%	PCNA/RFC3/RFC2/RPA3/RFC4/MAD2L2
WP_GLYCOSYLATION_AND_RELATED_CONGENITAL_DEFECTS	WP_GLYCOSYLATION_AND_RELATED_CONGENITAL_DEFECTS	25	0.588516	1.37725	0.0675845	0.244994	0.195422	12694	tags=80%, list=35%, signal=52%	PMM2/ALG6/ALG3/MAGT1/B4GALT1/ALG1/MGAT2/SRD5A3/DPAGT1/ALG8/ALG2/ALG14/DPM1/GMPPB/DPM3/MOGS/MPDU1/ALG12/DOLK/DPM2
KEGG_PROTEASOME	KEGG_PROTEASOME	46	0.532502	1.34922	0.0677382	0.245177	0.195569	13130	tags=67%, list=36%, signal=43%	PSMC1P4/IFNG/PSMA6P4/PSMB9/PSMB8/PSMD8/PSMC2/PSMA7/PSME2/PSMA2/PSMC1/PSMA5/PSMC4/PSMA1/PSMD14/PSMB3/PSMA4/PSMB2/SEM1/PSMB4/PSMB1/PSMA3/PSMD12/PSME1/PSMD2/PSME3/PSMD11/PSMA6/PSME4/PSMD13/PSMB10
KEGG_AUTOIMMUNE_THYROID_DISEASE	KEGG_AUTOIMMUNE_THYROID_DISEASE	50	0.523368	1.33933	0.0680272	0.245755	0.196029	5920	tags=46%, list=16%, signal=39%	PRF1/IL10/HLA-DRA/CD80/CD28/HLA-DQA1/HLA-DMB/HLA-DQB1/GZMB/CGA/HLA-DPA1/FASLG/CD40LG/HLA-A/FAS/HLA-DRB1/HLA-B/HLA-DPB1/CD40/HLA-DQA2/HLA-C/HLA-DMA/HLA-DOA
WP_DIFFERENTIATION_PATHWAY	WP_DIFFERENTIATION_PATHWAY	48	0.526902	1.34263	0.0681044	0.245755	0.196029	5803	tags=33%, list=16%, signal=28%	VEGFA/NODAL/TNFSF11/DKK1/IL6/IL11/FST/EPO/CXCR1/PDGFA/FGF10/GDF5/HGF/NTF4/WNT5A/WNT3A
REACTOME_GPVI_MEDIATED_ACTIVATION_CASCADE	REACTOME_GPVI_MEDIATED_ACTIVATION_CASCADE	35	0.562231	1.38107	0.0686391	0.247309	0.197269	6159	tags=37%, list=17%, signal=31%	COL1A1/COL1A2/PDPN/VAV3/CLEC1B/RAC2/FCER1G/PIK3CG/CDC42/LYN/LCK/LCP2/PIK3R6
BIOCARTA_DC_PATHWAY	BIOCARTA_DC_PATHWAY	17	0.644796	1.42021	0.0687831	0.247453	0.197384	6252	tags=47%, list=17%, signal=39%	CSF2/ANPEP/IFNB1/IFNG/IL10/CD2/CD40/CD5
REACTOME_TRANSPORT_OF_BILE_SALTS_AND_ORGANIC_ACIDS_METAL_IONS_AND_AMINE_COMPOUNDS	REACTOME_TRANSPORT_OF_BILE_SALTS_AND_ORGANIC_ACIDS_METAL_IONS_AND_AMINE_COMPOUNDS	85	-0.334142	-1.27906	0.0689655	0.247734	0.197608	5010	tags=31%, list=14%, signal=26%	SLC16A7/SLC22A7/SLC22A15/RHCG/SLC2A13/SLC22A3/SLC22A2/SLC16A8/SLC13A1/SLC5A7/SLC6A12/SLC6A20/SLC13A5/HEPH/SLC6A5/SLC6A1/SLC6A13/SLC13A2/SLC5A11/SLC6A15/SLC14A2/SLC22A6/SLC30A3/SLC14A1/SLC6A18/SLC6A7
WP_FIBRIN_COMPLEMENT_RECEPTOR_3_SIGNALING_PATHWAY	WP_FIBRIN_COMPLEMENT_RECEPTOR_3_SIGNALING_PATHWAY	41	0.540477	1.35129	0.0697674	0.250237	0.199605	8270	tags=44%, list=23%, signal=34%	PLAT/CXCL10/NOS2/IL6/IFNB1/LY96/FGG/MYD88/CCL2/CXCL3/CD14/TICAM2/TYROBP/IRAK2/ITGB2/IRAK4/TLR3/LBP
REACTOME_SYNTHESIS_OF_BILE_ACIDS_AND_BILE_SALTS	REACTOME_SYNTHESIS_OF_BILE_ACIDS_AND_BILE_SALTS	34	-0.443029	-1.39443	0.0700637	0.250921	0.20015	5166	tags=41%, list=14%, signal=35%	OSBPL2/NCOA2/RXRA/AKR1C2/CYP7B1/NCOA1/OSBPL1A/BAAT/CYP8B1/SLC27A2/CH25H/AKR1C3/AKR1C1/CYP46A1
REACTOME_GLUCAGON_SIGNALING_IN_METABOLIC_REGULATION	REACTOME_GLUCAGON_SIGNALING_IN_METABOLIC_REGULATION	33	-0.436692	-1.3679	0.0705128	0.25215	0.20113	5556	tags=36%, list=15%, signal=31%	GNB3/PRKAR2B/GNG8/PRKACB/PRKACG/ADCY8/PRKAR1B/ADCY5/ADCY2/ADCY1/GNG3/GNG13
REACTOME_KERATAN_SULFATE_DEGRADATION	REACTOME_KERATAN_SULFATE_DEGRADATION	13	0.671134	1.39907	0.0708447	0.252956	0.201774	8467	tags=69%, list=23%, signal=53%	FMOD/LUM/KERA/HEXB/GNS/GLB1/ACAN/OGN/GALNS
WP_PEPTIDE_GPCRS	WP_PEPTIDE_GPCRS	75	-0.328886	-1.20458	0.0714286	0.254658	0.203132	1705	tags=23%, list=5%, signal=22%	SSTR5/ATP8A1/TACR3/NPY4R/MC4R/NPY6R/GALR3/OPRK1/HCRTR2/FSHR/SSTR2/CCKBR/SSTR1/NTSR2/OPRM1/SSTR4/SSTR3
PID_RAS_PATHWAY	PID_RAS_PATHWAY	30	-0.475223	-1.46207	0.0718232	0.255484	0.20379	6153	tags=47%, list=17%, signal=39%	RASGRP2/DAB2IP/RASA4/NF1/RASGRP1/SYNGAP1/PRKCA/PRKCE/PRKCZ/CAMK2B/RASGRF2/RASAL1/PRKCB/RASGRF1
REACTOME_TNFR2_NON_CANONICAL_NF_KB_PATHWAY	REACTOME_TNFR2_NON_CANONICAL_NF_KB_PATHWAY	100	0.464452	1.27508	0.071875	0.255484	0.20379	11426	tags=51%, list=31%, signal=35%	CD70/TNFRSF12A/TNFSF11/TNFRSF11B/TNFSF14/EDARADD/BIRC3/TNFRSF9/FASLG/CD40LG/PSMB9/PSMB8/TNFRSF1A/TNFSF15/CD40/TNFRSF4/TNFSF8/LTBR/TNFRSF18/TNFRSF14/RELB/TNFSF4/PSMD8/PSMC2/PSMA7/EDA2R/PSME2/PSMA2/PSMC1/TNFRSF11A/PSMD5/PSMA5/PSMC4/PSMA1/PSMD14/PSMB3/PSMA4/PSMB2/SEM1/TNFRSF1B/TNFSF13B/PSMB4/PSMB1/PSMA3/PSMD12/CUL1/MAP3K14/PSME1/PSMD2/UBB/PSME3
REACTOME_SYNTHESIS_OF_PIPS_AT_THE_PLASMA_MEMBRANE	REACTOME_SYNTHESIS_OF_PIPS_AT_THE_PLASMA_MEMBRANE	53	-0.371934	-1.283	0.0727273	0.258008	0.205804	7658	tags=47%, list=21%, signal=37%	PIP5K1C/INPP5K/SBF2/MTMR1/MTM1/RAB4A/PI4K2A/INPP4B/PTEN/PIK3C2A/INPP4A/PIK3R1/PIK3CB/PIP4K2B/MTMR9/MTMR3/PLEKHA5/SYNJ2/SYNJ1/PLEKHA6/PLEKHA1/PIP5K1B/PIP4K2A/INPP5J/PIK3C2G
REACTOME_TRYPTOPHAN_CATABOLISM	REACTOME_TRYPTOPHAN_CATABOLISM	14	0.659462	1.39327	0.0728022	0.258008	0.205804	6316	tags=43%, list=17%, signal=35%	IDO1/TDO2/KMO/KYNU/ACMSD/IDO2
REACTOME_SUMOYLATION_OF_UBIQUITINYLATION_PROTEINS	REACTOME_SUMOYLATION_OF_UBIQUITINYLATION_PROTEINS	39	0.54053	1.33784	0.0730271	0.25842	0.206132	13899	tags=72%, list=38%, signal=45%	MDM2/NDC1/NUP37/NUP107/NUP210/NUP205/POM121C/NUP160/NUP54/NUP85/POM121/NUP62/NUP155/RAE1/NUP35/NUP88/NUP188/NUP42/SEC13/NUP93/NUP98/PML/NUP43/TRIM27/NUP153/AAAS/UBE2I/VHL
KEGG_ANTIGEN_PROCESSING_AND_PRESENTATION	KEGG_ANTIGEN_PROCESSING_AND_PRESENTATION	81	0.47706	1.28417	0.0734043	0.259369	0.206889	8508	tags=47%, list=23%, signal=36%	IFI30/HSPA6/HLA-DRA/KIR2DS4/HLA-DQA1/HLA-DMB/HLA-DQB1/HLA-DPA1/KIR2DL1/CD74/CTSS/HLA-A/TAP1/HLA-DRB1/B2M/HLA-B/HLA-DPB1/CD8B/KIR2DL3/HLA-DQA2/HLA-C/HLA-DMA/CTSB/HLA-DOA/CIITA/CALR/KIR2DL4/CTSL/HSPA5/HLA-DRB5/KIR3DL1/PDIA3/PSME2/KIR3DL2/HLA-DOB/CD8A/CD4/HLA-F
KEGG_LIMONENE_AND_PINENE_DEGRADATION	KEGG_LIMONENE_AND_PINENE_DEGRADATION	10	-0.664843	-1.50331	0.0738255	0.26047	0.207768	9774	tags=70%, list=27%, signal=51%	YOD1/ALDH7A1/ALDH9A1/HADHA/ECHS1/NAA80/ALDH2
WP_TGFBETA_SIGNALING_PATHWAY	WP_TGFBETA_SIGNALING_PATHWAY	132	0.446998	1.24718	0.0749487	0.263831	0.210448	5674	tags=19%, list=15%, signal=16%	COL1A2/CCNB2/CDK1/THBS1/MMP1/MMP12/TERT/ITGB3/FN1/TNC/TGIF1/MET/TGFB1I1/ITGA2/CAV1/PDK1/CITED1/SHC1/RBL1/ITGB1/ATF3/KLF10/MAP2K3/TP53/CDC42
WP_WNT_SIGNALING	WP_WNT_SIGNALING	113	-0.294932	-1.17867	0.075	0.263831	0.210448	6429	tags=37%, list=18%, signal=31%	WNT2/CTBP2/VANGL2/TCF7L2/SOX17/CSNK1E/NKD2/PORCN/NKD1/FRAT2/PLCB4/WNT7A/DVL1/CXXC4/NLK/APC/MAPK8/DKK4/FRAT1/PPP3R1/WNT5B/MAPK9/WNT3/PRKCA/FZD9/WNT7B/PRICKLE2/PPP3R2/PPP3CA/PPP3CB/CAMK2G/NOTUM/PLCB1/CAMK2B/WNT1/DAAM2/PRKCB/WNT10B/SFRP2/WIF1/PRKCG/CAMK2A
REACTOME_RIPK1_MEDIATED_REGULATED_NECROSIS	REACTOME_RIPK1_MEDIATED_REGULATED_NECROSIS	20	0.62258	1.40208	0.075227	0.264239	0.210774	12851	tags=80%, list=35%, signal=52%	BIRC3/FASLG/CASP8/FAS/TNFRSF10B/TNFSF10/RIPK1/FADD/RIPK3/MLKL/TRADD/TNFRSF10A/UBB/BIRC2/UBA52/CFLAR
REACTOME_GROWTH_HORMONE_RECEPTOR_SIGNALING	REACTOME_GROWTH_HORMONE_RECEPTOR_SIGNALING	24	0.586861	1.36539	0.0753769	0.264375	0.210882	5722	tags=33%, list=16%, signal=28%	SOCS2/PRL/SOCS3/CISH/SOCS1/GH1/STAT1/LYN
REACTOME_CASPASE_ACTIVATION_VIA_DEATH_RECEPTORS_IN_THE_PRESENCE_OF_LIGAND	REACTOME_CASPASE_ACTIVATION_VIA_DEATH_RECEPTORS_IN_THE_PRESENCE_OF_LIGAND	16	0.640469	1.39223	0.0755735	0.264642	0.211095	8456	tags=69%, list=23%, signal=53%	LY96/FASLG/CD14/CASP8/FAS/TICAM2/TNFRSF10B/TNFSF10/RIPK1/FADD/TRADD
WP_LIPID_METABOLISM_PATHWAY	WP_LIPID_METABOLISM_PATHWAY	29	-0.458904	-1.39736	0.0756757	0.264642	0.211095	7241	tags=45%, list=20%, signal=36%	BCKDHA/ACACA/PRKAA2/PRKAR2B/FASN/AKT3/PRKACB/PRKACG/PRKAG2/ACSBG1/LIPE/PRKAR1B/PLIN1
WP_LTF_DANGER_SIGNAL_RESPONSE_PATHWAY	WP_LTF_DANGER_SIGNAL_RESPONSE_PATHWAY	19	0.625663	1.40072	0.075817	0.264747	0.211179	7905	tags=53%, list=22%, signal=41%	CXCL8/TREM1/LTF/IL6/IFNB1/MYD88/CD14/TLR2/IL1A/IRAK4
REACTOME_DISEASES_ASSOCIATED_WITH_N_GLYCOSYLATION_OF_PROTEINS	REACTOME_DISEASES_ASSOCIATED_WITH_N_GLYCOSYLATION_OF_PROTEINS	17	0.629275	1.38602	0.0767196	0.267041	0.213009	12170	tags=76%, list=33%, signal=51%	ALG6/ALG3/B4GALT1/ALG1/MGAT2/DPAGT1/ALG8/ALG2/ALG14/RFT1/MOGS/MPDU1/ALG12
WP_NOTCH1_REGULATION_OF_HUMAN_ENDOTHELIAL_CELL_CALCIFICATION	WP_NOTCH1_REGULATION_OF_HUMAN_ENDOTHELIAL_CELL_CALCIFICATION	17	0.629135	1.38572	0.0767196	0.267041	0.213009	5062	tags=47%, list=14%, signal=41%	PLAT/VEGFA/CALU/MGP/JAG1/ITGA1/DLL4/SAT1
KEGG_BASE_EXCISION_REPAIR	KEGG_BASE_EXCISION_REPAIR	35	0.550549	1.35237	0.0769231	0.267041	0.213009	9178	tags=43%, list=25%, signal=32%	NEIL3/POLE2/PCNA/HMGB1P40/POLD1/POLE/LIG1/FEN1/TDG/POLD3/POLE3/UNG/POLE4/HMGB1P1/APEX2
KEGG_CALCIUM_SIGNALING_PATHWAY	KEGG_CALCIUM_SIGNALING_PATHWAY	177	-0.567057	-2.36266	0.0769231	0.267041	0.213009	4308	tags=44%, list=12%, signal=39%	PRKACB/PLCD3/TNNC2/CACNA1D/ADRB3/NOS1/PPP3R1/CHRM3/HTR4/CACNA1S/CALM1/PTK2B/P2RX5/ADRB2/PRKCA/P2RX6/P2RX2/PRKACG/EDNRB/CALM3/HRH2/CACNA1A/CACNA1C/HTR6/PPP3R2/ADRB1/PRKX/MYLK3/PPP3CA/PPP3CB/ADCY8/CACNA1F/PTGER3/ITPR1/ERBB4/CD38/ADRA1B/CHRM2/CAMK2G/TACR3/ITPKA/ADRA1A/CHRM5/CACNA1E/ADCY2/PLCB1/CAMK4/CAMK2B/GNAL/ADCY1/GRM5/GRM1/ATP2B2/PDE1A/HTR2C/PDE1B/DRD1/RYR1/DRD5/GRIN2C/CHP2/PRKCB/CCKBR/HTR2A/GRI…
REACTOME_TRANSPORT_OF_MATURE_TRANSCRIPT_TO_CYTOPLASM	REACTOME_TRANSPORT_OF_MATURE_TRANSCRIPT_TO_CYTOPLASM	84	0.471524	1.27723	0.0772487	0.26778	0.213598	12261	tags=54%, list=33%, signal=36%	NXT1/NDC1/NUP37/DDX39A/NUP107/NUP210/NUP205/MAGOH/POM121C/NUP160/LUZP4/NUP54/CPSF4/ALYREF/NUP85/POM121/MAGOHB/NUP62/SLBP/SRSF9/U2AF1/NUP155/THOC3/RAE1/NUP35/CPSF3/EIF4A3/THOC6/NUP88/NUP188/SRSF7/SRSF3/NUP42/SEC13/SRSF2/ZC3H11A/GLE1/U2AF2/NUP93/THOC5/FYTTD1/NUP98/EIF4E/NUP43/NCBP1
REACTOME_CARGO_TRAFFICKING_TO_THE_PERICILIARY_MEMBRANE	REACTOME_CARGO_TRAFFICKING_TO_THE_PERICILIARY_MEMBRANE	51	-0.361646	-1.24965	0.0775862	0.268559	0.214219	5044	tags=18%, list=14%, signal=15%	BBS2/GBF1/BBIP1/ARL3/RHO/CNGA4/CYS1/SSTR3/CNGB1
KEGG_SNARE_INTERACTIONS_IN_VESICULAR_TRANSPORT	KEGG_SNARE_INTERACTIONS_IN_VESICULAR_TRANSPORT	38	-0.418575	-1.35615	0.0779221	0.269248	0.214769	2215	tags=18%, list=6%, signal=17%	TSNARE1/STX19/VAMP2/VAMP1/STX1B/STX1A/SNAP25
REACTOME_G_ALPHA_12_13_SIGNALLING_EVENTS	REACTOME_G_ALPHA_12_13_SIGNALLING_EVENTS	80	-0.33262	-1.2476	0.078125	0.269248	0.214769	4865	tags=29%, list=13%, signal=25%	ARHGEF10L/MCF2L/GNB5/ARHGEF9/ITSN1/PLXNB1/PLEKHG5/RHOB/ARHGEF17/ARHGEF33/TIAM1/ABR/ARHGEF4/ARHGEF37/ADRA1B/KALRN/NET1/ADRA1A/MCF2/RASGRF2/NGEF/GNG3/GNG13
REACTOME_WNT5A_DEPENDENT_INTERNALIZATION_OF_FZD4	REACTOME_WNT5A_DEPENDENT_INTERNALIZATION_OF_FZD4	15	-0.571984	-1.43405	0.078125	0.269248	0.214769	6156	tags=33%, list=17%, signal=28%	AP2B1/CLTB/PRKCA/PRKCB/PRKCG
REACTOME_ANTIVIRAL_MECHANISM_BY_IFN_STIMULATED_GENES	REACTOME_ANTIVIRAL_MECHANISM_BY_IFN_STIMULATED_GENES	82	0.474996	1.28173	0.0783898	0.269501	0.214971	12234	tags=55%, list=33%, signal=37%	KPNA2/OASL/OAS2/OAS3/OAS1/FLNA/MX1/NDC1/MX2/NUP37/ISG15/KPNA7/STAT1/USP18/NUP107/NUP210/NUP205/HERC5/POM121C/NUP160/NUP54/NUP85/EIF4A1/POM121/NUP62/NUP155/EIF4G2/RAE1/NUP35/EIF4A3/NUP88/NUP188/DDX58/NUP42/SEC13/UBE2N/PLCG1/ABCE1/UBB/NUP93/UBE2L6/NUP98/TRIM25/EIF4E/NUP43
REACTOME_CLASS_B_2_SECRETIN_FAMILY_RECEPTORS_	REACTOME_CLASS_B_2_SECRETIN_FAMILY_RECEPTORS_	94	-0.32501	-1.24764	0.0784314	0.269501	0.214971	3620	tags=30%, list=10%, signal=27%	GHRH/CALCRL/WNT3/GIPR/FZD9/UCN/WNT7B/WNT8B/GHRHR/PTH1R/ADCYAP1R1/WNT8A/SCT/CRHR1/PTH2R/WNT9B/CRHBP/WNT1/VIPR1/GLP1R/CRH/CRHR2/UCN3/GLP2R/GNG3/GNG13/VIP/WNT10B
BIOCARTA_IL5_PATHWAY	BIOCARTA_IL5_PATHWAY	11	0.685779	1.36975	0.0786517	0.269501	0.214971	8340	tags=73%, list=23%, signal=56%	CCL11/IL6/IL5RA/HLA-DRA/HLA-DRB1/CCR3/HLA-DRB5/CD4
REACTOME_REGULATION_BY_C_FLIP	REACTOME_REGULATION_BY_C_FLIP	11	0.687471	1.37313	0.0786517	0.269501	0.214971	9977	tags=82%, list=27%, signal=60%	FASLG/CASP8/FAS/TNFRSF10B/TNFSF10/RIPK1/FADD/TRADD/TNFRSF10A
REACTOME_DOWNSTREAM_SIGNALING_OF_ACTIVATED_FGFR3	REACTOME_DOWNSTREAM_SIGNALING_OF_ACTIVATED_FGFR3	25	-0.501297	-1.45559	0.0788177	0.269681	0.215115	6051	tags=44%, list=17%, signal=37%	PIK3R1/FGF18/FGF1/PTPN11/FGFR3/FRS3/FGF2/FGF8/FGF9/FGF17/FGF16
WP_MECP2_AND_ASSOCIATED_RETT_SYNDROME	WP_MECP2_AND_ASSOCIATED_RETT_SYNDROME	72	-0.331097	-1.20697	0.0789474	0.269737	0.215159	5483	tags=29%, list=15%, signal=25%	BCL6/GPRIN1/NF1/GRIA3/TET1/IGF1R/MYT1/FGF2/GRIA4/CNP/MEF2C/GRID1/GRIA1/GAD1/OPRK1/MAG/MBP/SST/RBFOX1/GRIN1/CAMK2A
REACTOME_MHC_CLASS_II_ANTIGEN_PRESENTATION	REACTOME_MHC_CLASS_II_ANTIGEN_PRESENTATION	124	0.447517	1.24578	0.0792997	0.270387	0.215678	6970	tags=33%, list=19%, signal=27%	KIF20A/KIF23/KIF4A/KIF18A/KIF2C/CENPE/TUBA1C/KIF15/KIF11/KIF4B/TUBA3C/IFI30/TUBB6/RACGAP1/CTSC/SEC24D/HLA-DRA/HLA-DQA1/CTSK/HLA-DMB/HLA-DQB1/HLA-DPA1/TUBA3E/AP1S3/CD74/CTSS/HLA-DRB1/TUBA1A/TUBA1B/CAPZA1/HLA-DPB1/HLA-DQA2/CAPZA2/HLA-DMA/CTSB/HLA-DOA/AP1S2/TUBA4B/CTSL/HLA-DRB5/AP2S1
REACTOME_CROSS_PRESENTATION_OF_SOLUBLE_EXOGENOUS_ANTIGENS_ENDOSOMES_	REACTOME_CROSS_PRESENTATION_OF_SOLUBLE_EXOGENOUS_ANTIGENS_ENDOSOMES_	50	0.515132	1.31826	0.0793651	0.270387	0.215678	14694	tags=74%, list=40%, signal=44%	MRC2/PSMB9/PSMB8/FCGR1A/PSMD8/PSMC2/PSMA7/PSME2/PSMA2/PSMC1/PSMD5/PSMA5/PSMC4/PSMA1/PSMD14/PSMB3/PSMA4/PSMB2/SEM1/PSMB4/PSMB1/PSMA3/PSMD12/PSME1/PSMD2/PSME3/PSMD11/PSMA6/PSME4/PSMD13/PSMB10/FCGR1B/PSMD9/PSMD3/PSMB7/PSMD6/PSMD7
REACTOME_SHC_MEDIATED_CASCADE_FGFR3	REACTOME_SHC_MEDIATED_CASCADE_FGFR3	18	-0.521011	-1.37875	0.0798319	0.271588	0.216636	5230	tags=44%, list=14%, signal=38%	FGF18/FGF1/FGFR3/FGF2/FGF8/FGF9/FGF17/FGF16
WP_THYROID_HORMONES_PRODUCTION_AND_THEIR_PERIPHERAL_DOWNSTREAM_SIGNALLING_EFFECTS	WP_THYROID_HORMONES_PRODUCTION_AND_THEIR_PERIPHERAL_DOWNSTREAM_SIGNALLING_EFFECTS	95	-0.34806	-1.33723	0.08	0.271599	0.216645	7235	tags=40%, list=20%, signal=32%	CASP9/POMC/NHSL1/TBC1D4/MAPK1/MAP4K5/MGLL/PFKFB2/DUOXA2/MAP2K1/TSHB/ITPR2/RXRA/AKT3/DUOX2/PPARGC1A/TG/SLCO1C1/NPPA/SLC26A4/TSC1/SECISBP2L/ADRB3/SLC5A5/RPS6KA6/DIO2/PRKCQ/ADCY8/ACTL6B/THRA/PRKG2/KLB/THRB/PLCB1/MC4R/NPY/AQP7/PLIN1
PID_REELIN_PATHWAY	PID_REELIN_PATHWAY	28	-0.462507	-1.3812	0.0802139	0.271599	0.216645	9733	tags=61%, list=27%, signal=45%	CBL/FYN/CRKL/PIK3CA/MAP2K7/DAB1/MAP1B/MAP3K11/LRP8/PIK3R1/PAFAH1B1/MAPK8/CDK5R1/MAPT/RELN/GRIN2B/GRIN2A
REACTOME_NS1_MEDIATED_EFFECTS_ON_HOST_PATHWAYS	REACTOME_NS1_MEDIATED_EFFECTS_ON_HOST_PATHWAYS	41	0.53371	1.33438	0.0802326	0.271599	0.216645	10351	tags=54%, list=28%, signal=39%	KPNA2/NDC1/NUP37/ISG15/KPNA7/NUP107/NUP210/NUP205/POM121C/NUP160/NUP54/CPSF4/NUP85/POM121/NUP62/NUP155/RAE1/NUP35/NUP88/NUP188/NUP42/SEC13
REACTOME_RETROGRADE_NEUROTROPHIN_SIGNALLING	REACTOME_RETROGRADE_NEUROTROPHIN_SIGNALLING	14	-0.585983	-1.44132	0.080292	0.271599	0.216645	1328	tags=50%, list=4%, signal=48%	NGF/AP2A2/DNAL4/AP2B1/DNM3/DNM1/SH3GL2
REACTOME_TRNA_PROCESSING	REACTOME_TRNA_PROCESSING	108	0.454128	1.25003	0.0804598	0.27178	0.216789	13383	tags=52%, list=37%, signal=33%	METTL1/NDC1/NUP37/PUS7/NUP107/NUP210/RPP40/NUP205/ADAT3/POM121C/NUP160/NUP54/CPSF4/RAN/NUP85/QTRT2/POM121/ZBTB8OS/NUP62/CLP1/NUP155/POP4/TYW1/TSEN34/RAE1/NUP35/TP53RK/HSD17B10/CDKAL1/TRMT6/NUP88/NUP188/TSEN15/NUP42/ADAT1/SEC13/TRMT61B/CTU1/WDR4/POP7/NUP93/POP1/TRMT13/NUP98/NUP43/THG1L/TRMT10C/THADA/POP5/FTSJ1/NUP153/CSTF2/ADAT2/TRMT112/AAAS/RTRAF
PID_RXR_VDR_PATHWAY	PID_RXR_VDR_PATHWAY	26	-0.457969	-1.3588	0.0808081	0.27257	0.217419	4990	tags=35%, list=14%, signal=30%	RXRA/NCOA1/BCL2/PPARA/SREBF1/THRA/THRB/RXRG/TNF
REACTOME_SUMOYLATION_OF_RNA_BINDING_PROTEINS	REACTOME_SUMOYLATION_OF_RNA_BINDING_PROTEINS	47	0.519157	1.31982	0.0810502	0.272717	0.217536	13832	tags=66%, list=38%, signal=41%	CBX2/NDC1/NUP37/NUP107/NUP210/NUP205/POM121C/NUP160/NUP54/PHC2/NUP85/RNF2/POM121/NUP62/SCMH1/NUP155/RAE1/NUP35/NUP88/NUP188/SUMO2/NUP42/SEC13/NUP93/NUP98/NUP43/NUP153/HNRNPC/AAAS/HNRNPK/UBE2I
WP_NICOTINE_ACTIVITY_ON_DOPAMINERGIC_NEURONS	WP_NICOTINE_ACTIVITY_ON_DOPAMINERGIC_NEURONS	21	-0.514272	-1.41773	0.0810811	0.272717	0.217536	2827	tags=38%, list=8%, signal=35%	DRD4/GNAI1/CHRNB2/KCNK9/KCNK3/ADCY2/CHRNA4/PPP1R1B
REACTOME_GENE_AND_PROTEIN_EXPRESSION_BY_JAK_STAT_SIGNALING_AFTER_INTERLEUKIN_12_STIMULATION	REACTOME_GENE_AND_PROTEIN_EXPRESSION_BY_JAK_STAT_SIGNALING_AFTER_INTERLEUKIN_12_STIMULATION	38	0.538863	1.33323	0.0813679	0.273295	0.217997	8277	tags=47%, list=23%, signal=37%	ANXA2/LMNB1/SERPINB2/MSN/IFNG/SOD2/IL10/CA1/PPIA/RAP1B/CAPZA1/CDC42/CNN2/LCP1/BOLA2B/MIF/PSME2/RPLP0
WP_TP53_NETWORK	WP_TP53_NETWORK	19	0.622344	1.39329	0.0823529	0.276213	0.220325	7132	tags=47%, list=19%, signal=38%	OTX2/TP73/CDKN2A/TP63/MDM2/GADD45A/TP53/BAX/TNFSF10
WP_AUTOPHAGY	WP_AUTOPHAGY	30	-0.452531	-1.39225	0.0828729	0.277566	0.221404	11216	tags=57%, list=31%, signal=39%	MAP1LC3B/PRKAG3/MLST8/AMBRA1/RPTOR/PRKAB2/UVRAG/ATG14/PIK3R4/PIK3C3/ATG9A/PRKAA2/ULK1/RB1CC1/ATG13/DEPTOR/PRKAG2
BIOCARTA_TH1TH2_PATHWAY	BIOCARTA_TH1TH2_PATHWAY	21	0.604547	1.37205	0.0833333	0.278324	0.222009	8802	tags=62%, list=24%, signal=47%	IL2RA/IFNG/HLA-DRA/CD28/CD40LG/IFNGR2/HLA-DRB1/CD40/HLA-DRB5/IL18/NR1I2/CD86/IL4R
REACTOME_ION_CHANNEL_TRANSPORT	REACTOME_ION_CHANNEL_TRANSPORT	183	-0.385634	-1.63315	0.0833333	0.278324	0.222009	4528	tags=33%, list=12%, signal=29%	ATP7B/ANO8/TTYH1/FXYD6/CLCN6/ATP13A4/ASIC4/ATP6V1H/SGK3/TPCN1/ATP6V1C1/STOM/TRPV3/ASIC3/SCNN1D/TTYH2/CALM1/CASQ1/ANO5/TRPV5/ATP2C2/ATP6V0A1/ASIC1/BEST1/ATP10A/TRPM1/FXYD2/UNC79/FXYD1/SGK2/ANO4/UNC80/ATP1B1/TRPM6/CLCN4/ATP9A/ATP8A1/CAMK2G/ATP1A2/ATP1A4/ATP4A/NALCN/TRPM3/ATP1A3/CAMK2B/CLCA4/ATP2B2/FXYD7/ATP6V1G2/WNK2/ATP8A2/TRPC5/RYR1/ANO3/FXYD4/ASIC2/TRPV6/ATP2B3/RYR2/CAMK2A
BIOCARTA_SKP2E2F_PATHWAY	BIOCARTA_SKP2E2F_PATHWAY	10	0.699678	1.37538	0.0838068	0.279121	0.222645	5083	tags=40%, list=14%, signal=34%	CDK2/E2F1/CCNE1/SKP2
REACTOME_HDR_THROUGH_MMEJ_ALT_NHEJ_	REACTOME_HDR_THROUGH_MMEJ_ALT_NHEJ_	10	0.700081	1.37617	0.0838068	0.279121	0.222645	5608	tags=30%, list=15%, signal=25%	POLQ/RBBP8/FEN1
WP_BASE_EXCISION_REPAIR	WP_BASE_EXCISION_REPAIR	31	0.561177	1.35706	0.0840336	0.279485	0.222935	9178	tags=42%, list=25%, signal=31%	NEIL3/POLE2/PCNA/POLD1/POLE/LIG1/FEN1/TDG/POLD3/POLE3/UNG/POLE4/APEX2
WP_HYPERTROPHY_MODEL	WP_HYPERTROPHY_MODEL	20	0.613322	1.38123	0.0843061	0.279758	0.223153	12222	tags=80%, list=33%, signal=53%	VEGFA/IFNG/ANKRD1/CCN1/ATF3/EIF4EBP1/IL18/IL1A/HBEGF/IFRD1/WDR1/IL1R1/DUSP14/EIF4E/MYOG/MSTN
BIOCARTA_PAR1_PATHWAY	BIOCARTA_PAR1_PATHWAY	19	-0.524011	-1.41266	0.0843882	0.279758	0.223153	3331	tags=37%, list=9%, signal=34%	F2/PTK2B/PRKCA/PPP1R12B/PLCB1/ADCY1/PRKCB
REACTOME_THE_ACTIVATION_OF_ARYLSULFATASES	REACTOME_THE_ACTIVATION_OF_ARYLSULFATASES	13	0.663336	1.38281	0.0844687	0.279758	0.223153	8451	tags=62%, list=23%, signal=47%	ARSJ/ARSI/ARSD/SUMF2/ARSL/ARSF/SUMF1/ARSK
REACTOME_ARACHIDONIC_ACID_METABOLISM	REACTOME_ARACHIDONIC_ACID_METABOLISM	59	-0.347905	-1.22757	0.0851064	0.281087	0.224213	3439	tags=24%, list=9%, signal=22%	PTGR2/PON3/CYP8B1/CYP2J2/CYP4B1/ALOX12B/ALOXE3/FAAH/AKR1C3/CYP4A22/CYP1A1/PON1/PTGDS/CYP4A11
REACTOME_NRAGE_SIGNALS_DEATH_THROUGH_JNK	REACTOME_NRAGE_SIGNALS_DEATH_THROUGH_JNK	59	-0.351169	-1.23909	0.0851064	0.281087	0.224213	4865	tags=29%, list=13%, signal=25%	ARHGEF10L/MCF2L/MAPK8/ARHGEF9/ITSN1/PLEKHG5/ARHGEF17/ARHGEF33/TIAM1/ABR/ARHGEF4/ARHGEF37/KALRN/NET1/MCF2/RASGRF2/NGEF
REACTOME_BETA_CATENIN_PHOSPHORYLATION_CASCADE	REACTOME_BETA_CATENIN_PHOSPHORYLATION_CASCADE	17	-0.525903	-1.38264	0.0853659	0.281553	0.224585	6918	tags=59%, list=19%, signal=48%	PPP2R1A/GSK3B/AXIN1/PPP2CB/PPP2R5B/PPP2R5C/FRAT2/APC/FRAT1/PPP2R5A
REACTOME_PLATELET_CALCIUM_HOMEOSTASIS	REACTOME_PLATELET_CALCIUM_HOMEOSTASIS	28	-0.446178	-1.33244	0.0855615	0.281808	0.224788	7756	tags=57%, list=21%, signal=45%	P2RX7/STIM1/P2RX1/SLC8A1/ATP2B1/TRPC3/ITPR2/SLC8A3/CALM1/P2RX5/P2RX6/P2RX2/ITPR1/ATP2B2/ATP2B3/SLC8A2
REACTOME_MAPK3_ERK1_ACTIVATION	REACTOME_MAPK3_ERK1_ACTIVATION	10	0.696214	1.36857	0.0866477	0.284991	0.227326	1536	tags=20%, list=4%, signal=19%	CDK1/IL6
REACTOME_RESPONSE_OF_EIF2AK4_GCN2_TO_AMINO_ACID_DEFICIENCY	REACTOME_RESPONSE_OF_EIF2AK4_GCN2_TO_AMINO_ACID_DEFICIENCY	102	0.454761	1.25034	0.0876827	0.287996	0.229724	13352	tags=54%, list=36%, signal=34%	RPS4Y2/RPL39L/RPL10L/ATF3/DDIT3/RPS3A/TRIB3/RPL39/RPS5/RPS26/RPS7/RPL26L1/RPL9/RPS2/RPS18/RPL41/RPL18A/RPLP0/RPL21/RPSA/CEBPB/RPS15/RPS10/RPL35/RPL17/RPL27/RPS29/RPS15A/RPS19/IMPACT/RPL12/EIF2AK4/RPS27L/RPS14/CEBPG/ASNS/EIF2S1/RPL10A/RPL22L1/EIF2S3/RPS11/EIF2S2/RPS16/RPL29/RPL35A/RPL32/UBA52/RPL23A/RPL36/RPS21/RPL28/RPS8/RPS27/RPS4Y1/RPL10
REACTOME_AUF1_HNRNP_D0_BINDS_AND_DESTABILIZES_MRNA	REACTOME_AUF1_HNRNP_D0_BINDS_AND_DESTABILIZES_MRNA	55	0.49913	1.29026	0.0881696	0.289196	0.230681	15231	tags=75%, list=42%, signal=44%	PSMB9/PSMB8/HSPB1/PSMD8/PSMC2/PSMA7/PSME2/PSMA2/PSMC1/PSMD5/PSMA5/PSMC4/PSMA1/PSMD14/PSMB3/PSMA4/PSMB2/SEM1/PSMB4/PSMB1/PSMA3/PSMD12/PSME1/PSMD2/UBB/PSME3/PSMD11/PSMA6/PSME4/UBA52/PSMD13/PSMB10/PSMD9/PSMD3/PSMB7/PSMD6/EIF4G1/PSMD7/PSMC6/HNRNPD/HSPA8
PID_INTEGRIN4_PATHWAY	PID_INTEGRIN4_PATHWAY	11	0.677253	1.35272	0.0884831	0.289825	0.231183	4214	tags=36%, list=12%, signal=32%	LAMB1/LAMC1/LAMC2/LAMA2
REACTOME_SUMOYLATION_OF_SUMOYLATION_PROTEINS	REACTOME_SUMOYLATION_OF_SUMOYLATION_PROTEINS	35	0.544575	1.3377	0.0887574	0.29018	0.231466	12739	tags=66%, list=35%, signal=43%	NDC1/NUP37/NUP107/NUP210/NUP205/POM121C/NUP160/NUP54/NUP85/POM121/NUP62/NUP155/RAE1/NUP35/NUP88/NUP188/SUMO2/NUP42/SEC13/NUP93/NUP98/NUP43/NUP153
PID_AVB3_OPN_PATHWAY	PID_AVB3_OPN_PATHWAY	31	0.557787	1.34886	0.0888355	0.29018	0.231466	5674	tags=29%, list=15%, signal=25%	MMP9/PLAU/VAV3/SPP1/ITGB3/MMP2/CD44/MAP3K1/CDC42
WP_IL10_ANTIINFLAMMATORY_SIGNALING_PATHWAY	WP_IL10_ANTIINFLAMMATORY_SIGNALING_PATHWAY	12	0.667509	1.36428	0.0896552	0.290958	0.232086	9570	tags=67%, list=26%, signal=49%	IL6/HMOX1/IL10/STAT1/IL10RB/IL1A/IL10RA/STAT3
REACTOME_FATTY_ACIDS	REACTOME_FATTY_ACIDS	15	-0.566694	-1.42079	0.0898438	0.290958	0.232086	7537	tags=80%, list=21%, signal=64%	CYP4F2/CYP4F3/CYP4F11/CYP4F12/CYP2A13/CYP2D6/CYP2F1/CYP2J2/CYP2A7/CYP4B1/CYP4A22/CYP4A11
BIOCARTA_PROTEASOME_PATHWAY	BIOCARTA_PROTEASOME_PATHWAY	19	0.616443	1.38007	0.0901961	0.290958	0.232086	11012	tags=68%, list=30%, signal=48%	RPN2/PSMA7/PSMA2/RPN1/UBE2A/PSMA5/PSMA1/PSMB3/PSMA4/PSMB2/PSMB4/PSMB1/PSMA3
BIOCARTA_TOB1_PATHWAY	BIOCARTA_TOB1_PATHWAY	19	0.613772	1.3741	0.0901961	0.290958	0.232086	8527	tags=63%, list=23%, signal=48%	IL2RA/IFNG/TGFB2/CD28/CD3G/CD3D/CD3E/TGFBR1/CD247/TGFBR2/TGFB1/TGFB3
WP_NUCLEOTIDE_METABOLISM	WP_NUCLEOTIDE_METABOLISM	19	0.615248	1.3774	0.0901961	0.290958	0.232086	9793	tags=58%, list=27%, signal=42%	RRM2/PRPS2/DHFR/POLD1/SAT1/RRM1/ADSL/NME2/IMPDH1/SRM/POLA1
REACTOME_RESPONSE_TO_ELEVATED_PLATELET_CYTOSOLIC_CA2_	REACTOME_RESPONSE_TO_ELEVATED_PLATELET_CYTOSOLIC_CA2_	131	0.440392	1.22843	0.0904419	0.290958	0.232086	7367	tags=37%, list=20%, signal=30%	TIMP1/VEGFA/F13A1/THBS1/ORM1/SERPINE1/TAGLN2/CD36/ITGB3/IGF2/RARRES2/SERPINA3/SERPINA1/FN1/CALU/PPBP/TGFB2/ACTN1/TMSB4X/PDGFA/FGG/SERPING1/MMRN1/PPIA/PROS1/HGF/FLNA/ANXA5/SRGN/CFD/CD109/CD63/SPP2/VWF/FAM3C/PECAM1/ECM1/MANF/CTSW/PFN1/LGALS3BP/PLEK/TOR4A/HSPA5/LHFPL2/ACTN4/A2M/FERMT3/LEFTY2
WP_FOCAL_ADHESION	WP_FOCAL_ADHESION	198	0.423339	1.20534	0.0905433	0.290958	0.232086	7037	tags=32%, list=19%, signal=26%	IBSP/COL1A1/COL1A2/COL4A1/COL6A2/VEGFA/COL5A2/THBS1/COL4A2/LAMB1/EGFR/VAV3/SPP1/ITGB3/ITGA4/PDGFD/LAMC1/ITGA5/FN1/TNC/BIRC3/CAV2/FLNC/MYL12A/ACTN1/ZYX/ITGA1/MYL9/MET/LAMC3/ITGA2/PDGFA/ITGA3/CAV1/SHC1/HGF/FLNA/RAP1B/LAMC2/COMP/RAC2/ITGA7/LAMA2/LAMA4/ITGB1/COL2A1/VWF/ITGA11/TXK/CDC42/TNN/VASP/THBS3/THBS4/MYL12B/ERBB2/CCND2/ITGA10/PDGFRB/ACTN4/DIAPH1/MYL10/COL4A6
BIOCARTA_IGF1R_PATHWAY	BIOCARTA_IGF1R_PATHWAY	23	-0.480353	-1.37028	0.0909091	0.290958	0.232086	9778	tags=70%, list=27%, signal=51%	BAD/PIK3CA/IRS1/PRKAR1A/HRAS/MAPK1/PIK3R1/PRKAR2B/MAP2K1/PRKACB/IGF1R/YWHAH/MAPK3/PRKACG/PRKAR1B/ADCY1
PID_CONE_PATHWAY	PID_CONE_PATHWAY	23	-0.467663	-1.33408	0.0909091	0.290958	0.232086	5126	tags=39%, list=14%, signal=34%	RGS9BP/GNB5/CNGB3/GUCA1B/PDE6H/PDE6C/RGS9/SLC24A2/GUCA1C
REACTOME_ADRENALINE_NORADRENALINE_INHIBITS_INSULIN_SECRETION	REACTOME_ADRENALINE_NORADRENALINE_INHIBITS_INSULIN_SECRETION	28	-0.436548	-1.30368	0.0909091	0.290958	0.232086	5624	tags=46%, list=15%, signal=39%	CACNB3/GNG8/GNB5/CACNA1D/GNAI1/CACNA1C/CACNB2/CACNA2D2/ADCY5/ADRA2A/ADRA2C/GNG3/GNG13
REACTOME_L1CAM_INTERACTIONS	REACTOME_L1CAM_INTERACTIONS	121	-0.300531	-1.23244	0.0909091	0.290958	0.232086	3543	tags=31%, list=10%, signal=28%	ALCAM/SPTBN1/CNTNAP1/MAPK3/SPTAN1/L1CAM/RPS6KA6/SCN1A/NCAM1/DLG3/ANK2/KCNQ2/SHTN1/RPS6KA5/ANK1/PAK1/DLG4/SPTBN2/KCNQ3/CNTN1/SCN11A/DNM3/CNTN6/ANK3/TUBA8/SPTBN4/CNTN2/SCN2A/TUBB4A/SCN8A/SCN1B/SPTB/SCN3B/DNM1/SH3GL2/TUBA4A/SCN2B
REACTOME_MRNA_EDITING	REACTOME_MRNA_EDITING	10	0.691969	1.36023	0.0909091	0.290958	0.232086	4105	tags=40%, list=11%, signal=36%	APOBEC3B/APOBEC4/APOBEC3C/APOBEC3A
REACTOME_PHASE_I_FUNCTIONALIZATION_OF_COMPOUNDS	REACTOME_PHASE_I_FUNCTIONALIZATION_OF_COMPOUNDS	102	-0.311736	-1.21848	0.0909091	0.290958	0.232086	5114	tags=31%, list=14%, signal=27%	NCOA2/RXRA/CYP7B1/CYP26A1/NCOA1/CYP2D6/CYP2F1/CYP3A4/SMOX/CYP2C18/ARNT2/ALDH1A1/EPHX1/CYP26C1/PAOX/CYP8B1/CYP3A43/ACSS1/MAOA/ADH1B/CYP2J2/CYP2A6/CYP2A7/FMO2/CYP4B1/CYP26B1/CYP2E1/CYP4A22/CYP1A1/CYP46A1/ALDH2/CYP4A11
WP_METAPATHWAY_BIOTRANSFORMATION_PHASE_I_AND_II	WP_METAPATHWAY_BIOTRANSFORMATION_PHASE_I_AND_II	184	-0.318471	-1.35821	0.0909091	0.290958	0.232086	4944	tags=26%, list=13%, signal=22%	GSTM2/AKR1C2/CYP7B1/CYP26A1/HS3ST6/CYP2D6/GSTM3/CYP2F1/CYP3A4/CYP2C18/UGT2A3/GSTM5/BAAT/EPHX1/CHST9/CYP26C1/GAL3ST1/CYP8B1/CYP3A43/HS3ST5/KCNAB1/HS3ST2/NAT8/CYP2J2/CYP2A6/CYP2A7/FMO2/CYP4B1/GSTO2/CYP26B1/NDST3/NAT8L/GPX3/AKR1C3/CYP2E1/NDST4/AKR1C1/CYP4Z1/CYP1A1/CYP46A1/CYP4X1/CHST1/CYP17A1/HS6ST3/KCNAB2/HS3ST4/SULT4A1
WP_RAS_SIGNALING	WP_RAS_SIGNALING	184	-0.378653	-1.61487	0.0909091	0.290958	0.232086	5649	tags=34%, list=15%, signal=29%	GAB2/KIT/GNG8/MAP2K1/PIK3CB/RASA4/NF1/PLAAT3/PTPN11/AKT3/KSR1/PLA2G4B/RAB5B/GNB5/MAPK8/MRAS/RASGRP1/FGFR3/PRKACB/JMJD7-PLA2G4B/IGF1R/SYNGAP1/TTBK1/MAPK3/PLA2G4E/PLA1A/MAPK9/CALM1/PRKCA/RASA4B/PRKACG/SHC2/PLA2G4D/TIAM1/CALM3/PLA2G4C/PLA2G6/PAK3/PAK1/SHC3/FGFR2/FLT3/MAPK10/PAK5/RAPGEF5/FOXO4/NTRK2/BUB1B-PAK6/PAK6/RASGRF2/RASAL1/GRIN2B/GNG3/PRKCB/GRIN2A/GNG13/RASGRF1/CALML5/CALML3/KSR2/GRIN1/PRKCG
BIOCARTA_PYK2_PATHWAY	BIOCARTA_PYK2_PATHWAY	27	-0.445722	-1.32717	0.0913978	0.292129	0.233021	6800	tags=48%, list=19%, signal=39%	BCAR1/GNAQ/MAPK1/MAP2K1/MAP2K4/MAPK8/MAPK3/CALM1/PTK2B/PRKCA/CALM3/PAK1/PRKCB
WP_ENDOPLASMIC_RETICULUM_STRESS_RESPONSE_IN_CORONAVIRUS_INFECTION	WP_ENDOPLASMIC_RETICULUM_STRESS_RESPONSE_IN_CORONAVIRUS_INFECTION	46	-0.3818	-1.2896	0.0916031	0.292392	0.23323	4535	tags=33%, list=12%, signal=29%	PPP1R12C/PPP1R7/MAPK8/PPP1R9B/BCL2/PPP1R14A/PPP1R3C/PPP1R9A/PPP1R13B/PPP1R12B/PPP1R3E/PPP1R3F/PPP1R16B/PPP1R1A/PPP1R1B
REACTOME_SUMOYLATION_OF_TRANSCRIPTION_FACTORS	REACTOME_SUMOYLATION_OF_TRANSCRIPTION_FACTORS	20	0.606013	1.36477	0.0920882	0.293547	0.234151	6607	tags=35%, list=18%, signal=29%	TFAP2B/CDKN2A/MDM2/TFAP2A/TP53/HIC1/TFAP2C
REACTOME_MECP2_REGULATES_NEURONAL_RECEPTORS_AND_CHANNELS	REACTOME_MECP2_REGULATES_NEURONAL_RECEPTORS_AND_CHANNELS	18	-0.514365	-1.36117	0.092437	0.294264	0.234723	5645	tags=44%, list=15%, signal=38%	TRPC3/GPRIN1/PTPN4/GRIA2/OPRK1/GRIN2B/GRIN2A/OPRM1
PID_TCPTP_PATHWAY	PID_TCPTP_PATHWAY	42	0.520071	1.29961	0.0930233	0.295594	0.235784	9818	tags=40%, list=27%, signal=30%	VEGFA/EGFR/KPNA2/ITGA1/MET/SHC1/HGF/ITGB1/STAT1/PDGFRB/JAK3/PTPN2/KDR/PIK3R3/STAT3/LMAN1/PTPN1
REACTOME_ASPARTATE_AND_ASPARAGINE_METABOLISM	REACTOME_ASPARTATE_AND_ASPARAGINE_METABOLISM	11	-0.606242	-1.40032	0.0931034	0.295594	0.235784	2529	tags=55%, list=7%, signal=51%	SLC25A12/FOLH1/GOT1/NAT8L/ASPA/ASPG
WP_NUCLEOTIDE_EXCISION_REPAIR	WP_NUCLEOTIDE_EXCISION_REPAIR	44	0.520154	1.30438	0.0933489	0.295978	0.236091	10971	tags=48%, list=30%, signal=33%	POLE2/PCNA/RFC3/RFC2/RPA3/RFC4/POLD1/POLE/LIG1/GTF2H2C/POLD3/DDB2/POLE3/GTF2H2/POLE4/ERCC8/RFC5/RPA2/CDK7/RPA1/POLD2
BIOCARTA_BAD_PATHWAY	BIOCARTA_BAD_PATHWAY	25	-0.4736	-1.37516	0.0935961	0.296367	0.236401	6717	tags=52%, list=18%, signal=42%	MAPK1/PIK3R1/KIT/PRKAR2B/PRKACB/IGF1R/YWHAH/MAPK3/BCL2/IL3RA/PRKACG/PRKAR1B/ADCY1
KEGG_TAURINE_AND_HYPOTAURINE_METABOLISM	KEGG_TAURINE_AND_HYPOTAURINE_METABOLISM	10	-0.642353	-1.45245	0.0939597	0.296728	0.236689	3122	tags=40%, list=9%, signal=37%	ADO/BAAT/GAD1/GAD2
REACTOME_ORGANIC_ANION_TRANSPORTERS	REACTOME_ORGANIC_ANION_TRANSPORTERS	10	-0.643795	-1.45572	0.0939597	0.296728	0.236689	3725	tags=60%, list=10%, signal=54%	SLC5A5/SLC25A22/SLC17A6/SLC25A18/SLC5A8/SLC17A7
PID_TOLL_ENDOGENOUS_PATHWAY	PID_TOLL_ENDOGENOUS_PATHWAY	24	0.576728	1.34182	0.0942211	0.297159	0.237033	7936	tags=46%, list=22%, signal=36%	S100A8/S100A9/BGN/LY96/MYD88/CD14/TLR1/TLR2/IRAK2/IRAK4/TLR3
PID_AR_NONGENOMIC_PATHWAY	PID_AR_NONGENOMIC_PATHWAY	31	-0.438083	-1.34283	0.0946746	0.298194	0.237858	8718	tags=52%, list=24%, signal=39%	PIK3CA/PLCB3/GNRH1/SRC/PTK2/HRAS/SHBG/MAPK1/PIK3R1/MAP2K1/PELP1/MAPK3/GNAZ/GNAI1/GNAO1/PLCB1
