# Supplementary material for: HELLPAR/RRM2 axis related to HMMR as novel prognostic biomarker in gliomas
Source: BMC Cancer. 2023 Feb 7;23:125. doi: 10.1186/s12885-023-10596-w (PMC9903609; doi:10.1186/s12885-023-10596-w)
Supplement: Supplementary file 1 — Additional file 1: Table S1. Univariate and multivariate analysis of demographic and clinical characteristics that correlate with OS of gliomas patients (CGGA database). Table S2. DEmRNAs in high and low HMMR expression gliomas samples (TCGA database). Table S3. Functional enrichment analysis for DEmRNAs based on HMMR expression. Table S4. GSEA analysis associated with HMMR. Table S5. DEmRNAs in GSE4290. Table S6. overlapped DEmRNAs. Table S7. Enrichment analysis of 41 DEmRNAs. Table S8. DEmRNAs-miRNA analysis. Table S9. DEmiRNAs in high and low HMMR expression gliomas samples (TCGA database). Table S10. DElncRNAs in high and low HMMR expression gliomas samples (TCGA database). Table S11. Univariate and multivariate analysis of demographic and clinical characteristics that correlate with OS of gliomas patients (TGGA database). Table S12. Correlation analysis of RRM2 (TCGA database). Table S13. Enrichment analysis of the correlated genes (correlation coefficient over 0.8) of RRM2 in gliomas. Table S14. Univariate and multivariate analysis of demographic and clinical characteristics that correlate with OS of gliomas patients (TGGA database). [file 12885_2023_10596_MOESM1_ESM.zip › Table S5 GSE4290 DEGs.xlsx]

## Sheet: 差异分析_自选样本
Table S5. DEmRNAs in GSE4290
id	logFC	AveExpr	t	P.Value	adj.P.Val	B	Gene.Symbol
201292_at	5.31407	8.30581	12.208	2.1471e-25	6.64221e-22	47.0098	TOP2A
244118_at	-4.66786	7.73761	-6.65736	3.21904e-10	3.41039e-09	12.8236	GABRA1
206384_at	-4.6447	6.44094	-9.36143	3.09826e-17	3.06941e-15	28.5982	CACNG3
204162_at	4.53317	6.57534	11.0416	5.32544e-22	3.60383e-19	39.3484	NDC80
231771_at	-4.4163	7.08714	-6.07837	7.01602e-09	5.5248e-08	9.83434	GJB6
214788_x_at	-4.27191	7.15481	-8.22126	3.78194e-14	1.14864e-12	21.6452	DDN
1554524_a_at	-4.20475	6.50653	-7.66841	1.03122e-12	2.001e-11	18.4171	OLFM3
205551_at	-4.18262	8.97037	-7.36685	5.97466e-12	9.45079e-11	16.7039	SV2B
205827_at	-4.00972	8.93053	-6.5755	5.0265e-10	5.07218e-09	12.3907	CCK
238061_at	-3.96347	7.44419	-8.02383	1.24614e-13	3.1822e-12	20.4802	LGI3
207035_at	-3.87256	5.64141	-16.4355	9.69948e-38	2.10042e-33	74.8244	SLC30A3
204825_at	3.75353	7.57203	9.67891	4.04699e-18	5.61779e-16	30.5917	MELK
232003_at	-3.74998	7.52048	-8.91229	5.30694e-16	3.15719e-14	25.8175	PNMAL2
242344_at	-3.74612	9.2071	-6.63748	3.58808e-10	3.75724e-09	12.7182	GABRB2
231489_x_at	-3.73746	8.86444	-8.0076	1.37368e-13	3.47918e-12	20.3851	CREG2
224650_at	-3.72718	7.84937	-8.16423	5.34389e-14	1.53274e-12	21.3074	MAL2
210408_s_at	-3.72219	7.03683	-8.73774	1.57902e-15	8.0267e-14	24.7506	CPNE6
225655_at	3.6522	9.9705	12.6361	1.19429e-26	8.62076e-23	49.8412	UHRF1
228903_at	-3.63317	5.64906	-13.0775	6.04517e-28	6.54541e-24	52.7644	CES4A
204712_at	-3.61514	7.79029	-6.28564	2.37294e-09	2.07452e-08	10.8847	WIF1
209040_s_at	3.60854	8.73034	9.7121	3.26731e-18	4.81317e-16	30.8013	PSMB8
219937_at	-3.57438	6.52011	-7.17399	1.80362e-11	2.57805e-10	15.6273	TRHDE
228762_at	3.53404	9.59188	9.01892	2.71574e-16	1.82638e-14	26.4731	LFNG
1568612_at	-3.50792	8.9111	-6.18913	3.94188e-09	3.27431e-08	10.3928	GABRG2
219308_s_at	-3.50323	10.3211	-9.17021	1.04458e-16	8.34704e-15	27.4083	AK5
237250_at	-3.50108	8.48139	-7.40624	4.75903e-12	7.7312e-11	16.9256	RP11-320H14.1
230923_at	-3.47437	8.1526	-7.96139	1.8121e-13	4.41904e-12	20.1145	FAM19A1
230303_at	-3.46656	9.53499	-8.70471	1.9391e-15	9.54345e-14	24.5497	SYNPR
220045_at	-3.46457	7.33109	-9.80472	1.7962e-18	2.99205e-16	31.3874	NEUROD6
227860_at	3.45853	8.12635	8.97358	3.61211e-16	2.31421e-14	26.194	CPXM1
231213_at	-3.45461	9.0966	-9.09752	1.65428e-16	1.23105e-14	26.9583	PDE1A
227053_at	-3.42272	9.064	-7.23664	1.26179e-11	1.86385e-10	15.9754	PACSIN1
229039_at	-3.40013	10.3862	-7.92479	2.25538e-13	5.30872e-12	19.9009	SYN2
206803_at	-3.39799	5.91235	-7.4637	3.41135e-12	5.73101e-11	17.2502	PDYN
206243_at	3.37461	9.87071	9.64317	5.09451e-18	6.8951e-16	30.3662	TIMP4
202718_at	3.35735	10.2392	5.50199	1.26733e-07	7.61909e-07	7.03883	IGFBP2
218755_at	3.3177	6.62361	7.43163	4.10869e-12	6.76092e-11	17.0689	KIF20A
214044_at	-3.31078	7.74232	-8.05835	1.01256e-13	2.65178e-12	20.683	RYR2
229770_at	-3.30515	6.85422	-8.05725	1.01927e-13	2.66558e-12	20.6765	GLT1D1
213921_at	-3.3011	8.98115	-10.7089	4.83664e-21	2.55457e-18	37.1858	SST
202018_s_at	3.29338	7.06808	4.01106	8.83275e-05	0.000306037	0.789393	LTF
219148_at	3.29274	8.19929	9.65124	4.83634e-18	6.62854e-16	30.4171	PBK
205691_at	-3.29263	9.45586	-7.60858	1.46527e-12	2.74247e-11	18.0744	SYNGR3
235375_x_at	-3.29145	6.99323	-7.6107	1.44717e-12	2.71329e-11	18.0865	TTC9B
233002_at	-3.2746	7.34957	-7.28395	9.62436e-12	1.45136e-10	16.2392	PPP4R4
215267_s_at	-3.27047	7.26696	-7.61712	1.39368e-12	2.62437e-11	18.1233	SLC8A2
215241_at	-3.26388	7.57624	-8.41456	1.16282e-14	4.17594e-13	22.798	ANO3
205113_at	-3.25369	9.09994	-6.68123	2.82521e-10	3.03924e-09	12.9504	NEFM
219140_s_at	-3.25259	7.46403	-7.90733	2.50327e-13	5.79148e-12	19.799	RBP4
203000_at	-3.25255	10.4634	-5.62134	7.06723e-08	4.49459e-07	7.60188	STMN2
219277_s_at	-3.24378	7.37983	-6.67332	2.95025e-10	3.16119e-09	12.9084	OGDHL
205814_at	-3.22466	8.96727	-8.65739	2.60133e-15	1.20884e-13	24.2623	GRM3
210016_at	-3.20786	9.49682	-6.28047	2.43862e-09	2.12497e-08	10.8582	MYT1L
231783_at	-3.19249	7.52736	-7.13465	2.25541e-11	3.14494e-10	15.4096	CHRM1
214120_at	-3.1769	8.34823	-7.8717	3.0957e-13	6.97579e-12	19.5916	RFPL1S
224209_s_at	-3.1577	9.82084	-8.8097	1.00831e-15	5.52783e-14	25.1894	GDA
223708_at	-3.157	7.83764	-7.19909	1.56342e-11	2.26764e-10	15.7665	C1QTNF4
232735_at	-3.15395	7.10244	-8.61246	3.43616e-15	1.5194e-13	23.9901	ANKRD34A
1564040_a_at	-3.14962	7.86168	-6.80072	1.46412e-10	1.69639e-09	13.5894	TMEM235
208359_s_at	-3.14824	8.75307	-7.71856	7.67384e-13	1.54871e-11	18.7055	KCNJ4
204337_at	-3.14289	10.3083	-7.32633	7.54501e-12	1.16789e-10	16.4764	RGS4
209877_at	-3.14236	7.32093	-8.72491	1.71031e-15	8.53382e-14	24.6725	SNCG
238021_s_at	3.11344	8.63114	6.61656	4.02123e-10	4.15437e-09	12.6075	CRNDE
239148_at	3.11262	6.17649	8.9807	3.45401e-16	2.23227e-14	26.2378	MARVELD3
205874_at	-3.10146	6.47566	-8.30439	2.28056e-14	7.40413e-13	22.1395	ITPKA
229638_at	3.08736	7.87326	9.78725	2.01105e-18	3.24995e-16	31.2767	IRX3
221916_at	-3.08578	10.4101	-6.5648	5.32657e-10	5.34508e-09	12.3344	NEFL
242036_x_at	-3.08522	8.38949	-7.37408	5.73079e-12	9.10494e-11	16.7445	ATP2B3
206552_s_at	-3.07937	8.2768	-6.66495	3.08827e-10	3.28632e-09	12.8639	TAC1
206089_at	-3.0754	7.12989	-7.91929	2.33079e-13	5.44479e-12	19.8687	NELL1
219896_at	-3.07319	8.21256	-7.54127	2.17198e-12	3.86795e-11	17.6905	CALY
207826_s_at	3.06691	11.363	9.70534	3.4129e-18	4.96016e-16	30.7586	ID3
205440_s_at	-3.0649	6.89042	-7.93976	2.0624e-13	4.9295e-12	19.9882	NPY1R
219425_at	-3.06023	9.37212	-7.98938	1.53231e-13	3.8361e-12	20.2783	SULT4A1
1556096_s_at	-3.05837	7.44338	-6.18718	3.98212e-09	3.30267e-08	10.3829	UNC13C
240402_at	-3.0529	6.50687	-8.27974	2.65018e-14	8.51055e-13	21.9927	KIRREL3
210040_at	-3.04172	9.7527	-7.74509	6.56125e-13	1.34677e-11	18.8584	SLC12A5
203989_x_at	3.03263	9.92588	12.0175	7.74363e-25	2.0961e-21	45.7525	F2R
229254_at	-3.03112	8.41077	-8.36737	1.55242e-14	5.27751e-13	22.5155	MFSD4
207714_s_at	3.02753	7.28255	5.485	1.37623e-07	8.19872e-07	6.9594	SERPINH1
203213_at	3.02744	8.43587	8.66863	2.42613e-15	1.14712e-13	24.3305	CDK1
201983_s_at	3.02684	12.1484	8.28654	2.54269e-14	8.2182e-13	22.0332	EGFR
213456_at	-3.02071	5.78212	-7.70483	8.32123e-13	1.66386e-11	18.6265	SOSTDC1
219659_at	-3.01936	8.58277	-7.8945	2.70243e-13	6.19271e-12	19.7243	ATP8A2
204230_s_at	-3.01881	10.2414	-8.18079	4.83414e-14	1.41464e-12	21.4053	SLC17A7
218657_at	-3.01786	7.13087	-8.56609	4.57678e-15	1.91332e-13	23.7097	RAPGEFL1
242002_at	-3.0054	8.1711	-6.79013	1.55234e-10	1.78618e-09	13.5325	NKAIN2
238426_at	-3.00488	8.4667	-6.40404	1.26504e-09	1.17021e-08	11.4948	TMEM130
218542_at	3.00069	6.41796	7.48525	3.00997e-12	5.15672e-11	17.3723	CEP55
212750_at	-2.99298	9.15797	-6.51634	6.9223e-10	6.77372e-09	12.08	PPP1R16B
236532_at	-2.9897	7.25392	-6.57631	5.00452e-10	5.0547e-09	12.395	C11orf87
204081_at	-2.98332	11.1206	-7.04185	3.8112e-11	5.05089e-10	14.8988	NRGN
1554012_at	-2.96745	5.92907	-6.53951	6.108e-10	6.04519e-09	12.2015	RSPO2
241833_at	-2.96577	9.04437	-6.32769	1.89935e-09	1.6996e-08	11.1005	PEX5L
221288_at	-2.9629	6.43487	-7.01235	4.49961e-11	5.8769e-10	14.7372	GPR22
206135_at	-2.96146	7.92542	-5.52669	1.12379e-07	6.8397e-07	7.15466	ST18
233499_at	-2.95297	7.89247	-8.55859	4.79377e-15	1.99633e-13	23.6644	LRRC7
203999_at	-2.95002	11.4082	-7.17996	1.74344e-11	2.50193e-10	15.6604	SYT1
207261_at	2.94526	6.12241	5.67879	5.31976e-08	3.47195e-07	7.87595	CNGA3
230781_at	2.93901	8.42307	5.36399	2.46426e-07	1.39439e-06	6.39852	LINC01088
228973_at	-2.93624	8.81963	-8.38724	1.37471e-14	4.77839e-13	22.6343	DLG2
205489_at	-2.93405	9.77023	-8.6074	3.54527e-15	1.55096e-13	23.9595	CRYM
239575_at	-2.93163	9.5246	-10.5043	1.86557e-20	7.08754e-18	35.8627	OPALIN
228010_at	-2.9287	10.425	-7.85497	3.41981e-13	7.57994e-12	19.4944	PPP2R2C
230560_at	-2.92863	9.24089	-7.07129	3.22826e-11	4.33404e-10	15.0605	STXBP6
215005_at	-2.92753	7.65898	-7.50185	2.73292e-12	4.72723e-11	17.4664	NECAB2
235468_at	-2.92447	9.41942	-7.3897	5.23651e-12	8.39976e-11	16.8324	RBFOX3
205454_at	-2.92311	8.53131	-8.38054	1.43223e-14	4.923e-13	22.5943	HPCA
235614_at	-2.90624	6.97863	-6.95982	6.04165e-11	7.58885e-10	14.4504	TMEM151A
206899_at	-2.90589	7.2654	-4.48429	1.29611e-05	5.24524e-05	2.60588	NTSR2
226086_at	-2.90374	9.7151	-7.83643	3.81828e-13	8.37739e-12	19.3868	SYT13
242524_at	-2.90178	7.68683	-7.30862	8.35361e-12	1.27843e-10	16.3772	CBLN4
205352_at	-2.89577	10.7919	-8.24582	3.25779e-14	1.00782e-12	21.791	SERPINI1
221539_at	2.89268	8.65449	11.3788	5.62018e-23	5.79547e-20	41.5527	EIF4EBP1
241399_at	-2.88553	7.68345	-6.66505	3.08661e-10	3.28617e-09	12.8645	FAM19A2
207853_s_at	-2.88314	8.73347	-6.90267	8.31407e-11	1.01375e-09	14.1398	SNCB
202580_x_at	2.88049	6.61409	6.4692	8.92294e-10	8.53096e-09	11.8335	FOXM1
1552879_a_at	-2.87596	6.15777	-9.42716	2.03643e-17	2.15116e-15	29.0092	ATOH7
218546_at	-2.87005	9.62425	-9.39816	2.45087e-17	2.50347e-15	28.8278	C1orf115
231151_at	-2.86842	6.23899	-7.72363	7.44783e-13	1.50731e-11	18.7347	DLGAP3
232010_at	-2.86841	7.39915	-5.44168	1.69702e-07	9.92142e-07	6.75759	FSTL5
213558_at	-2.86424	9.01666	-10.6309	8.09285e-21	3.8098e-18	36.6813	PCLO
206906_at	-2.86051	7.36587	-8.23048	3.57594e-14	1.0922e-12	21.6999	ICAM5
207299_s_at	-2.85195	7.37498	-7.04528	3.7384e-11	4.96048e-10	14.9176	GRM1
205325_at	-2.85068	9.65758	-7.53128	2.30226e-12	4.0632e-11	17.6337	PHYHIP
241672_at	-2.84876	7.76358	-11.7745	3.96698e-24	9.54499e-21	44.1512	SERTM1
233150_at	-2.84851	4.99211	-8.69635	2.04251e-15	9.96185e-14	24.4988	GALNTL5
204953_at	-2.84811	9.89988	-6.02496	9.24395e-09	7.06094e-08	9.56739	SNAP91
230896_at	-2.84429	5.39798	-6.29043	2.31362e-09	2.02758e-08	10.9092	BEND4
203240_at	2.84272	9.67002	7.01089	4.53679e-11	5.91476e-10	14.7292	FCGBP
204697_s_at	-2.84163	9.19467	-5.95244	1.34095e-08	9.93444e-08	9.20746	CHGA
235342_at	-2.83781	9.62856	-6.13873	5.12837e-09	4.15086e-08	10.1378	SPOCK3
219772_s_at	-2.83681	4.66582	-8.10593	7.60146e-14	2.07056e-12	20.9631	SMPX
204684_at	-2.83535	9.735	-7.60083	1.53334e-12	2.85261e-11	18.0301	NPTX1
213108_at	-2.83229	8.90212	-7.79439	4.90042e-13	1.0414e-11	19.1432	CAMK2A
233305_at	-2.82793	7.49039	-7.38555	5.36359e-12	8.56552e-11	16.809	NECAB1
206577_at	-2.82306	6.36299	-8.27712	2.69289e-14	8.61368e-13	21.9771	VIP
235070_at	-2.82298	9.3661	-9.13355	1.31736e-16	1.00804e-14	27.1812	RBFOX1
218678_at	2.82225	11.9306	12.2233	1.93671e-25	6.64221e-22	47.1109	NES
1557475_at	-2.81649	5.67382	-6.91193	7.89574e-11	9.66002e-10	14.19	LINC00507
214652_at	-2.8162	5.33574	-7.78373	5.22009e-13	1.105e-11	19.0816	DRD1
213938_at	-2.81349	9.19676	-10.3566	4.92365e-20	1.56796e-17	34.9116	ERC2
218355_at	2.81334	7.50229	8.68671	2.16856e-15	1.04125e-13	24.4403	KIF4A
203797_at	-2.81297	11.432	-6.98044	5.38241e-11	6.85221e-10	14.5629	VSNL1
230238_at	-2.80928	8.89911	-7.87268	3.07764e-13	6.94233e-12	19.5973	SOWAHA
236456_at	-2.80274	8.5713	-7.77106	5.62687e-13	1.17843e-11	19.0083	PTPN5
202178_at	-2.80174	9.78626	-6.62379	3.86605e-10	4.01917e-09	12.6457	PRKCZ
243998_at	-2.79532	6.78051	-6.69169	2.66791e-10	2.88385e-09	13.0061	KRT222
207383_s_at	-2.7898	4.85312	-8.65598	2.62406e-15	1.21679e-13	24.2538	RHBDL1
214811_at	-2.78928	8.44067	-7.99829	1.4526e-13	3.65344e-12	20.3305	RIMBP2
206213_at	-2.78891	7.21073	-8.95549	4.04685e-16	2.51102e-14	26.0827	WNT10B
233059_at	-2.78744	8.88281	-7.82685	4.04196e-13	8.79684e-12	19.3312	KCNJ3
229345_at	-2.78084	5.92838	-7.58486	1.68362e-12	3.09125e-11	17.9389	RTN4RL2
230765_at	-2.76551	7.03981	-8.27958	2.65279e-14	8.51055e-13	21.9918	NWD2
231911_at	-2.76529	10.3624	-6.16166	4.55038e-09	3.71844e-08	10.2537	ERMN
229818_at	-2.75764	8.22028	-8.09456	8.14132e-14	2.1848e-12	20.8961	SVOP
213040_s_at	-2.75318	9.5372	-8.64126	2.87478e-15	1.31748e-13	24.1645	NPTXR
208321_s_at	-2.75194	8.0482	-5.77998	3.21125e-08	2.19645e-07	8.36332	CABP1
204428_s_at	2.75108	7.55593	7.36966	5.87853e-12	9.31914e-11	16.7197	LCAT
227702_at	-2.74389	7.2797	-8.95108	4.16047e-16	2.55227e-14	26.0556	CYP4X1
205531_s_at	-2.73772	6.65041	-7.68721	9.23162e-13	1.81902e-11	18.5252	GLS2
209685_s_at	-2.73133	10.4465	-9.51102	1.19053e-17	1.37132e-15	29.5348	PRKCB
225792_at	-2.72462	7.44085	-7.96686	1.75373e-13	4.30578e-12	20.1465	HOOK1
204466_s_at	-2.72227	10.591	-9.1993	8.68743e-17	7.23562e-15	27.5888	SNCA
228262_at	-2.71992	7.81831	-6.99535	4.95041e-11	6.36209e-10	14.6443	MAP7D2
230137_at	-2.71588	8.15279	-8.27219	2.77483e-14	8.83662e-13	21.9478	TMEM155
220302_at	2.71587	5.94666	7.68547	9.3269e-13	1.8328e-11	18.5151	MAK
233076_at	-2.71206	6.89415	-6.3258	1.91856e-09	1.71431e-08	11.0908	JAKMIP3
221914_at	-2.71006	10.3936	-7.94347	2.01716e-13	4.83739e-12	20.0099	SYN1
210135_s_at	2.70688	7.00724	5.24526	4.3276e-07	2.32368e-06	5.85702	SHOX2
205630_at	-2.70612	7.12321	-8.84543	8.06575e-16	4.60854e-14	25.4078	CRH
212670_at	2.70339	8.09751	7.88491	2.86138e-13	6.50934e-12	19.6685	ELN
229461_x_at	-2.69989	9.21245	-6.86142	1.04588e-10	1.25476e-09	13.9166	NEGR1
230135_at	-2.69824	8.34327	-7.55664	1.98556e-12	3.56932e-11	17.778	HHIP
225815_at	-2.69422	8.71101	-6.31387	2.0437e-09	1.81304e-08	11.0295	CPLX2
210368_at	2.69018	8.03826	8.78574	1.17092e-15	6.26083e-14	25.0431	PCDHGA8
233972_s_at	-2.68988	6.66584	-7.12067	2.44144e-11	3.37393e-10	15.3325	FEZF2
206690_at	-2.68973	7.33665	-8.1358	6.34681e-14	1.76886e-12	21.1393	ASIC2
230846_at	-2.68746	6.6992	-7.8768	3.0031e-13	6.79543e-12	19.6213	AKAP5
204723_at	-2.68609	9.95972	-7.50669	2.65697e-12	4.61401e-11	17.4939	SCN3B
207014_at	-2.68421	8.82403	-6.91786	7.63858e-11	9.36656e-10	14.2222	GABRA2
223529_at	-2.68149	9.83517	-7.10357	2.68965e-11	3.66548e-10	15.2382	SYT4
214098_at	-2.67972	9.3719	-8.16639	5.27447e-14	1.51886e-12	21.3202	KIAA1107
203358_s_at	2.6774	8.64191	11.4382	3.7779e-23	4.30582e-20	41.942	EZH2
236331_at	-2.67219	7.57853	-8.24702	3.23404e-14	1.00337e-12	21.7981	CDKL2
226973_at	-2.67089	7.90443	-7.01575	4.41431e-11	5.77681e-10	14.7559	VSTM2L
235591_at	-2.66868	7.11532	-6.51325	7.03888e-10	6.88158e-09	12.0637	SSTR1
219671_at	-2.66864	9.73164	-8.30689	2.24611e-14	7.32522e-13	22.1544	HPCAL4
222005_s_at	-2.64785	10.0874	-8.55973	4.75995e-15	1.98607e-13	23.6713	GNG3
229294_at	-2.64755	9.51931	-5.64755	6.20969e-08	3.99854e-07	7.72668	JPH3
219249_s_at	2.64726	7.77257	6.56553	5.30565e-10	5.32903e-09	12.3382	FKBP10
229973_at	-2.64036	7.95937	-6.33077	1.86856e-09	1.67482e-08	11.1164	ERICH3
204777_s_at	-2.63958	10.1469	-7.12952	2.32196e-11	3.22941e-10	15.3813	MAL
226446_at	2.62159	10.1976	7.53238	2.28757e-12	4.04718e-11	17.6399	HES6
215172_at	-2.6188	5.19573	-6.1987	3.74911e-09	3.12441e-08	10.4413	PTPN20B
209956_s_at	-2.61763	9.79552	-9.00709	2.92571e-16	1.92442e-14	26.4002	CAMK2B
204679_at	-2.61704	9.94726	-7.449	3.71511e-12	6.17901e-11	17.167	KCNK1
236738_at	-2.61639	6.65508	-6.9576	6.11723e-11	7.66601e-10	14.4383	C3orf80
223628_at	-2.61288	5.29713	-9.16177	1.1019e-16	8.7727e-15	27.356	TMEM191A
229057_at	-2.61081	10.0978	-7.46125	3.46027e-12	5.79522e-11	17.2363	SCN2A
213280_at	-2.60842	8.96868	-8.83546	8.58442e-16	4.85367e-14	25.3469	RAP1GAP2
204914_s_at	2.60344	10.3223	8.66423	2.49316e-15	1.17624e-13	24.3038	SOX11
212533_at	2.60018	9.63439	9.64713	4.96623e-18	6.76376e-16	30.3912	WEE1
229963_at	-2.59885	10.1608	-7.3264	7.54198e-12	1.16789e-10	16.4768	BEX5
204974_at	-2.59823	9.08159	-8.38476	1.39569e-14	4.8358e-13	22.6195	RAB3A
1557107_at	-2.59408	6.91946	-7.65268	1.13114e-12	2.17153e-11	18.3269	SLC26A4-AS1
229160_at	-2.59277	7.62209	-9.11296	1.50053e-16	1.13615e-14	27.0538	MUM1L1
209726_at	-2.59002	10.3791	-9.08323	1.81046e-16	1.3043e-14	26.87	CA11
238966_at	-2.58465	8.79111	-7.93342	2.14215e-13	5.08643e-12	19.9511	CELF4
210721_s_at	-2.58362	7.63623	-5.54217	1.04206e-07	6.38534e-07	7.22744	PAK7
206201_s_at	2.58164	6.01385	3.7674	0.000222965	0.000710986	-0.0799659	MEOX2
239787_at	-2.58149	7.80095	-8.62798	3.12128e-15	1.41404e-13	24.0841	KCTD4
214463_x_at	2.57891	7.06871	8.17599	4.97671e-14	1.45058e-12	21.3769	HIST1H4J
223913_s_at	-2.57694	6.95562	-8.20288	4.22827e-14	1.26995e-12	21.5362	MIR7-3HG
205637_s_at	-2.5737	10.209	-9.82163	1.61003e-18	2.75023e-16	31.4946	SH3GL3
225111_s_at	-2.57016	11.0073	-8.74056	1.55162e-15	7.92459e-14	24.7677	NAPB
230464_at	-2.56157	7.09286	-6.10427	6.13457e-09	4.87501e-08	9.96434	S1PR5
1559650_at	-2.55988	5.22749	-7.0482	3.67726e-11	4.88535e-10	14.9337	JAZF1-AS1
230045_at	-2.55688	8.82418	-5.84153	2.3557e-08	1.66599e-07	8.66267	CNTN2
207135_at	-2.55446	9.31283	-8.61237	3.43802e-15	1.5194e-13	23.9895	HTR2A
204729_s_at	-2.55325	9.25542	-9.89394	1.00783e-18	1.92346e-16	31.9535	STX1A
229831_at	-2.54941	8.7642	-6.05533	7.90385e-09	6.1435e-08	9.71899	CNTN3
219011_at	2.54554	5.96836	5.34744	2.66686e-07	1.49925e-06	6.3225	PLEKHA4
230563_at	-2.54423	9.21132	-7.82725	4.03229e-13	8.78464e-12	19.3336	RASGEF1A
1556641_at	-2.53795	8.5639	-7.49544	2.83677e-12	4.88705e-11	17.4301	SLC7A14
233095_at	-2.53717	7.15865	-8.65142	2.69938e-15	1.24372e-13	24.2261	RP11-389G6.3
205984_at	-2.53606	7.02735	-8.14744	5.91553e-14	1.67084e-12	21.2081	CRHBP
232111_at	-2.53477	5.76452	-6.71898	2.29708e-10	2.5267e-09	13.1516	TUNAR
219752_at	-2.53379	8.45897	-10.2707	8.64832e-20	2.45309e-17	34.3596	RASAL1
213904_at	-2.53327	9.95402	-6.55809	5.52381e-10	5.52253e-09	12.2991	FRRS1L
204730_at	-2.53137	9.96241	-7.2194	1.3924e-11	2.04147e-10	15.8794	RIMS3
228984_at	-2.52121	9.97964	-6.64235	3.49395e-10	3.6711e-09	12.744	CARNS1
226612_at	-2.51668	10.0591	-7.2094	1.47413e-11	2.1511e-10	15.8238	UBE2QL1
210381_s_at	-2.51571	7.72581	-10.3089	6.73448e-20	2.02549e-17	34.6047	CCKBR
218623_at	-2.51531	9.94767	-5.39068	2.16878e-07	1.24279e-06	6.52144	HMP19
222953_at	-2.51444	6.84506	-7.77361	5.54267e-13	1.16192e-11	19.023	GPR83
244170_at	-2.51341	7.42659	-6.01256	9.85299e-09	7.48129e-08	9.50564	RAB3C
236734_at	-2.51328	7.97742	-6.47027	8.87164e-10	8.48566e-09	11.8391	SLITRK1
231980_at	-2.51164	8.15002	-6.56566	5.30181e-10	5.32765e-09	12.3389	DOK6
204869_at	-2.51144	8.81759	-7.15367	2.02458e-11	2.85618e-10	15.5148	PCSK2
228206_at	-2.51128	8.51492	-9.8927	1.01597e-18	1.92346e-16	31.9456	HS3ST4
236308_at	-2.50907	8.89346	-6.05821	7.78727e-09	6.07469e-08	9.73337	VSTM2A
232636_at	-2.50769	7.18888	-7.0343	3.97694e-11	5.24849e-10	14.8574	SLITRK4
228109_at	-2.50682	9.065	-9.55419	9.02572e-18	1.08584e-15	29.806	RASGRF2
206196_s_at	-2.50611	10.4341	-7.6134	1.42442e-12	2.67527e-11	18.102	RUNDC3A
221258_s_at	2.50604	6.36168	8.40112	1.26266e-14	4.46781e-13	22.7174	KIF18A
238600_at	-2.50278	7.96008	-7.22167	1.37448e-11	2.02066e-10	15.892	JAKMIP1
206017_at	-2.50112	7.56518	-8.24034	3.36803e-14	1.03895e-12	21.7585	KIAA0319
204586_at	-2.50107	8.7589	-7.85072	3.50726e-13	7.74564e-12	19.4698	BSN
215076_s_at	2.50017	9.58247	4.67332	5.76894e-06	2.50053e-05	3.37675	COL3A1
242286_at	-2.49923	8.54429	-7.89779	2.64993e-13	6.09175e-12	19.7434	GRIN2A
239359_at	-2.49888	6.13957	-7.34939	6.60743e-12	1.03684e-10	16.6057	2022-03-11
230497_at	-2.49424	9.75803	-6.77986	1.64292e-10	1.87644e-09	13.4774	CELF5
201761_at	2.49421	10.4932	10.2515	9.80653e-20	2.68811e-17	34.2364	MTHFD2
205751_at	-2.49384	10.3293	-5.79314	3.00584e-08	2.06968e-07	8.42718	SH3GL2
1559110_at	-2.49045	5.50682	-8.73213	1.63516e-15	8.21563e-14	24.7164	RP1-212P9.2
229032_at	-2.48588	7.51189	-8.16889	5.1953e-14	1.50608e-12	21.3349	WSCD2
219619_at	-2.4804	10.4051	-7.31282	8.15478e-12	1.2542e-10	16.4007	DIRAS2
220551_at	-2.47853	7.74304	-7.69893	8.61583e-13	1.7117e-11	18.5925	SLC17A6
212473_s_at	-2.47692	10.1467	-8.47335	8.10467e-15	3.07906e-13	23.1509	MICAL2
206280_at	-2.47654	8.21068	-7.00315	4.73842e-11	6.14434e-10	14.6869	CDH18
1557474_at	-2.4746	5.80194	-8.41967	1.12695e-14	4.06735e-13	22.8286	LOC284578
219714_s_at	-2.47218	7.72508	-6.54973	5.77961e-10	5.75437e-09	12.2551	CACNA2D3
229110_at	-2.46272	10.7726	-7.51322	2.55782e-12	4.4597e-11	17.531	SLC24A2
214434_at	-2.4615	9.81004	-9.40313	2.3744e-17	2.43685e-15	28.8588	HSPA12A
229084_at	-2.45801	7.65142	-7.40191	4.87983e-12	7.88602e-11	16.9012	CNTN4
1557636_a_at	2.45152	4.2719	3.83189	0.000175239	0.000570046	0.145644	C7orf57
213924_at	-2.44863	8.78459	-6.55359	5.66012e-10	5.64578e-09	12.2754	GNAL
240312_at	-2.44769	5.34856	-6.06358	7.5739e-09	5.9296e-08	9.76027	LOC389895
204546_at	-2.4453	9.68637	-9.73733	2.77641e-18	4.23403e-16	30.9608	KIAA0513
201655_s_at	2.44525	7.48505	5.33294	2.8575e-07	1.59524e-06	6.25608	HSPG2
214217_at	-2.44216	8.99378	-7.01259	4.49356e-11	5.87254e-10	14.7385	GRM5
242488_at	-2.43905	9.08258	-7.31776	7.92612e-12	1.22338e-10	16.4284	CHRM3
201645_at	2.43602	11.2288	7.613	1.42777e-12	2.67923e-11	18.0997	TNC
207149_at	-2.43244	6.84544	-7.5568	1.98365e-12	3.56932e-11	17.7789	CDH12
227434_at	-2.42737	8.82687	-5.80422	2.84307e-08	1.97077e-07	8.48096	WBSCR17
237254_at	-2.42708	6.00942	-6.01783	9.58931e-09	7.29239e-08	9.53189	SLC5A11
223500_at	-2.42185	9.52156	-6.28782	2.34579e-09	2.05245e-08	10.8958	CPLX1
210227_at	-2.4207	8.52957	-8.37498	1.48183e-14	5.06137e-13	22.561	DLGAP2
235781_at	-2.42047	8.23694	-7.12075	2.4404e-11	3.37393e-10	15.3329	CACNA1B
219990_at	2.41782	6.27422	8.09465	8.13648e-14	2.1848e-12	20.8966	E2F8
1559065_a_at	-2.41705	4.70593	-8.0607	9.98332e-14	2.62365e-12	20.6968	CLEC4G
213482_at	-2.41218	8.73839	-7.18874	1.65844e-11	2.39743e-10	15.7091	DOCK3
203820_s_at	2.40948	8.07954	6.60337	4.32044e-10	4.42778e-09	12.5377	IGF2BP3
218726_at	2.40883	6.88419	6.39117	1.35504e-09	1.24812e-08	11.4281	HJURP
220131_at	-2.40727	9.17176	-7.50184	2.73308e-12	4.72723e-11	17.4664	FXYD7
209642_at	2.40525	7.24239	7.16305	1.9194e-11	2.72019e-10	15.5667	BUB1
222848_at	2.40078	7.61627	6.87128	9.90107e-11	1.19373e-09	13.9699	CENPK
213150_at	2.39798	6.67989	4.88854	2.23051e-06	1.04867e-05	4.28452	HOXA10
220026_at	-2.39651	6.57759	-6.06521	7.51029e-09	5.88406e-08	9.76843	CLCA4
230104_s_at	-2.39644	11.0569	-6.94144	6.69617e-11	8.31931e-10	14.3503	TPPP
202705_at	2.39491	7.92141	6.77822	1.65788e-10	1.89253e-09	13.4686	CCNB2
213965_s_at	-2.39397	7.78956	-7.04567	3.73024e-11	4.95269e-10	14.9198	CHD5
201417_at	2.39142	11.8187	9.789	1.9884e-18	3.24995e-16	31.2878	SOX4
33767_at	-2.39065	8.4978	-6.27335	2.53198e-09	2.19496e-08	10.8218	NEFH
223719_s_at	-2.3897	5.87978	-10.5226	1.65342e-20	6.63052e-18	35.981	RTBDN
206001_at	-2.38913	9.26544	-9.48487	1.40768e-17	1.58638e-15	29.3708	NPY
219825_at	-2.38643	7.6119	-6.17979	4.13929e-09	3.42084e-08	10.3454	CYP26B1
203498_at	-2.38583	10.4061	-8.35245	1.70068e-14	5.71868e-13	22.4263	RCAN2
235278_at	-2.38465	8.40298	-7.98137	1.60776e-13	3.99266e-12	20.2314	MACROD2
229649_at	-2.38413	10.0501	-9.01178	2.84065e-16	1.87544e-14	26.4291	NRXN3
206307_s_at	2.3807	8.53487	8.40905	1.20278e-14	4.29097e-13	22.7649	FOXD1
213045_at	-2.37806	9.75645	-10.3332	5.73993e-20	1.80142e-17	34.7613	MAST3
213636_at	-2.37491	8.87334	-9.30685	4.38682e-17	4.05996e-15	28.2577	KIAA1045
204073_s_at	-2.37479	9.76669	-6.1016	6.22016e-09	4.9394e-08	9.95092	MYRF
227425_at	-2.37225	9.67706	-7.68811	9.18306e-13	1.81142e-11	18.5303	REPS2
213967_at	-2.37077	9.1271	-6.23864	3.04001e-09	2.58669e-08	10.6445	RALYL
238673_at	-2.36962	9.1221	-8.61358	3.41238e-15	1.51424e-13	23.9968	SAMD12
203764_at	2.36682	7.23779	7.86211	3.2776e-13	7.32472e-12	19.5359	DLGAP5
218308_at	2.36598	6.33109	5.65244	6.06142e-08	3.90771e-07	7.75	TACC3
202376_at	2.35469	12.3006	6.03692	8.69131e-09	6.68598e-08	9.62706	SERPINA3
229065_at	-2.35098	7.04748	-7.75668	6.12646e-13	1.26955e-11	18.9253	SLC35F3
205737_at	-2.35057	9.92613	-7.4313	4.11641e-12	6.76335e-11	17.067	KCNQ2
219107_at	2.34839	12.042	6.72521	2.21978e-10	2.45627e-09	13.1848	BCAN
238694_at	-2.34829	7.99086	-8.09925	7.9138e-14	2.13683e-12	20.9238	DGKE
244623_at	-2.34335	8.81335	-6.64181	3.50429e-10	3.68019e-09	12.7411	KCNQ5
205110_s_at	-2.34258	9.8998	-6.34491	1.73346e-09	1.56479e-08	11.1892	FGF13
213479_at	-2.342	9.73485	-6.27579	2.4996e-09	2.16949e-08	10.8343	NPTX2
230691_at	-2.33832	8.46291	-6.69999	2.54925e-10	2.76989e-09	13.0503	STX1B
218039_at	2.33734	9.61054	8.62321	3.21485e-15	1.44306e-13	24.0552	NUSAP1
1557481_a_at	-2.33715	7.75861	-5.33988	2.7647e-07	1.54702e-06	6.28784	LINC00320
206013_s_at	-2.33066	7.14991	-4.87306	2.39071e-06	1.11671e-05	4.21817	ACTL6B
218585_s_at	2.32833	8.06844	8.05588	1.02774e-13	2.68142e-12	20.6685	DTL
222144_at	-2.32746	6.0533	-7.6792	9.67776e-13	1.89365e-11	18.4791	KIF17
1558295_a_at	-2.32559	8.88981	-8.3106	2.19586e-14	7.17214e-13	22.1765	PPFIA2
205204_at	2.32337	11.1077	8.38335	1.40777e-14	4.86984e-13	22.6111	NMB
212664_at	-2.31872	10.6775	-8.07724	9.03718e-14	2.40123e-12	20.7941	TUBB4A
217231_s_at	-2.31825	6.4004	-5.46119	1.54443e-07	9.08823e-07	6.84832	MAST1
226507_at	-2.31743	10.2219	-9.40715	2.31416e-17	2.39776e-15	28.884	PAK1
231867_at	-2.31603	8.44141	-6.26727	2.61451e-09	2.25891e-08	10.7907	TENM2
208504_x_at	2.3146	6.42689	6.83678	1.19914e-10	1.41898e-09	13.7836	PCDHB11
217452_s_at	-2.31216	8.36353	-6.9391	6.78398e-11	8.41874e-10	14.3377	B3GALT2
206373_at	2.31216	11.1107	7.69359	8.89117e-13	1.76479e-11	18.5618	ZIC1
239738_at	-2.31197	7.66094	-6.10759	6.02969e-09	4.80097e-08	9.98104	DACH2
205744_at	-2.31183	7.84612	-6.94687	6.49575e-11	8.09353e-10	14.3799	DOC2A
230047_at	2.3091	7.04133	10.1818	1.54669e-19	3.89461e-17	33.7899	ARHGAP42
203159_at	-2.30762	10.7725	-10.0582	3.46588e-19	8.07029e-17	32.9993	GLS
230262_at	-2.30298	9.43131	-7.57142	1.82128e-12	3.30594e-11	17.8622	ST8SIA3
239671_at	-2.29939	9.36638	-7.45707	3.54518e-12	5.92825e-11	17.2127	SYT16
241873_at	-2.29802	7.12655	-11.2781	1.10158e-22	1.03133e-19	40.893	RP11-710C12.1
223381_at	2.29717	7.30683	7.54287	2.15178e-12	3.84145e-11	17.6996	NUF2
214111_at	-2.29674	10.0797	-5.99875	1.05774e-08	7.99208e-08	9.43699	OPCML
206888_s_at	-2.29457	8.7154	-8.90484	5.5609e-16	3.2902e-14	25.7717	ARHGDIG
204681_s_at	-2.2919	10.7095	-7.53781	2.21625e-12	3.93707e-11	17.6708	RAPGEF5
208457_at	-2.29188	7.31933	-5.3172	3.07967e-07	1.70345e-06	6.18407	GABRD
242765_at	-2.29089	10.1981	-6.03102	8.95979e-09	6.86568e-08	9.59761	MOBP
202007_at	2.28592	9.82843	8.56807	4.52112e-15	1.89738e-13	23.7217	NID1
238983_at	2.28124	6.5788	7.91654	2.36938e-13	5.52899e-12	19.8527	NSUN7
236448_at	-2.28055	9.12109	-7.0046	4.69987e-11	6.098e-10	14.6948	UNC5A
220025_at	-2.27988	7.93963	-8.65366	2.66212e-15	1.22917e-13	24.2397	TBR1
223557_s_at	-2.27752	9.64986	-5.06153	1.01704e-06	5.09344e-06	5.03676	TMEFF2
206385_s_at	-2.271	10.8325	-8.31835	2.09445e-14	6.88246e-13	22.2227	ANK3
237509_at	-2.26997	7.519	-9.08368	1.8054e-16	1.3043e-14	26.8727	RP11-215H22.1
228978_at	2.26845	5.88057	7.28202	9.73142e-12	1.46445e-10	16.2284	RP11-332H18.4
209392_at	-2.26825	11.2328	-6.26256	2.68027e-09	2.30872e-08	10.7666	ENPP2
213920_at	-2.26545	8.0849	-5.26259	3.98809e-07	2.15528e-06	5.93554	CUX2
1559760_at	-2.26376	6.22008	-7.70067	8.52783e-13	1.6989e-11	18.6025	LOC401220
230112_at	-2.26291	7.00874	-6.32788	1.89743e-09	1.69859e-08	11.1015	2022-03-04
203402_at	-2.25963	9.31755	-8.05833	1.01271e-13	2.65178e-12	20.6828	KCNAB2
219890_at	2.25726	6.99965	7.07203	3.21467e-11	4.31846e-10	15.0646	CLEC5A
206773_at	-2.25593	9.30147	-7.63483	1.25613e-12	2.38819e-11	18.2247	LY6H
214586_at	-2.25452	8.40187	-6.19097	3.90404e-09	3.24537e-08	10.4021	GPR37
233397_at	-2.25443	4.80056	-7.29098	9.24409e-12	1.39841e-10	16.2785	CTC-471C19.1
228715_at	-2.25082	8.80541	-10.2064	1.31675e-19	3.46105e-17	33.9476	ZCCHC12
208465_at	-2.25024	6.64142	-6.81938	1.32049e-10	1.55156e-09	13.6898	GRM2
204505_s_at	-2.24788	9.59263	-8.39476	1.31277e-14	4.61494e-13	22.6794	DMTN
231914_at	-2.24712	6.66626	-7.33089	7.35002e-12	1.14096e-10	16.5019	NUDT14
203645_s_at	2.24711	9.5891	5.55281	9.89258e-08	6.09714e-07	7.27756	CD163
204547_at	-2.24186	10.5659	-9.49666	1.30528e-17	1.48767e-15	29.4447	RAB40B
229019_at	-2.24116	7.09212	-7.46647	3.35702e-12	5.65931e-11	17.2659	ZNF385B
214735_at	-2.23871	9.02093	-8.70181	1.97436e-15	9.69497e-14	24.532	IPCEF1
1554801_at	-2.23833	7.73997	-7.76498	5.83318e-13	1.21693e-11	18.9732	FNDC9
1558971_at	-2.23812	6.17364	-6.45416	9.67341e-10	9.17153e-09	11.7551	THEMIS
225061_at	-2.23782	9.54946	-9.35307	3.26793e-17	3.17327e-15	28.546	DNAJA4
1554559_at	-2.23454	7.4953	-7.07341	3.18974e-11	4.2903e-10	15.0721	GPR62
214156_at	-2.23185	8.69001	-8.95147	4.15048e-16	2.55227e-14	26.058	MYRIP
224408_at	-2.23119	4.75919	-10.7129	4.70857e-21	2.5491e-18	37.2121	MCHR2
230076_at	-2.22992	9.1514	-8.7734	1.26457e-15	6.67911e-14	24.9679	PITPNM3
206448_at	-2.22547	10.3491	-8.82838	8.97313e-16	5.02101e-14	25.3035	ZNF365
206349_at	-2.22219	8.66546	-5.47956	1.41307e-07	8.39279e-07	6.93395	LGI1
213172_at	-2.22215	7.76243	-8.33776	1.8604e-14	6.198e-13	22.3386	TTC9
214769_at	-2.22198	8.9708	-9.53848	9.983e-18	1.17506e-15	29.7073	CLCN4
231577_s_at	2.22164	9.69102	6.42895	1.10729e-09	1.03713e-08	11.624	GBP1
215116_s_at	-2.22103	11.2823	-7.51395	2.547e-12	4.44442e-11	17.5351	DNM1
223726_at	-2.219	8.16209	-8.13888	6.22965e-14	1.74293e-12	21.1575	KCNH3
230644_at	-2.21861	8.18993	-6.82838	1.25633e-10	1.48261e-09	13.7382	LRFN5
221236_s_at	-2.21829	11.0868	-7.52269	2.42049e-12	4.25108e-11	17.5848	STMN4
1554640_at	-2.21828	7.94838	-8.76164	1.36074e-15	7.08337e-14	24.8962	PALM2
1553357_at	-2.21729	6.68464	-6.69823	2.57405e-10	2.79203e-09	13.0409	LINC00889
224482_s_at	-2.2171	8.87046	-6.36627	1.54732e-09	1.40964e-08	11.2994	RAB11FIP4
235228_at	-2.21621	8.20144	-6.95475	6.21543e-11	7.77946e-10	14.4228	CCDC85A
204584_at	-2.21406	9.46603	-5.73267	4.06874e-08	2.72192e-07	8.13475	L1CAM
229610_at	2.21393	7.18564	7.11562	2.51228e-11	3.45637e-10	15.3046	CKAP2L
228260_at	-2.20966	9.80092	-6.17455	4.25407e-09	3.50514e-08	10.3189	ELAVL2
229925_at	-2.20822	8.96353	-8.41345	1.17075e-14	4.19303e-13	22.7913	SLC6A17
214607_at	-2.20716	9.71589	-7.57488	1.78473e-12	3.25049e-11	17.882	PAK3
204823_at	-2.20703	9.9079	-8.25523	3.07667e-14	9.62793e-13	21.8469	NAV3
209035_at	2.20522	8.21398	6.17973	4.14039e-09	3.42084e-08	10.3451	MDK
220448_at	-2.20338	6.79979	-5.86124	2.13225e-08	1.52289e-07	8.759	KCNK12
228724_at	-2.20256	9.54484	-9.22575	7.34537e-17	6.21344e-15	27.7531	TTLL7
206290_s_at	-2.19898	9.83232	-6.77783	1.66145e-10	1.89462e-09	13.4665	RGS7
206375_s_at	-2.19898	6.70878	-7.56545	1.8859e-12	3.41465e-11	17.8282	HSPB3
1556145_a_at	-2.19777	6.28343	-5.31154	3.16361e-07	1.74365e-06	6.15821	LOC100131170
1555310_a_at	-2.19142	8.8529	-10.0052	4.89278e-19	1.08115e-16	32.6615	PAK6
206382_s_at	-2.19132	6.89842	-6.67653	2.89888e-10	3.1154e-09	12.9254	BDNF
241805_at	-2.19038	8.40105	-5.95515	1.32248e-08	9.82109e-08	9.22088	GABRG1
1553179_at	-2.18993	4.93079	-5.38256	2.25481e-07	1.288e-06	6.484	ADAMTS19
238008_at	-2.18882	9.69081	-8.04843	1.07487e-13	2.78092e-12	20.6247	PRR18
201506_at	2.18753	9.85919	5.47483	1.44577e-07	8.55731e-07	6.91191	TGFBI
219877_at	-2.18414	6.45856	-6.74638	1.97581e-10	2.21025e-09	13.298	ZMAT4
231986_at	-2.18375	8.67671	-8.16085	5.45457e-14	1.55215e-12	21.2873	RIMS1
206780_at	-2.18158	9.11965	-8.17552	4.99103e-14	1.4527e-12	21.3741	GAD2
212338_at	-2.18005	6.89118	-5.16526	6.29402e-07	3.28268e-06	5.49721	MYO1D
203549_s_at	2.17675	11.0639	8.27551	2.7194e-14	8.67285e-13	21.9675	LPL
240532_at	-2.17412	7.65911	-7.96387	1.78536e-13	4.36858e-12	20.1291	SLC32A1
219368_at	-2.17408	10.3687	-6.70389	2.49538e-10	2.72072e-09	13.0711	NAP1L2
1557098_s_at	-2.17328	5.94821	-5.46123	1.54415e-07	9.08823e-07	6.8485	HAR1A
220331_at	-2.17321	10.1066	-9.29748	4.65653e-17	4.25473e-15	28.1993	CYP46A1
213200_at	-2.17267	8.68063	-8.28173	2.61837e-14	8.43763e-13	22.0045	SYP
227123_at	-2.17152	7.6982	-8.54384	5.25053e-15	2.14125e-13	23.5754	RAB3B
215264_at	-2.17097	4.86229	-7.03823	3.88973e-11	5.14866e-10	14.879	EMX1
204134_at	-2.16768	10.1347	-8.14953	5.84126e-14	1.6535e-12	21.2204	PDE2A
215411_s_at	2.16632	8.98295	10.696	5.26519e-21	2.70449e-18	37.1026	TRAF3IP2
204743_at	-2.16625	11.1888	-8.1931	4.48671e-14	1.33432e-12	21.4782	TAGLN3
236166_at	-2.16569	8.71121	-9.02238	2.65722e-16	1.80383e-14	26.4944	LOC285147
228068_at	-2.15902	6.90103	-6.10757	6.03031e-09	4.80097e-08	9.98093	GOLGA7B
236838_at	-2.15675	9.05098	-7.58521	1.68009e-12	3.09111e-11	17.941	SRCIN1
231325_at	-2.15567	8.00408	-7.89504	2.69366e-13	6.17915e-12	19.7275	UNC5D
205348_s_at	-2.15251	10.0637	-8.46491	8.53618e-15	3.20922e-13	23.1002	DYNC1I1
205651_x_at	-2.15238	10.584	-7.53199	2.29275e-12	4.05302e-11	17.6377	RAPGEF4
210675_s_at	-2.1513	7.98475	-8.96576	3.79415e-16	2.38844e-14	26.1458	PTPRR
223699_at	-2.14958	9.99242	-5.94589	1.38657e-08	1.02374e-07	9.17511	CNDP1
216617_s_at	-2.14761	8.92055	-5.32452	2.97429e-07	1.65191e-06	6.21755	MAG
242138_at	-2.14567	7.74456	-5.59446	8.06619e-08	5.063e-07	7.47436	DLX1
229714_at	-2.14563	7.5404	-7.18265	1.71689e-11	2.46875e-10	15.6753	HS6ST3
233437_at	-2.14403	8.85303	-6.29981	2.20172e-09	1.93814e-08	10.9573	GABRA4
242093_at	-2.14288	7.13983	-6.06021	7.70685e-09	6.01629e-08	9.74342	SYTL5
204720_s_at	-2.14018	11.5383	-8.36219	1.60237e-14	5.43024e-13	22.4845	DNAJC6
220979_s_at	-2.13771	8.4364	-8.02243	1.25667e-13	3.20532e-12	20.472	ST6GALNAC5
213566_at	2.13311	7.86932	5.50033	1.27757e-07	7.67065e-07	7.03107	RNASE6
228347_at	2.13276	7.45649	6.77573	1.68076e-10	1.91444e-09	13.4552	SIX1
236377_at	-2.12734	8.54122	-9.54411	9.62915e-18	1.15005e-15	29.7427	TMEM132D
207030_s_at	2.12681	11.4699	7.79953	4.75344e-13	1.01315e-11	19.173	CSRP2
238017_at	-2.12056	6.30506	-8.53948	5.39365e-15	2.18726e-13	23.5491	SDR16C5
222570_at	-2.11716	9.60585	-8.61124	3.4622e-15	1.52077e-13	23.9827	NCS1
235753_at	2.11709	7.15558	5.68564	5.14197e-08	3.36708e-07	7.90875	HOXA7
1552563_a_at	2.11703	6.86415	7.0763	3.13809e-11	4.22608e-10	15.088	AF131215.4
212554_at	-2.11681	10.461	-9.18629	9.43431e-17	7.73864e-15	27.508	CAP2
220584_at	-2.11554	7.15383	-4.68902	5.38809e-06	2.34909e-05	3.44189	FLJ22184
204794_at	-2.11424	6.10106	-6.6016	4.3623e-10	4.46646e-09	12.5284	DUSP2
212686_at	-2.11421	9.28628	-8.7697	1.2941e-15	6.8184e-14	24.9453	PPM1H
210095_s_at	2.11354	10.3107	4.70465	5.03321e-06	2.21321e-05	3.5069	IGFBP3
202503_s_at	2.11348	9.51234	8.00056	1.43299e-13	3.61251e-12	20.3438	KIAA0101
216834_at	2.11323	10.5292	5.61933	7.13757e-08	4.53267e-07	7.59233	RGS1
225728_at	-2.11245	9.67305	-8.47868	7.84373e-15	3.00099e-13	23.1829	SORBS2
209556_at	-2.11135	10.2428	-9.07899	1.85956e-16	1.3334e-14	26.8438	NCDN
203276_at	2.10663	8.71861	8.51104	6.42693e-15	2.55367e-13	23.3777	LMNB1
205852_at	-2.10441	7.23357	-5.84284	2.34018e-08	1.65664e-07	8.66906	CDK5R2
202431_s_at	2.10386	9.53501	7.71023	8.06057e-13	1.61622e-11	18.6575	MYC
213997_at	-2.10291	7.51625	-6.61814	3.98687e-10	4.123e-09	12.6158	FAM189A1
229080_at	-2.10241	6.13574	-6.87119	9.90598e-11	1.19373e-09	13.9694	COL26A1
235225_at	-2.10217	9.3453	-8.10014	7.87149e-14	2.13071e-12	20.929	SCN2B
201939_at	-2.09701	9.88507	-8.05107	1.05793e-13	2.75023e-12	20.6402	PLK2
210169_at	-2.08904	9.31182	-8.75637	1.40609e-15	7.24975e-14	24.8641	SEC14L5
229929_at	2.08839	5.73674	6.57035	5.16875e-10	5.2036e-09	12.3636	SPSB4
232271_at	2.08355	6.06622	6.72722	2.19539e-10	2.43551e-09	13.1956	HNF4G
205626_s_at	-2.08086	7.98867	-6.96075	6.01019e-11	7.55372e-10	14.4555	CALB1
238136_at	-2.07848	7.87605	-6.02052	9.45747e-09	7.19865e-08	9.54529	SHISA7
207729_at	-2.07677	6.90314	-8.33022	1.94813e-14	6.45058e-13	22.2935	CDH9
213834_at	-2.0767	7.64695	-6.09476	6.44487e-09	5.10848e-08	9.91655	IQSEC3
232697_at	-2.07537	4.45513	-9.46216	1.62797e-17	1.78049e-15	29.2284	LRFN2
229029_at	-2.07371	8.64526	-6.71177	2.3898e-10	2.61766e-09	13.1131	CAMK4
52837_at	-2.07271	8.6687	-7.86051	3.30881e-13	7.37163e-12	19.5266	KIAA1644
236277_at	-2.07234	7.84856	-7.39595	5.05075e-12	8.13795e-11	16.8676	AF070581
219429_at	-2.07026	9.37151	-6.02469	9.25676e-09	7.06736e-08	9.56605	FA2H
204822_at	2.07002	7.33323	7.91098	2.44924e-13	5.69692e-12	19.8203	TTK
235572_at	2.06846	6.43291	6.93863	6.80208e-11	8.43637e-10	14.3351	SPC24
204287_at	-2.06824	10.1967	-9.39043	2.5749e-17	2.61781e-15	28.7794	SYNGR1
219301_s_at	-2.06799	8.45534	-6.37949	1.4421e-09	1.32209e-08	11.3677	CNTNAP2
229580_at	-2.06799	9.26968	-5.66194	5.7831e-08	3.75174e-07	7.79535	CLSTN2
1556047_s_at	-2.06703	9.96233	-8.35608	1.6634e-14	5.6195e-13	22.448	MAGEE1
227812_at	2.0659	9.23868	8.59864	3.7429e-15	1.63083e-13	23.9064	TNFRSF19
204540_at	-2.06502	11.4389	-6.04216	8.45957e-09	6.52393e-08	9.65321	EEF1A2
206710_s_at	-2.06404	10.4447	-8.39003	1.35139e-14	4.71245e-13	22.6511	EPB41L3
237939_at	-2.06319	6.99241	-7.30389	8.58377e-12	1.30718e-10	16.3507	EPHA5
211980_at	2.06173	10.894	4.97148	1.53427e-06	7.44277e-06	4.64272	COL4A1
1568878_at	-2.0595	5.24868	-6.123	5.56588e-09	4.46404e-08	10.0585	CTB-78F1.1
1554706_at	-2.05852	5.3074	-4.86814	2.4439e-06	1.13886e-05	4.19712	OR2L13
225242_s_at	2.05518	9.71803	9.77373	2.19469e-18	3.52044e-16	31.1911	CCDC80
214762_at	-2.05228	10.6817	-7.40201	4.87685e-12	7.88602e-11	16.9018	ATP6V1G2
227240_at	-2.05182	9.94549	-6.30453	2.14733e-09	1.89674e-08	10.9815	NGEF
212339_at	-2.04931	10.5071	-9.27399	5.40663e-17	4.70203e-15	28.0531	EPB41L1
206481_s_at	-2.04595	10.0581	-7.56782	1.86001e-12	3.37059e-11	17.8417	LDB2
237515_at	-2.04074	7.71712	-7.10529	2.66362e-11	3.63457e-10	15.2476	TMEM56
227623_at	-2.03716	10.116	-7.12595	2.3694e-11	3.28696e-10	15.3616	CACNA2D1
1558672_at	-2.03696	5.86738	-5.64505	6.2869e-08	4.04225e-07	7.71476	BC040734
227462_at	2.03267	8.27144	5.82668	2.539e-08	1.78224e-07	8.59026	ERAP2
40472_at	-2.03119	8.47986	-8.64146	2.87125e-15	1.31748e-13	24.1657	LPCAT4
223349_s_at	-2.03028	8.59373	-5.29342	3.4473e-07	1.88799e-06	6.07563	BOK
219511_s_at	2.02507	9.28057	7.92104	2.30659e-13	5.39948e-12	19.8789	SNCAIP
235944_at	2.02419	5.31045	5.21343	5.02537e-07	2.66792e-06	5.71339	HMCN1
210448_s_at	-2.02372	7.41193	-7.06521	3.34093e-11	4.46868e-10	15.0271	P2RX5
202768_at	-2.02324	7.49642	-4.04492	7.73973e-05	0.000270722	0.913841	FOSB
232173_at	-2.02153	7.87029	-8.48148	7.70949e-15	2.95485e-13	23.1998	CLEC2L
213245_at	-2.02145	10.1481	-7.55833	1.96607e-12	3.54499e-11	17.7876	ADCY1
231757_at	2.02107	5.64838	6.0934	6.49049e-09	5.14087e-08	9.90973	TAS2R5
205257_s_at	-2.02024	9.90743	-8.07825	8.9821e-14	2.38953e-12	20.8001	AMPH
223859_at	-2.01976	8.17826	-7.663	1.06453e-12	2.05824e-11	18.3861	EPB41L4B
203474_at	2.01888	8.13541	6.95498	6.20756e-11	7.7747e-10	14.4241	IQGAP2
221911_at	2.01887	11.5002	7.59241	1.61083e-12	2.98141e-11	17.982	ETV1
209773_s_at	2.01822	8.95421	7.44663	3.76657e-12	6.25499e-11	17.1536	RRM2
1553765_a_at	-2.01785	7.88284	-4.71613	4.78694e-06	2.1151e-05	3.55477	KLHL32
238727_at	-2.01449	7.64133	-8.46616	8.47129e-15	3.19036e-13	23.1077	LOC440934
229118_at	-2.01364	7.79706	-8.86529	7.12388e-16	4.1248e-14	25.5293	PRRG3
219532_at	-2.01331	8.35279	-8.18241	4.78703e-14	1.40465e-12	21.4149	ELOVL4
230472_at	2.01181	7.37415	5.33159	2.87598e-07	1.60472e-06	6.24988	IRX1
210454_s_at	-2.01062	8.49498	-8.23771	3.42241e-14	1.05124e-12	21.7428	KCNJ6
230010_at	-2.00662	8.46959	-7.37394	5.73519e-12	9.10525e-11	16.7437	SRRM4
206030_at	-2.00458	9.05667	-6.07359	7.19194e-09	5.65305e-08	9.81036	ASPA
235457_at	2.00413	11.2186	11.5743	1.51906e-23	2.05595e-20	42.8351	MAML2
239218_at	-2.00407	9.17679	-8.2761	2.70963e-14	8.65443e-13	21.971	PDE1C
220821_at	2.00281	4.95727	4.19191	4.32129e-05	0.000158741	1.46402	GALR1
210078_s_at	-2.00081	9.40642	-9.30945	4.31476e-17	4.02742e-15	28.2739	KCNAB1
239293_at	-2.00079	9.43228	-6.21463	3.44877e-09	2.90596e-08	10.5222	NRSN1
239290_at	-2.00006	7.80133	-7.97457	1.67457e-13	4.14433e-12	20.1916	FRMPD4
222871_at	1.9988	10.3182	6.54386	5.96605e-10	5.92365e-09	12.2243	KLHDC8A
222484_s_at	-1.99683	10.005	-3.66019	0.000330525	0.00101583	-0.447813	CXCL14
219263_at	-1.99504	7.39048	-5.92208	1.56563e-08	1.14385e-07	9.05764	RNF128
210347_s_at	-1.99401	9.14562	-9.71407	3.22594e-18	4.78478e-16	30.8138	BCL11A
229419_at	-1.99242	10.1378	-9.01252	2.82739e-16	1.87544e-14	26.4337	FBXW7
206898_at	-1.99131	7.64998	-5.3708	2.3853e-07	1.35325e-06	6.42986	CDH19
206693_at	1.98823	5.3043	5.55797	9.6464e-08	5.96155e-07	7.30186	IL7
206364_at	1.98791	7.75366	7.66712	1.03906e-12	2.0126e-11	18.4098	KIF14
204163_at	1.98668	6.56705	5.28792	3.53823e-07	1.93437e-06	6.05059	EMILIN1
206211_at	-1.98658	4.89756	-5.82523	2.55768e-08	1.79245e-07	8.58318	SELE
238498_at	-1.98651	8.42047	-8.17598	4.97704e-14	1.45058e-12	21.3769	RP3-406A7.7
206403_at	-1.98412	8.89783	-8.49654	7.02734e-15	2.74691e-13	23.2904	ZNF536
1558530_at	-1.98239	6.71235	-6.74739	1.96484e-10	2.20159e-09	13.3034	LRTM2
219271_at	-1.98096	6.73844	-6.75573	1.87667e-10	2.10895e-09	13.348	GALNT14
205230_at	-1.97978	9.9386	-6.16813	4.39918e-09	3.61246e-08	10.2864	RPH3A
205825_at	-1.97872	8.32192	-4.82063	3.02025e-06	1.3845e-05	3.99466	PCSK1
228636_at	-1.97843	7.81214	-7.95667	1.86403e-13	4.50509e-12	20.087	BHLHE22
1554655_a_at	-1.97415	6.7188	-5.76352	3.48726e-08	2.36729e-07	8.28368	RPRML
225869_s_at	1.97362	6.75402	5.44713	1.65303e-07	9.67993e-07	6.78288	UNC93B1
226695_at	1.97343	10.5969	11.2725	1.14301e-22	1.03133e-19	40.8568	PRRX1
213106_at	-1.97337	10.8329	-6.91019	7.97265e-11	9.7486e-10	14.1806	ATP8A1
227248_at	1.97295	6.81762	7.35503	6.39593e-12	1.00511e-10	16.6375	PLEKHH3
212063_at	1.97167	12.3539	7.35675	6.33301e-12	9.95942e-11	16.6471	CD44
204589_at	-1.97125	10.7255	-9.41194	2.24443e-17	2.33889e-15	28.9139	NUAK1
238878_at	-1.97039	8.91144	-5.61524	7.28275e-08	4.61539e-07	7.57291	ARX
210052_s_at	1.96932	8.67583	6.39012	1.36263e-09	1.25405e-08	11.4227	TPX2
226213_at	-1.96883	9.37227	-4.33228	2.44194e-05	9.36429e-05	2.00444	ERBB3
215229_at	-1.96686	3.36946	-7.68022	9.61967e-13	1.88519e-11	18.485	LOC100129973
214930_at	-1.96387	8.59059	-4.55976	9.40902e-06	3.91079e-05	2.91061	SLITRK5
235521_at	1.96379	6.84919	5.27727	3.72102e-07	2.02357e-06	6.00217	HOXA3
226308_at	1.96184	5.60693	6.04832	8.19522e-09	6.33813e-08	9.68394	HAUS8
1552715_a_at	-1.96028	6.95915	-7.7133	7.91609e-13	1.59019e-11	18.6752	RXFP1
204726_at	-1.95992	7.7747	-5.39914	2.08253e-07	1.19748e-06	6.5605	CDH13
202508_s_at	-1.95957	12.1288	-5.22344	4.79497e-07	2.55751e-06	5.75848	SNAP25
204718_at	-1.95899	8.79415	-7.26775	1.05606e-11	1.58263e-10	16.1488	EPHB6
238697_at	-1.95874	8.24653	-9.97522	5.94589e-19	1.23806e-16	32.4705	LINC00086
213925_at	-1.95649	10.1023	-7.16623	1.88503e-11	2.68202e-10	15.5843	C1orf95
206698_at	-1.95522	8.15076	-7.93866	2.07607e-13	4.9567e-12	19.9817	XK
204465_s_at	-1.95383	10.2237	-5.61483	7.29723e-08	4.62186e-07	7.57099	INA
203505_at	1.95306	11.6165	10.2746	8.42874e-20	2.43366e-17	34.3848	ABCA1
210560_at	1.95288	4.78719	5.24992	4.23363e-07	2.27661e-06	5.87812	GBX2
230081_at	-1.95281	7.56276	-5.49774	1.29377e-07	7.7544e-07	7.01893	PLCXD3
213927_at	-1.95207	8.41593	-7.8863	2.83773e-13	6.47534e-12	19.6766	MAP3K9
209462_at	-1.95175	11.6478	-6.63211	3.69476e-10	3.85775e-09	12.6897	APLP1
227816_at	1.95121	9.22669	10.4464	2.73066e-20	9.69385e-18	35.4893	NTN1
229778_at	-1.94953	8.96703	-4.43912	1.56711e-05	6.23246e-05	2.42543	SPX
201341_at	-1.94379	11.9332	-6.97477	5.55635e-11	7.03231e-10	14.5319	ENC1
218051_s_at	1.94362	9.32796	10.0256	4.28354e-19	9.76422e-17	32.7918	NT5DC2
1556499_s_at	1.94358	10.4181	3.84612	0.000166099	0.000543087	0.195872	COL1A1
238732_at	-1.94189	5.25292	-6.19866	3.74986e-09	3.12441e-08	10.4411	COL24A1
207010_at	-1.94066	10.4764	-6.06063	7.69024e-09	6.00549e-08	9.74551	GABRB1
203817_at	-1.93952	10.7104	-9.01197	2.83715e-16	1.87544e-14	26.4303	GUCY1B3
243904_at	-1.93922	8.9112	-9.0402	2.37503e-16	1.64317e-14	26.6043	STXBP5
208813_at	-1.93871	10.0833	-9.03358	2.47616e-16	1.69687e-14	26.5635	GOT1
238661_at	-1.93832	8.34503	-5.58153	8.59502e-08	5.36229e-07	7.41313	MIR124-2HG
223475_at	1.93734	10.4431	8.21094	4.02637e-14	1.21605e-12	21.584	CRISPLD1
218469_at	-1.93524	8.21028	-6.51522	6.96457e-10	6.812e-09	12.0741	GREM1
205278_at	-1.93513	10.7826	-5.18961	5.61823e-07	2.95298e-06	5.60628	GAD1
213308_at	-1.93475	9.20722	-5.31027	3.18271e-07	1.75239e-06	6.15241	SHANK2
201324_at	1.93432	10.7533	6.16281	4.52308e-09	3.69892e-08	10.2595	EMP1
1564936_at	1.934	6.28739	6.24002	3.01798e-09	2.56997e-08	10.6516	RP11-182J23.1
224801_at	-1.93392	10.9268	-11.0761	4.23332e-22	2.95718e-19	39.5734	NDFIP2
228323_at	1.93289	7.68403	7.6922	8.96435e-13	1.77606e-11	18.5538	CASC5
229961_x_at	-1.92986	6.77188	-6.99384	4.99276e-11	6.4089e-10	14.636	YJEFN3
225275_at	-1.92854	11.8135	-6.43376	1.07915e-09	1.0134e-08	11.649	EDIL3
228640_at	-1.9277	10.5689	-5.24125	4.40988e-07	2.36493e-06	5.83892	PCDH7
218883_s_at	1.92715	8.86586	7.80948	4.48095e-13	9.65977e-12	19.2306	CENPU
243337_at	-1.92664	6.15357	-3.87514	0.000148845	0.000492624	0.29877	FREM3
224400_s_at	1.92477	8.15824	6.17734	4.19262e-09	3.45739e-08	10.333	CHST9
1557506_a_at	-1.924	6.35542	-7.52254	2.42256e-12	4.25126e-11	17.584	RP4-593C16.3
236110_at	-1.92372	8.53694	-5.1512	6.71965e-07	3.4862e-06	5.43439	ST8SIA5
213744_at	-1.92367	8.79658	-7.39109	5.19456e-12	8.35102e-11	16.8402	ATRNL1
221802_s_at	-1.92271	11.1378	-7.47727	3.15289e-12	5.36338e-11	17.327	KIAA1598
209755_at	-1.92183	9.90411	-6.00406	1.02926e-08	7.79322e-08	9.4634	NMNAT2
229233_at	-1.92024	8.32219	-5.6004	7.83433e-08	4.93463e-07	7.50249	NRG3
227641_at	-1.91997	12.3287	-6.209	3.55199e-09	2.98133e-08	10.4937	FBXL16
206191_at	-1.91836	8.26487	-7.67589	9.8677e-13	1.92857e-11	18.4601	ENTPD3
225723_at	1.9173	8.68413	8.46004	8.79598e-15	3.27843e-13	23.0709	CCDC167
219365_s_at	-1.91221	9.49592	-8.03253	1.18267e-13	3.03085e-12	20.5313	CAMKV
230287_at	-1.91019	9.14574	-6.12145	5.61096e-09	4.49521e-08	10.0507	SGSM1
213201_s_at	-1.9082	4.75482	-6.42475	1.13243e-09	1.05839e-08	11.6022	TNNT1
233234_at	-1.90219	8.08529	-7.75481	6.1946e-13	1.28122e-11	18.9145	KCTD16
244297_at	-1.90199	6.65259	-5.30828	3.2128e-07	1.76716e-06	6.14337	ANKRD18A
223340_at	-1.90199	11.0395	-9.98505	5.57763e-19	1.19535e-16	32.5331	ATL1
235527_at	-1.90128	9.77542	-5.68712	5.10433e-08	3.34749e-07	7.91585	DLGAP1
230700_at	-1.89979	7.41552	-8.39006	1.35117e-14	4.71245e-13	22.6512	RTN4RL1
216237_s_at	1.89969	8.77591	8.12915	6.60706e-14	1.82961e-12	21.1001	MCM5
227006_at	-1.89847	9.47401	-5.59148	8.18542e-08	5.13186e-07	7.46021	PPP1R14A
217028_at	1.89843	10.1835	7.01126	4.52734e-11	5.90599e-10	14.7312	CXCR4
228708_at	-1.89828	9.93657	-7.62311	1.34554e-12	2.54924e-11	18.1576	RAB27B
213122_at	-1.89488	9.51236	-8.42309	1.10354e-14	3.98949e-13	22.8491	TSPYL5
206161_s_at	-1.89479	7.70035	-9.42879	2.01538e-17	2.13936e-15	29.0193	SYT5
229625_at	1.89468	5.43525	5.2845	3.59598e-07	1.96396e-06	6.03503	GBP5
225165_at	-1.89444	10.1856	-5.74006	3.92155e-08	2.62951e-07	8.17033	PPP1R1B
204170_s_at	1.89443	9.52405	7.96547	1.76839e-13	4.33196e-12	20.1384	CKS2
225081_s_at	1.89394	9.32525	6.63759	3.58583e-10	3.7567e-09	12.7188	CDCA7L
204685_s_at	-1.89232	10.6929	-6.40944	1.22911e-09	1.13891e-08	11.5227	ATP2B2
204519_s_at	-1.8903	10.6824	-7.05901	3.45991e-11	4.61925e-10	14.993	PLLP
227226_at	-1.88811	8.65583	-7.5512	2.04964e-12	3.67729e-11	17.747	MRAP2
229400_at	1.88469	7.52916	5.50582	1.24397e-07	7.49321e-07	7.05675	HOXD10
204793_at	-1.88408	10.7925	-8.84176	8.25338e-16	4.70334e-14	25.3853	GPRASP1
220122_at	-1.88383	8.82687	-6.99618	4.92735e-11	6.34138e-10	14.6488	MCTP1
221591_s_at	1.88229	8.46982	7.68808	9.18467e-13	1.81142e-11	18.5301	FAM64A
212949_at	1.88204	6.03171	5.11174	8.06887e-07	4.11714e-06	5.25878	NCAPH
221766_s_at	1.88038	9.51588	6.69443	2.6282e-10	2.84426e-09	13.0207	FAM46A
210657_s_at	-1.88026	10.064	-7.22823	1.32397e-11	1.95038e-10	15.9285	SEPT4
1557617_at	-1.87981	6.09856	-7.25655	1.12599e-11	1.67467e-10	16.0863	DCTN1-AS1
223927_at	1.87946	7.73343	9.40372	2.36549e-17	2.43685e-15	28.8625	PCDHB9
219230_at	1.87896	10.0239	5.28433	3.59882e-07	1.96501e-06	6.03427	TMEM100
230900_at	-1.87661	5.35037	-5.8642	2.10058e-08	1.50225e-07	8.77346	CCDC110
232720_at	-1.87622	7.75225	-9.76446	2.33009e-18	3.65638e-16	31.1324	LINGO2
215045_at	-1.87535	8.40476	-6.56234	5.39805e-10	5.41179e-09	12.3215	CELF3
233220_at	-1.87429	8.0657	-6.91428	7.79279e-11	9.53944e-10	14.2028	GRIN3A
205328_at	-1.87394	9.47979	-8.85003	7.83735e-16	4.48989e-14	25.436	CLDN10
212828_at	-1.87375	9.86394	-8.43027	1.056e-14	3.83684e-13	22.8922	SYNJ2
236420_s_at	-1.87291	8.16783	-7.88953	2.78364e-13	6.36534e-12	19.6954	ANO4
203710_at	-1.87278	9.44971	-6.33614	1.81613e-09	1.63323e-08	11.144	ITPR1
207248_at	-1.87057	5.52522	-7.96817	1.73996e-13	4.27682e-12	20.1542	KCNA4
204755_x_at	-1.86958	9.46706	-6.06997	7.32769e-09	5.75348e-08	9.79226	HLF
205918_at	-1.86939	7.43595	-4.47998	1.31991e-05	5.32662e-05	2.58858	SLC4A3
236181_at	1.86928	7.49913	7.37866	5.58109e-12	8.88013e-11	16.7703	LOC389831
219274_at	1.8691	9.50253	7.75239	6.28391e-13	1.29598e-11	18.9005	TSPAN12
209842_at	-1.86779	10.0388	-5.34326	2.72053e-07	1.52473e-06	6.30333	SOX10
227592_at	1.86778	7.16574	6.68361	2.78862e-10	3.00286e-09	12.9631	ALDH16A1
234994_at	-1.8662	7.32446	-7.46868	3.31409e-12	5.61115e-11	17.2784	TMEM200A
235758_at	-1.86603	9.31386	-7.86798	3.16505e-13	7.1025e-12	19.57	PNMA6A
215419_at	-1.8655	6.90436	-6.28711	2.35452e-09	2.05926e-08	10.8922	ZFR2
225822_at	-1.86523	9.20141	-7.15039	2.06258e-11	2.89846e-10	15.4967	TMEM125
241382_at	-1.86416	7.69937	-8.08508	8.61983e-14	2.2988e-12	20.8403	PCP4L1
201012_at	1.8638	10.9318	4.48871	1.27216e-05	5.15697e-05	2.62362	ANXA1
238747_at	-1.86339	8.31613	-7.80039	4.7293e-13	1.01099e-11	19.1779	CACNA1E
213385_at	-1.86195	9.15715	-8.02456	1.24071e-13	3.17208e-12	20.4845	CHN2
203413_at	-1.86091	11.3679	-7.7163	7.77718e-13	1.56665e-11	18.6925	NELL2
210240_s_at	-1.86051	7.92518	-8.86392	7.18482e-16	4.13796e-14	25.521	CDKN2D
225482_at	-1.8576	11.0493	-5.46618	1.50762e-07	8.89337e-07	6.87156	KIF1A
214650_x_at	-1.85645	10.3961	-5.45883	1.56217e-07	9.17764e-07	6.83733	MOG
242301_at	-1.85593	8.55016	-6.23355	3.12246e-09	2.64853e-08	10.6186	CBLN2
216057_at	1.85462	5.06797	6.05586	7.88198e-09	6.1287e-08	9.72167	RAB3GAP2
223572_at	-1.85397	9.21884	-4.67771	5.66001e-06	2.45823e-05	3.39493	HHATL
211719_x_at	1.85336	12.4106	6.78759	1.57434e-10	1.80957e-09	13.5188	FN1
241703_at	-1.85093	9.29291	-8.66136	2.53802e-15	1.18963e-13	24.2864	RUNDC3B
202260_s_at	-1.84878	12.1239	-7.98161	1.60538e-13	3.99134e-12	20.2328	STXBP1
216086_at	-1.84848	8.05067	-6.73864	2.06184e-10	2.29913e-09	13.2566	SV2C
212624_s_at	-1.84808	12.3993	-7.16694	1.87743e-11	2.67472e-10	15.5883	CHN1
213676_at	-1.84794	9.49755	-6.57218	5.11764e-10	5.15693e-09	12.3733	TMEM151B
212680_x_at	1.84678	9.78276	10.4257	3.12841e-20	1.09267e-17	35.3561	PPP1R14B
239579_at	-1.84543	7.83436	-7.70099	8.51186e-13	1.69799e-11	18.6044	EPHX4
210246_s_at	-1.84161	7.50094	-3.73759	0.000248968	0.000786035	-0.183156	ABCC8
217640_x_at	1.84069	5.2492	5.94082	1.4229e-08	1.04664e-07	9.15009	SKA1
228598_at	-1.83983	8.98961	-5.28582	3.57368e-07	1.95276e-06	6.04101	DPP10
236195_x_at	-1.83936	8.58073	-10.0792	3.02131e-19	7.11157e-17	33.1338	PRKCG
229901_at	-1.83854	7.89239	-3.43123	0.000744392	0.0021241	-1.20253	ZNF488
230849_at	-1.83842	8.82298	-6.70399	2.49397e-10	2.72072e-09	13.0716	KCNA1
206157_at	1.83728	8.13816	4.25135	3.39916e-05	0.000126934	1.6911	PTX3
204570_at	-1.83699	9.0845	-6.50805	7.23914e-10	7.05506e-09	12.0365	COX7A1
205923_at	-1.83592	8.92849	-6.94444	6.58464e-11	8.19484e-10	14.3667	RELN
206984_s_at	-1.83393	8.14816	-4.24135	3.53988e-05	0.000131825	1.6527	RIT2
209990_s_at	-1.83242	11.3271	-5.1312	7.37349e-07	3.79451e-06	5.34526	GABBR2
211964_at	1.83116	10.5798	5.09767	8.61106e-07	4.36806e-06	5.19639	COL4A2
231397_at	-1.83008	8.51623	-6.3317	1.85937e-09	1.66935e-08	11.1212	LPPR5
232549_at	-1.82922	6.88635	-8.1679	5.22675e-14	1.51115e-12	21.329	RBM11
206329_at	-1.82866	6.32507	-6.00751	1.01121e-08	7.66461e-08	9.48052	EXTL1
201136_at	1.82826	9.06059	5.13655	7.19303e-07	3.70693e-06	5.36905	PLP2
207589_at	-1.82696	4.75182	-6.94858	6.43384e-11	8.03488e-10	14.3892	ADRA1B
200872_at	1.82691	11.6803	6.9691	5.7356e-11	7.2338e-10	14.501	S100A10
229657_at	-1.82596	9.29246	-8.31615	2.12275e-14	6.96486e-13	22.2096	THRB
202627_s_at	1.8253	8.74174	4.36642	2.12102e-05	8.22836e-05	2.13808	SERPINE1
212349_at	1.82458	7.83405	9.60421	6.54546e-18	8.3871e-16	30.1207	POFUT1
209839_at	-1.82391	10.8551	-6.61648	4.02296e-10	4.15437e-09	12.607	DNM3
205948_at	-1.82192	8.55729	-4.73205	4.46461e-06	1.98361e-05	3.62131	PTPRT
221868_at	-1.82191	9.63692	-5.13772	7.15399e-07	3.68857e-06	5.37427	PAIP2B
219259_at	-1.82179	8.5113	-8.34059	1.82859e-14	6.10141e-13	22.3554	SEMA4A
239837_at	-1.82089	7.77721	-7.8069	4.55002e-13	9.76517e-12	19.2157	ADAM11
235486_at	-1.82081	10.205	-8.04285	1.11154e-13	2.87237e-12	20.5919	KIAA1549L
231935_at	-1.82075	8.94563	-6.04945	8.1476e-09	6.31417e-08	9.68958	ARPP21
202133_at	1.82023	11.1555	7.34562	6.75241e-12	1.05729e-10	16.5846	WWTR1
205738_s_at	-1.81955	7.72569	-10.9498	9.80201e-22	6.24302e-19	38.7504	FABP3
202111_at	1.81886	8.10213	6.33133	1.86305e-09	1.67065e-08	11.1192	SLC4A2
221898_at	1.81767	9.2406	4.29962	2.79211e-05	0.000105909	1.87742	PDPN
213413_at	1.81589	9.46467	7.80101	4.71206e-13	1.0083e-11	19.1815	STON1
233110_s_at	1.815	7.29383	9.47936	1.45824e-17	1.61939e-15	29.3362	BCL2L12
230551_at	-1.8133	8.6348	-6.18746	3.97633e-09	3.29914e-08	10.3843	KSR2
228101_at	-1.8128	9.71707	-9.36094	3.10802e-17	3.06941e-15	28.5952	APBA1
205289_at	1.81267	9.10912	5.61891	7.15208e-08	4.54055e-07	7.59037	BMP2
221696_s_at	-1.81226	7.21827	-9.19082	9.16701e-17	7.57678e-15	27.5362	STYK1
219594_at	-1.8119	7.80865	-5.28614	3.56814e-07	1.95023e-06	6.0425	NINJ2
224428_s_at	1.81181	9.38015	9.01667	2.75442e-16	1.84666e-14	26.4593	CDCA7
227439_at	-1.81152	10.3853	-6.60634	4.25111e-10	4.36086e-09	12.5535	ANKS1B
226237_at	1.81049	6.70012	3.48282	0.000622075	0.00180359	-1.03615	COL8A1
204653_at	1.80877	8.12639	5.80494	2.83279e-08	1.96553e-07	8.48446	TFAP2A
225726_s_at	-1.80822	11.0123	-6.60404	4.30462e-10	4.41366e-09	12.5413	PLEKHH1
230179_at	-1.80691	10.2735	-7.61994	1.37081e-12	2.5858e-11	18.1394	LOC285812
236289_at	-1.80687	7.1225	-8.05334	1.04358e-13	2.71619e-12	20.6535	LOC100506563
220255_at	1.80597	6.80619	7.80183	4.6891e-13	1.00537e-11	19.1863	FANCE
229139_at	-1.80573	8.34387	-7.82063	4.19401e-13	9.10945e-12	19.2952	JPH1
206267_s_at	-1.8043	7.15016	-6.58623	4.74222e-10	4.81447e-09	12.4473	MATK
1559970_at	-1.80374	5.62712	-6.45621	9.56742e-10	9.07898e-09	11.7658	LOC100506731
204787_at	1.80312	10.3935	8.05706	1.02044e-13	2.66558e-12	20.6754	VSIG4
204126_s_at	1.80208	5.14176	4.8249	2.96345e-06	1.36047e-05	4.0128	CDC45
1566968_at	1.79798	6.9511	3.89217	0.000139524	0.000463902	0.359477	SPRY4-IT1
207556_s_at	-1.79798	10.8787	-9.68933	3.78415e-18	5.35164e-16	30.6574	DGKZ
207808_s_at	1.79648	9.82119	7.48628	2.99199e-12	5.12996e-11	17.3781	PROS1
214722_at	1.79574	11.7534	11.6319	1.03295e-23	1.49123e-20	43.2131	NOTCH2NL
213496_at	-1.79517	10.6046	-7.9311	2.17205e-13	5.14614e-12	19.9376	LPPR4
229796_at	1.79331	5.9313	6.12428	5.52876e-09	4.4401e-08	10.065	SIX4
238429_at	1.79234	5.25458	4.0458	7.71328e-05	0.000269892	0.917066	TMEM71
235128_at	-1.7922	9.30889	-8.09772	7.9876e-14	2.15406e-12	20.9147	SYNPO
226346_at	1.79105	8.84419	9.60983	6.31323e-18	8.18641e-16	30.1561	MEX3A
229309_at	-1.79065	9.06536	-7.03638	3.93061e-11	5.19642e-10	14.8688	ADRB1
207060_at	1.78915	6.78093	5.75691	3.60471e-08	2.44167e-07	8.25169	EN2
233506_at	-1.78849	7.26365	-6.426	1.12491e-09	1.05181e-08	11.6087	RP11-469M7.1
221008_s_at	-1.78673	10.66	-3.8863	0.000142671	0.000473785	0.338533	ETNPPL
204945_at	-1.78669	8.97225	-8.93566	4.58336e-16	2.77242e-14	25.9609	PTPRN
204995_at	-1.7865	10.7032	-6.97558	5.53107e-11	7.00851e-10	14.5364	CDK5R1
1553126_a_at	-1.78568	8.71568	-5.46369	1.52589e-07	8.9938e-07	6.85996	SLC39A12
238458_at	-1.78519	10.1234	-9.27476	5.3804e-17	4.70203e-15	28.0578	MICU3
219650_at	1.78474	5.29292	6.04856	8.18474e-09	6.3364e-08	9.68518	ERCC6L
229256_at	-1.78163	10.9853	-8.47269	8.1376e-15	3.08616e-13	23.147	PGM2L1
215972_at	-1.78009	7.94602	-8.78348	1.18752e-15	6.33392e-14	25.0294	PART1
219354_at	-1.77849	8.45341	-5.62143	7.06382e-08	4.49375e-07	7.60235	KLHL26
1558930_at	-1.77831	6.17847	-7.32445	7.62701e-12	1.17889e-10	16.4659	LINC00460
202890_at	-1.7765	9.78012	-6.26405	2.65926e-09	2.29154e-08	10.7742	MAP7
203607_at	-1.77632	11.1444	-7.75934	6.03081e-13	1.25301e-11	18.9407	INPP5F
205478_at	-1.77476	8.48393	-3.8109	0.000189591	0.000613051	0.0718644	PPP1R1A
205019_s_at	-1.77287	8.11654	-7.46795	3.3282e-12	5.63063e-11	17.2743	VIPR1
201746_at	1.77204	9.42372	9.09467	1.68438e-16	1.24489e-14	26.9406	TP53
1553605_a_at	1.77182	3.72183	3.72418	0.000261585	0.000822389	-0.229368	ABCA13
223611_s_at	-1.77168	9.20355	-6.65237	3.30806e-10	3.49445e-09	12.7971	LNX1
202363_at	-1.77049	11.5375	-6.17029	4.34985e-09	3.5748e-08	10.2973	SPOCK1
219697_at	-1.76843	8.98289	-8.36638	1.5619e-14	5.3014e-13	22.5095	HS3ST2
219884_at	-1.76837	8.29295	-6.62208	3.9021e-10	4.05081e-09	12.6367	LHX6
202246_s_at	1.76295	11.3614	7.03847	3.88453e-11	5.14492e-10	14.8803	CDK4
206529_x_at	-1.76033	6.92272	-9.27864	5.24918e-17	4.67132e-15	28.082	SLC26A4
1558411_at	1.75946	8.39727	7.13206	2.28875e-11	3.18732e-10	15.3953	EGFEM1P
212538_at	-1.75851	10.1717	-8.35172	1.70826e-14	5.73527e-13	22.422	DOCK9
212909_at	1.75762	9.88774	7.20139	1.54308e-11	2.24115e-10	15.7793	LYPD1
222896_at	-1.75669	7.85017	-5.74627	3.80156e-08	2.5582e-07	8.20034	TMEM38A
204260_at	-1.75562	9.94101	-5.48855	1.3528e-07	8.07024e-07	6.97594	CHGB
205433_at	1.75532	10.7639	6.17577	4.2271e-09	3.4845e-08	10.3251	BCHE
230446_at	1.75521	6.88196	7.2238	1.35786e-11	1.99758e-10	15.9039	LOC101927811
206999_at	-1.75467	6.31767	-7.26309	1.08463e-11	1.61984e-10	16.1228	IL12RB2
220663_at	-1.75268	8.52565	-7.76341	5.88735e-13	1.22705e-11	18.9642	IL1RAPL1
230776_at	1.75245	7.12348	7.13894	2.20117e-11	3.08059e-10	15.4333	RNF157-AS1
232099_at	1.75174	9.20847	6.9049	8.211e-11	1.00287e-09	14.1519	PCDHB16
202854_at	-1.75141	10.8161	-9.14446	1.22956e-16	9.54339e-15	27.2487	HPRT1
204865_at	1.75131	6.68263	3.96554	0.000105352	0.000358529	0.6235	CA3
223434_at	1.75118	8.99702	5.77503	3.29185e-08	2.2459e-07	8.33938	GBP3
217436_x_at	1.74895	10.7376	7.8325	3.90859e-13	8.5582e-12	19.364	HLA-J
228579_at	-1.74822	9.88338	-9.22843	7.22164e-17	6.13273e-15	27.7697	KCNQ3
220180_at	-1.74802	6.438	-6.82125	1.30689e-10	1.53808e-09	13.6999	CCDC68
228182_at	-1.7479	7.7633	-5.89379	1.80789e-08	1.30674e-07	8.91852	ADCY5
204763_s_at	-1.74762	11.0013	-7.10018	2.74189e-11	3.73197e-10	15.2194	GNAO1
204036_at	-1.74743	11.0744	-5.99009	1.10582e-08	8.33505e-08	9.39398	LPAR1
214046_at	-1.74697	10.7284	-4.71445	4.82225e-06	2.1282e-05	3.54776	FUT9
221450_x_at	1.74676	7.66813	6.69163	2.66877e-10	2.88385e-09	13.0058	PCDHB13
206424_at	-1.7464	6.17413	-8.1885	4.61353e-14	1.36298e-12	21.451	CYP26A1
208102_s_at	-1.74583	7.4535	-6.20128	3.69877e-09	3.08777e-08	10.4544	PSD
1553420_at	-1.74549	5.96592	-6.02428	9.27613e-09	7.07803e-08	9.56403	SATB2-AS1
227758_at	-1.74503	7.82872	-5.95032	1.35553e-08	1.00218e-07	9.19701	RERG
1552504_a_at	-1.74366	9.24877	-8.5844	4.08724e-15	1.75613e-13	23.8204	BRSK1
212559_at	-1.74268	9.54399	-7.95691	1.8613e-13	4.50509e-12	20.0884	PRKAR1B
233888_s_at	1.74259	9.9088	11.3361	7.47594e-23	7.3587e-20	41.273	SRGAP1
228067_at	-1.74237	9.7786	-7.39613	5.0454e-12	8.13539e-11	16.8686	KIAA1211L
226525_at	1.74126	9.56059	7.86681	3.18708e-13	7.14453e-12	19.5632	STK17B
235004_at	-1.7412	8.19146	-6.65571	3.24826e-10	3.43823e-09	12.8149	RBM24
1553797_a_at	-1.73947	9.41742	-5.48129	1.40123e-07	8.33225e-07	6.94205	LINC01105
215149_at	-1.7387	7.71967	-7.86826	3.15977e-13	7.09801e-12	19.5716	AJAP1
1556904_at	-1.73867	8.45853	-5.51664	1.18018e-07	7.14878e-07	7.10747	RP11-731J8.2
213258_at	1.73862	8.39977	5.27923	3.6868e-07	2.00789e-06	6.01105	TFPI
206331_at	1.73824	9.55698	6.849	1.12055e-10	1.3399e-09	13.8495	CALCRL
201839_s_at	-1.73778	6.65619	-9.56264	8.54957e-18	1.03431e-15	29.8591	EPCAM
215514_at	-1.73717	5.48841	-5.77488	3.2944e-08	2.24666e-07	8.33863	RP4-621B10.8
201792_at	1.73699	9.9752	5.00021	1.34639e-06	6.58892e-06	4.76786	AEBP1
205375_at	1.73536	8.42923	7.12177	2.42627e-11	3.35725e-10	15.3385	MDFI
210794_s_at	-1.73527	9.37173	-4.69744	5.19397e-06	2.27315e-05	3.4769	MEG3
220868_s_at	-1.7342	6.56575	-5.4463	1.65968e-07	9.71097e-07	6.77901	SLC7A10
231040_at	-1.73379	9.92023	-5.2811	3.65436e-07	1.99283e-06	6.01955	RORB
208932_at	1.73355	9.43167	7.67244	1.00703e-12	1.95933e-11	18.4403	PPP4C
200859_x_at	1.73354	10.8838	7.47021	3.28481e-12	5.57029e-11	17.2871	FLNA
204733_at	-1.73352	9.5266	-6.20274	3.67054e-09	3.06658e-08	10.4619	KLK6
230973_at	-1.73238	7.94752	-8.62439	3.19141e-15	1.4368e-13	24.0623	SH2D5
223672_at	-1.73211	8.71688	-8.39442	1.31551e-14	4.61707e-13	22.6774	SGIP1
221520_s_at	1.73147	6.48853	4.94211	1.75252e-06	8.43165e-06	4.51535	CDCA8
225876_at	-1.7292	9.8391	-7.81061	4.45121e-13	9.61027e-12	19.2371	NIPAL3
235916_at	-1.72841	8.55273	-6.89974	8.45068e-11	1.02924e-09	14.1239	YPEL4
225344_at	-1.72725	11.3664	-9.98218	5.68266e-19	1.19535e-16	32.5148	NCOA7
203649_s_at	1.72712	8.11257	4.12662	5.60878e-05	0.000201523	1.21762	PLA2G2A
213066_at	-1.72695	9.04307	-7.88741	2.81907e-13	6.43955e-12	19.683	RUSC2
243317_at	-1.72517	6.99414	-7.87844	2.9739e-13	6.74344e-12	19.6308	AX746627
217220_at	-1.72363	5.56194	-6.99705	4.9034e-11	6.32042e-10	14.6536	LOC100287387
212880_at	-1.72321	10.4188	-11.1783	2.14239e-22	1.78437e-19	40.241	WDR7
218613_at	-1.72131	11.2069	-9.50648	1.22575e-17	1.40442e-15	29.5063	PSD3
237719_x_at	-1.72127	6.76726	-6.0268	9.15664e-09	6.99919e-08	9.57658	RGS7BP
1552689_at	-1.71851	9.42761	-6.05181	8.04876e-09	6.24492e-08	9.7014	CASKIN1
230067_at	-1.71814	8.52461	-6.26862	2.59596e-09	2.24414e-08	10.7976	FAM124A
224733_at	1.71754	9.74736	9.01357	2.80877e-16	1.87416e-14	26.4401	CMTM3
1554593_s_at	-1.71733	7.73531	-4.33496	2.41511e-05	9.27457e-05	2.01492	SLC1A6
231077_at	1.71693	6.26472	3.36501	0.000934475	0.00261346	-1.41286	C1orf192
227061_at	1.71386	9.11471	6.41604	1.18649e-09	1.10272e-08	11.557	LINC01279
219225_at	-1.71091	9.85511	-7.67565	9.88206e-13	1.92963e-11	18.4587	PGBD5
211875_x_at	1.71008	6.36527	5.46431	1.52135e-07	8.96946e-07	6.86283	PCDHGA10
204146_at	1.70942	7.80572	7.27563	1.00943e-11	1.51694e-10	16.1928	RAD51AP1
210132_at	-1.70937	7.67765	-5.42452	1.84339e-07	1.07106e-06	6.67793	EFNA3
206333_at	1.70902	5.59529	7.29958	8.79859e-12	1.33802e-10	16.3266	MSI1
227694_at	-1.70812	7.35196	-5.95404	1.33003e-08	9.87037e-08	9.21538	STPG1
210715_s_at	-1.70753	8.81469	-7.06737	3.30038e-11	4.42166e-10	15.0389	SPINT2
1559072_a_at	-1.70718	10.0971	-5.05669	1.03989e-06	5.19937e-06	5.01546	ELFN2
1555728_a_at	1.70659	8.29791	6.86205	1.04222e-10	1.25107e-09	13.92	MS4A4A
226974_at	-1.70575	9.72439	-8.77564	1.24701e-15	6.61864e-14	24.9816	NEDD4L
202075_s_at	1.70484	11.5091	8.71251	1.8474e-15	9.11284e-14	24.5971	PLTP
203854_at	1.70476	9.03403	5.62436	6.96262e-08	4.43849e-07	7.61627	CFI
218876_at	-1.70236	8.45163	-4.13392	5.44822e-05	0.000196406	1.24505	TPPP3
209829_at	-1.70226	8.81273	-6.46887	8.93877e-10	8.54232e-09	11.8318	FAM65B
238567_at	-1.70138	6.59259	-6.46638	9.05921e-10	8.64597e-09	11.8188	SGPP2
209242_at	-1.70108	12.0289	-6.36424	1.5641e-09	1.42314e-08	11.2889	PEG3
227801_at	-1.70099	8.10663	-6.54093	6.06139e-10	6.00454e-09	12.2089	TRIM59
202432_at	-1.70087	11.7434	-8.48322	7.62738e-15	2.93376e-13	23.2103	PPP3CB
201020_at	-1.70047	11.9078	-9.12478	1.39249e-16	1.05805e-14	27.1269	YWHAH
227020_at	-1.70016	10.5026	-11.0163	6.30118e-22	4.13491e-19	39.1835	YPEL2
217996_at	1.69776	11.1677	7.23932	1.24261e-11	1.84055e-10	15.9903	PHLDA1
237802_at	-1.69735	9.21434	-5.68321	5.20426e-08	3.40375e-07	7.89713	XKR4
228550_at	-1.69418	8.44312	-8.13717	6.29459e-14	1.75656e-12	21.1474	RTN4R
228624_at	-1.69395	10.3774	-5.37545	2.33282e-07	1.32696e-06	6.45127	TMEM144
209108_at	1.69387	10.8768	11.7277	5.4293e-24	1.17572e-20	43.8436	TSPAN6
204239_s_at	-1.69327	9.53054	-5.69013	5.02846e-08	3.30074e-07	7.9303	NNAT
218245_at	1.69326	8.23159	7.31261	8.1645e-12	1.25481e-10	16.3995	TSKU
228608_at	-1.69301	10.0641	-5.78174	3.18294e-08	2.17777e-07	8.37188	NALCN
209680_s_at	1.69207	6.74009	5.06605	9.96154e-07	4.99924e-06	5.05666	KIFC1
209072_at	-1.69138	13.1078	-3.37263	0.000910473	0.00255359	-1.38882	MBP
218935_at	-1.68926	10.4343	-8.55221	4.98625e-15	2.05042e-13	23.6259	EHD3
240713_s_at	-1.68915	7.27683	-3.43767	0.000727968	0.00208108	-1.18187	LINC00403
230863_at	-1.68893	7.56765	-5.26366	3.96817e-07	2.14505e-06	5.94035	LRP2
216975_x_at	-1.68807	5.25545	-5.86428	2.09972e-08	1.50213e-07	8.77386	NPAS1
207145_at	1.68771	6.76479	4.14911	5.12852e-05	0.000185778	1.30216	MSTN
1554576_a_at	1.68745	6.89833	5.34695	2.67311e-07	1.50198e-06	6.32025	ETV4
203706_s_at	1.68683	9.46383	6.44395	1.02179e-09	9.64979e-09	11.702	FZD7
1556377_s_at	-1.68575	6.75124	-5.20267	5.28521e-07	2.79354e-06	5.66497	LMO7
224539_s_at	-1.68536	4.09856	-5.48392	1.38349e-07	8.23742e-07	6.95433	PCDHAC2
228051_at	-1.68349	10.6486	-7.37116	5.82793e-12	9.2457e-11	16.7281	KIAA1244
201487_at	1.68109	9.35278	5.49263	1.32626e-07	7.92549e-07	6.99503	CTSC
1556308_at	-1.68098	7.70927	-6.5414	6.04599e-10	5.99204e-09	12.2114	PRRT3
213386_at	-1.68088	9.73511	-8.51366	6.32411e-15	2.52673e-13	23.3935	TMEM246
236783_at	-1.68088	10.0743	-5.83911	2.38464e-08	1.68481e-07	8.65088	KCNIP4
234791_at	1.67875	6.73967	5.22709	4.71338e-07	2.51807e-06	5.77497	GSX1
204548_at	-1.67868	4.2045	-6.62697	3.79957e-10	3.95576e-09	12.6625	STAR
220142_at	-1.67781	7.40398	-4.45904	1.44152e-05	5.7797e-05	2.5048	HAPLN2
228335_at	-1.67763	11.2601	-4.66027	6.10532e-06	2.63368e-05	3.3227	CLDN11
225847_at	-1.67609	9.18693	-7.61934	1.37568e-12	2.59272e-11	18.136	NCEH1
225929_s_at	1.67599	9.48657	8.61449	3.39315e-15	1.5088e-13	24.0024	RNF213
1557133_at	-1.67594	9.04423	-4.21307	3.9685e-05	0.000146627	1.54456	LINC00632
219410_at	1.67342	9.50824	7.75488	6.19232e-13	1.28122e-11	18.9149	TMEM45A
209395_at	1.67319	11.2298	2.82348	0.0052826	0.0124274	-2.99491	CHI3L1
205234_at	1.67149	8.15009	6.02729	9.13373e-09	6.98661e-08	9.579	SLC16A4
241398_at	-1.67115	8.04387	-9.09013	1.73335e-16	1.26383e-14	26.9126	MPPED1
1560760_s_at	1.67031	2.69281	3.71754	0.000268041	0.000840368	-0.252155	LOC101927988
219157_at	-1.66869	10.9685	-9.7876	2.00642e-18	3.24995e-16	31.2789	KLHL2
221362_at	-1.66731	4.97158	-6.75734	1.86014e-10	2.09253e-09	13.3567	HTR5A
203400_s_at	-1.66637	11.9769	-4.04898	7.61769e-05	0.000266711	0.92882	TF
224393_s_at	-1.66538	7.50058	-5.32089	3.02617e-07	1.67772e-06	6.20092	CECR6
201590_x_at	1.66492	11.3749	5.5887	8.29755e-08	5.19316e-07	7.44709	ANXA2
205721_at	-1.66372	6.7367	-5.04495	1.09744e-06	5.44447e-06	4.96381	GFRA2
212701_at	-1.66343	9.58148	-10.4693	2.34828e-20	8.76757e-18	35.6372	TLN2
230839_at	-1.66341	8.1537	-8.11718	7.10236e-14	1.9518e-12	21.0294	PRMT8
214229_at	-1.66286	6.86083	-5.29117	3.4843e-07	1.90585e-06	6.06536	DNAH17
203997_at	-1.66249	7.30972	-6.34941	1.69246e-09	1.53156e-08	11.2124	PTPN3
214297_at	1.66135	8.42309	6.92095	7.50815e-11	9.23277e-10	14.239	CSPG4
221221_s_at	-1.661	8.87555	-8.97163	3.65665e-16	2.31827e-14	26.182	KLHL3
205191_at	1.66087	8.85812	10.693	5.37027e-21	2.70449e-18	37.0832	RP2
202403_s_at	1.66071	10.6133	4.60728	7.67533e-06	3.24374e-05	3.10457	COL1A2
209529_at	-1.66003	7.84515	-5.12646	7.53733e-07	3.86963e-06	5.32417	PPAP2C
208335_s_at	-1.65983	6.74976	-4.73919	4.3269e-06	1.92717e-05	3.65122	ACKR1
221874_at	-1.65909	7.49241	-7.70021	8.55112e-13	1.70047e-11	18.5999	KIAA1324
213486_at	-1.65884	10.9749	-5.88561	1.88456e-08	1.35853e-07	8.87837	COPG2IT1
225060_at	-1.65819	10.2188	-11.6996	6.55661e-24	1.18319e-20	43.6587	LRP11
202748_at	1.6572	9.33916	6.62198	3.90441e-10	4.05127e-09	12.6361	GBP2
227628_at	1.65697	7.53342	5.31552	3.10424e-07	1.71529e-06	6.17642	GPX8
229411_at	-1.65645	8.10625	-7.09278	2.85901e-11	3.8792e-10	15.1787	PNCK
226247_at	-1.65379	10.5009	-10.5734	1.1828e-20	5.22724e-18	36.3093	PLEKHA1
1555772_a_at	1.65236	6.42347	6.84193	1.1654e-10	1.38663e-09	13.8113	CDC25A
227821_at	-1.65083	8.7192	-5.05599	1.04325e-06	5.21266e-06	5.01236	LGI4
211303_x_at	-1.65061	7.72362	-5.566	9.27461e-08	5.74655e-07	7.33975	FOLH1B
239118_at	-1.65056	9.79234	-7.05639	3.51148e-11	4.68233e-10	14.9786	KCNA2
212242_at	-1.65049	10.5613	-8.72049	1.75793e-15	8.71121e-14	24.6456	TUBA4A
225781_at	-1.65	10.1146	-10.7644	3.34977e-21	1.90893e-18	37.5458	MAPK9
221521_s_at	1.6498	7.56301	4.81983	3.03098e-06	1.38912e-05	3.99127	GINS2
218394_at	-1.64905	10.4067	-9.30263	4.50637e-17	4.13498e-15	28.2314	ROGDI
235355_at	-1.64896	10.7566	-7.14583	2.11669e-11	2.96679e-10	15.4715	CSRNP3
230015_at	-1.64874	7.40447	-5.6793	5.30637e-08	3.46426e-07	7.87838	PRCD
224840_at	1.64862	11.113	5.96294	1.27081e-08	9.4601e-08	9.25944	FKBP5
219736_at	-1.64756	8.87248	-6.6074	4.22678e-10	4.34002e-09	12.559	TRIM36
1555907_at	1.64746	5.35133	3.61383	0.000390822	0.00118329	-0.604035	AGAP2-AS1
225990_at	1.64741	9.59375	8.7342	1.61419e-15	8.16714e-14	24.7291	BOC
202252_at	1.64583	11.5074	10.1939	1.42913e-19	3.64092e-17	33.8674	RAB13
213839_at	-1.64392	8.73205	-7.20165	1.54075e-11	2.23926e-10	15.7808	CLMN
208869_s_at	-1.64298	10.409	-9.93456	7.74317e-19	1.57104e-16	32.2117	GABARAPL1
203906_at	-1.64206	10.1808	-9.91581	8.74551e-19	1.70616e-16	32.0925	IQSEC1
202935_s_at	1.64007	12.7187	8.24594	3.25547e-14	1.00782e-12	21.7917	SOX9
214978_s_at	-1.63951	8.16472	-6.06081	7.68321e-09	6.00216e-08	9.74639	PPFIA4
220066_at	1.63916	5.38383	4.88018	2.31568e-06	1.08565e-05	4.24867	NOD2
237411_at	1.63534	7.78784	7.80137	4.70181e-13	1.0071e-11	19.1836	ADAMTS6
208146_s_at	1.63475	9.1047	6.63186	3.69966e-10	3.85915e-09	12.6884	CPVL
228796_at	-1.63467	8.74068	-4.65388	6.27664e-06	2.70166e-05	3.29631	CPNE4
202887_s_at	1.63419	11.923	8.18942	4.58767e-14	1.35719e-12	21.4565	DDIT4
215003_at	-1.63385	6.91108	-6.35399	1.65181e-09	1.4979e-08	11.236	DGCR9
203407_at	-1.63351	7.03121	-4.24797	3.44619e-05	0.000128579	1.67809	PPL
219565_at	1.63222	8.01056	11.4914	2.64688e-23	3.21171e-20	42.2908	CYP20A1
244084_at	-1.63101	8.17369	-6.66025	3.16861e-10	3.36354e-09	12.839	AIFM3
230372_at	1.63066	8.57337	8.22748	3.6417e-14	1.11072e-12	21.6821	HAS2
239352_at	-1.62853	7.47812	-6.58944	4.66018e-10	4.74454e-09	12.4642	SLC6A15
219684_at	1.62743	7.86319	8.08611	8.56677e-14	2.29029e-12	20.8463	RTP4
209047_at	1.62718	11.7581	4.49943	1.21583e-05	4.9453e-05	2.66669	AQP1
1559352_a_at	1.62619	7.60573	7.51163	2.58157e-12	4.4975e-11	17.522	MAFG-AS1
209651_at	1.62581	9.27366	7.13835	2.20856e-11	3.08757e-10	15.4301	TGFB1I1
219005_at	-1.62576	9.33903	-7.11103	2.57852e-11	3.52958e-10	15.2793	TMEM59L
208816_x_at	1.62549	10.0907	5.668	5.61191e-08	3.65052e-07	7.82435	ANXA2P2
202870_s_at	1.62341	7.09594	4.41615	1.72505e-05	6.81179e-05	2.33423	CDC20
220889_s_at	-1.62335	8.60939	-3.93471	0.000118606	0.000400066	0.512071	CA10
236351_at	-1.62156	7.20321	-6.37089	1.50977e-09	1.37775e-08	11.3232	DPP10-AS1
224871_at	-1.6202	10.9249	-9.53647	1.01129e-17	1.18376e-15	29.6946	TPRG1L
244370_at	-1.61994	8.8747	-4.48116	1.31336e-05	5.30483e-05	2.59332	KIAA2022
227838_at	-1.61918	9.09211	-7.48751	2.97066e-12	5.09744e-11	17.3851	UNC5C
206137_at	-1.61877	9.03657	-6.03503	8.77672e-09	6.73732e-08	9.61759	RIMS2
223715_at	-1.61859	7.76179	-6.70495	2.48086e-10	2.70826e-09	13.0768	BRSK2
219463_at	-1.61766	9.67594	-6.12745	5.43856e-09	4.38303e-08	10.081	LAMP5
230033_at	1.61736	5.49396	5.55132	9.96515e-08	6.13578e-07	7.27052	DNAAF3
227923_at	-1.61695	10.0996	-7.21016	1.46782e-11	2.14333e-10	15.828	SHANK3
204955_at	1.61655	10.9088	5.95149	1.34748e-08	9.97251e-08	9.20277	SRPX
221410_x_at	1.61361	6.39425	4.66149	6.07318e-06	2.6219e-05	3.32773	PCDHB3
203130_s_at	-1.6126	12.5327	-8.37849	1.45028e-14	4.96926e-13	22.582	KIF5C
225806_at	1.61225	7.94656	7.92258	2.28538e-13	5.36185e-12	19.8879	AJUBA
214770_at	1.61189	8.12165	5.96399	1.26407e-08	9.41959e-08	9.26458	MSR1
202953_at	1.61095	10.4056	6.02199	9.38623e-09	7.15196e-08	9.55261	C1QB
207828_s_at	1.61093	8.64294	5.20883	5.13486e-07	2.72138e-06	5.69269	CENPF
205479_s_at	1.61006	8.10118	4.14227	5.27019e-05	0.000190305	1.27642	PLAU
228281_at	1.60847	6.87898	6.25678	2.76324e-09	2.37603e-08	10.737	DDIAS
222572_at	-1.60817	11.3609	-7.76196	5.93821e-13	1.23646e-11	18.9558	PDP1
238956_at	1.60805	6.44788	4.99313	1.39049e-06	6.79403e-06	4.73697	EFNA2
236705_at	-1.6075	6.63707	-5.22706	4.71404e-07	2.51807e-06	5.77483	TMEM196
1562389_at	-1.60629	6.50434	-4.34804	2.28843e-05	8.83609e-05	2.06601	LOC101927359
206444_at	-1.60611	6.60618	-6.0846	6.79334e-09	5.37289e-08	9.86557	PDE1B
205167_s_at	1.60483	6.18273	5.86094	2.13553e-08	1.5241e-07	8.75751	CDC25C
220806_x_at	-1.60478	6.58488	-5.17027	6.14878e-07	3.2139e-06	5.51963	GNG13
224367_at	-1.60422	11.5438	-6.76615	1.77202e-10	2.01116e-09	13.4038	BEX2
227864_s_at	1.60242	9.29468	10.1682	1.69043e-19	4.1598e-17	33.7028	MVB12A
206857_s_at	-1.60218	9.37778	-8.47196	8.17422e-15	3.09463e-13	23.1426	FKBP1B
223874_at	-1.60213	5.6141	-6.00531	1.0227e-08	7.74628e-08	9.46959	ACTR3C
213131_at	-1.59975	11.8358	-6.18673	3.99171e-09	3.30936e-08	10.3806	OLFM1
204411_at	-1.59958	8.72988	-3.74067	0.00024616	0.000777736	-0.172549	KIF21B
205818_at	-1.5995	9.9486	-6.18874	3.94984e-09	3.27967e-08	10.3908	BRINP1
206746_at	-1.59946	4.6083	-6.61119	4.14046e-10	4.25734e-09	12.5791	BFSP1
205694_at	-1.59905	6.73242	-7.51118	2.58838e-12	4.50574e-11	17.5194	TYRP1
204424_s_at	-1.5973	11.5501	-5.41438	1.93549e-07	1.11947e-06	6.63099	LMO3
225874_at	-1.59715	8.15944	-5.80021	2.90102e-08	2.00772e-07	8.46147	UBALD1
200885_at	1.59683	11.6428	8.76352	1.34486e-15	7.0277e-14	24.9077	RHOC
239139_at	-1.59671	6.92303	-6.7588	1.84526e-10	2.07904e-09	13.3645	CPNE9
209988_s_at	1.59637	11.105	5.27887	3.69295e-07	2.01033e-06	6.00945	ASCL1
213553_x_at	1.59603	11.2159	8.7565	1.40495e-15	7.24975e-14	24.8649	APOC1
201069_at	1.59468	9.87778	6.34302	1.75095e-09	1.57855e-08	11.1794	MMP2
226109_at	-1.5944	10.0578	-4.74632	4.1936e-06	1.87088e-05	3.6811	C21orf91
221577_x_at	1.59301	7.32592	4.80507	3.23606e-06	1.47437e-05	3.92869	GDF15
230070_at	-1.59219	8.197	-4.90876	2.03692e-06	9.65829e-06	4.3714	CNIH2
226382_at	-1.59098	10.308	-8.35557	1.66863e-14	5.62838e-13	22.4449	LOC283070
205549_at	-1.59037	9.18386	-5.04877	1.07841e-06	5.35986e-06	4.98058	PCP4
206547_s_at	-1.58967	6.97881	-9.27475	5.38073e-17	4.70203e-15	28.0578	PPEF1
201999_s_at	1.58788	11.8906	10.6011	9.85737e-21	4.44711e-18	36.488	DYNLT1
208158_s_at	-1.58726	10.9583	-9.28025	5.19587e-17	4.66874e-15	28.092	OSBPL1A
222039_at	1.58667	8.53468	8.00485	1.39651e-13	3.52876e-12	20.369	KIF18B
218232_at	1.58662	10.6211	6.65901	3.1902e-10	3.38314e-09	12.8324	C1QA
231963_at	-1.58598	7.69219	-5.66757	5.62406e-08	3.65733e-07	7.82226	ANKRD33B
227453_at	-1.58431	8.71597	-6.07128	7.27846e-09	5.71898e-08	9.79879	UNC13A
212990_at	-1.58356	10.6009	-10.7555	3.55358e-21	1.97315e-18	37.488	SYNJ1
212823_s_at	-1.58331	8.24145	-5.47481	1.44591e-07	8.55731e-07	6.91182	PLEKHG3
1558404_at	-1.58143	7.56173	-7.91005	2.46289e-13	5.71639e-12	19.8149	LINC00622
43511_s_at	-1.58002	10.0871	-7.89969	2.62004e-13	6.02944e-12	19.7545	ARRB1
200660_at	1.57996	10.0331	5.06753	9.89365e-07	4.96862e-06	5.06321	S100A11
220677_s_at	-1.57633	7.21426	-6.38438	1.40502e-09	1.29196e-08	11.3929	ADAMTS8
204306_s_at	1.57633	8.92415	5.56678	9.23907e-08	5.72616e-07	7.34345	CD151
1556736_at	-1.57573	6.03915	-6.54649	5.88186e-10	5.84541e-09	12.2381	SCOC-AS1
203865_s_at	-1.57541	8.60727	-7.70511	8.30758e-13	1.66267e-11	18.6281	ADARB1
202546_at	1.57459	8.98251	6.29474	2.26152e-09	1.98755e-08	10.9313	VAMP8
223901_at	-1.57413	7.64299	-6.06174	7.64645e-09	5.98208e-08	9.75104	SYT3
223890_at	1.57408	6.81581	6.18106	4.11177e-09	3.40108e-08	10.3519	PRO1082
1552953_a_at	-1.57373	8.41661	-6.82022	1.31437e-10	1.54521e-09	13.6943	NEUROD2
227176_at	-1.57348	10.8323	-6.7093	2.42236e-10	2.65064e-09	13.0999	SLC2A13
243804_at	-1.57341	7.24978	-6.88717	9.06348e-11	1.10017e-09	14.0558	MTMR7
226029_at	1.57292	10.4193	9.04868	2.25144e-16	1.56782e-14	26.6566	VANGL2
229015_at	-1.57216	5.74825	-6.67263	2.96136e-10	3.17151e-09	12.9047	LOC286367
228194_s_at	-1.57074	7.91531	-5.55857	9.61781e-08	5.94558e-07	7.30472	SORCS1
1552897_a_at	-1.5696	6.34083	-5.97429	1.19912e-08	8.96937e-08	9.31561	KCNG3
220166_at	-1.56959	7.97768	-7.29245	9.16649e-12	1.39006e-10	16.2867	CNNM1
207054_at	-1.56734	2.80031	-5.27732	3.72018e-07	2.02357e-06	6.00239	IMPG1
41660_at	1.5673	6.0942	4.48113	1.31353e-05	5.30483e-05	2.59319	CELSR1
220655_at	-1.56729	3.7846	-5.55497	9.78898e-08	6.0445e-07	7.28771	TNIP3
219537_x_at	1.56711	10.2374	4.31583	2.61271e-05	9.95218e-05	1.94036	DLL3
218523_at	-1.56704	9.97037	-6.45812	9.46996e-10	9.00229e-09	11.7758	LHPP
232388_at	-1.56699	9.83845	-6.67581	2.9103e-10	3.12612e-09	12.9216	CNTNAP4
1569003_at	1.56637	8.43127	4.21475	3.94167e-05	0.00014571	1.55098	VMP1
203755_at	1.56629	8.15352	6.37893	1.44641e-09	1.32404e-08	11.3648	BUB1B
228642_at	1.56613	8.09541	5.60665	7.59714e-08	4.79639e-07	7.53214	HOTAIRM1
226101_at	-1.5659	9.53611	-7.29925	8.81533e-12	1.33962e-10	16.3248	PRKCE
206941_x_at	-1.56538	7.30286	-4.45671	1.4557e-05	5.8247e-05	2.4955	SEMA3E
201193_at	1.56517	11.5003	9.36042	3.11831e-17	3.06941e-15	28.5919	IDH1
1557345_at	-1.56424	6.98479	-5.70123	4.75877e-08	3.14276e-07	7.98351	LOC283516
205678_at	-1.56349	9.19969	-7.69269	8.9384e-13	1.77254e-11	18.5567	AP3B2
226145_s_at	-1.56079	7.66776	-6.6557	3.2485e-10	3.43823e-09	12.8148	FRAS1
200665_s_at	1.56034	13.74	11.4901	2.66963e-23	3.21171e-20	42.2824	SPARC
1564426_x_at	1.55974	6.72288	4.62022	7.25928e-06	3.08719e-05	3.15767	LOC729732
229724_at	-1.55943	10.1611	-4.62314	7.16851e-06	3.05038e-05	3.16966	GABRB3
218676_s_at	1.55749	8.4271	7.02918	4.09324e-11	5.38512e-10	14.8294	PCTP
229234_at	-1.55741	7.85054	-5.03457	1.1509e-06	5.69792e-06	4.91821	ZC3H12B
203889_at	-1.55715	11.7702	-7.49859	2.78517e-12	4.80963e-11	17.448	SCG5
212977_at	1.55592	10.3074	7.68556	9.32195e-13	1.8328e-11	18.5157	ACKR3
1556619_at	-1.55505	8.33177	-6.65969	3.17838e-10	3.37226e-09	12.836	SHISA9
227610_at	1.55445	9.29964	7.55659	1.98616e-12	3.56932e-11	17.7777	TSPAN11
40560_at	1.55416	8.59292	7.84487	3.63158e-13	8.00835e-12	19.4358	TBX2
218938_at	-1.55416	8.24013	-6.64442	3.45468e-10	3.63513e-09	12.755	FBXL15
228956_at	-1.55387	10.7205	-3.84766	0.000165138	0.000540437	0.20131	UGT8
207081_s_at	-1.55362	10.7299	-8.9177	5.13013e-16	3.07737e-14	25.8506	PI4KA
205104_at	-1.5535	9.2837	-7.67152	1.0125e-12	1.96819e-11	18.435	SNPH
215785_s_at	-1.55266	10.9124	-7.46547	3.37655e-12	5.6782e-11	17.2602	CYFIP2
214639_s_at	1.55242	4.4308	4.08139	6.70739e-05	0.000237373	1.04881	HOXA1
202073_at	-1.55219	11.1064	-7.93731	2.09291e-13	4.9914e-12	19.9739	OPTN
218875_s_at	1.55161	8.14783	7.28439	9.60018e-12	1.44872e-10	16.2417	FBXO5
235957_at	-1.55156	7.34492	-5.33891	2.77751e-07	1.55378e-06	6.2834	GRIP1
235333_at	-1.55065	9.64381	-5.72345	4.26039e-08	2.83612e-07	8.09031	B4GALT6
204924_at	1.55059	8.49762	6.1598	4.59487e-09	3.74772e-08	10.2442	TLR2
203911_at	-1.54992	10.5543	-8.17251	5.08285e-14	1.47546e-12	21.3563	RAP1GAP
219305_x_at	-1.54936	9.54715	-6.45874	9.43844e-10	8.97626e-09	11.779	FBXO2
205336_at	-1.54681	7.35178	-3.87797	0.000147259	0.000487794	0.308827	PVALB
220276_at	-1.54601	6.64675	-4.71622	4.78503e-06	2.11469e-05	3.55515	RERGL
1552742_at	-1.54474	8.63139	-5.8494	2.26385e-08	1.6068e-07	8.70111	KCNH8
207107_at	1.54419	7.143	5.94082	1.42289e-08	1.04664e-07	9.1501	RPE65
230188_at	-1.54355	6.01471	-5.18763	5.67045e-07	2.97826e-06	5.59739	NIPAL4
236656_s_at	-1.5427	9.20987	-8.40355	1.24395e-14	4.40881e-13	22.732	LOC100288911
208002_s_at	-1.53974	10.3546	-9.84126	1.41787e-18	2.51672e-16	31.6191	ACOT7
228497_at	-1.53941	8.59987	-7.12294	2.41019e-11	3.33713e-10	15.345	SLC22A15
1557430_at	-1.53926	8.7147	-9.22415	7.42055e-17	6.25261e-15	27.7431	SMIM17
211270_x_at	1.53774	11.2528	9.93111	7.91868e-19	1.58777e-16	32.1898	PTBP1
59697_at	-1.53727	9.86814	-8.65455	2.64741e-15	1.22499e-13	24.2451	RAB15
203973_s_at	1.53713	12.0129	6.74637	1.97601e-10	2.21025e-09	13.2979	CEBPD
226313_at	-1.53692	8.25054	-8.40455	1.23639e-14	4.4006e-13	22.738	C10orf35
221586_s_at	1.535	8.14647	7.30879	8.34558e-12	1.2781e-10	16.3781	E2F5
1552519_at	-1.53313	8.66233	-9.58309	7.49686e-18	9.38407e-16	29.9878	ACVR1C
217085_at	1.53281	5.64966	4.74718	4.17775e-06	1.86419e-05	3.68471	RP11-116O18.1
227761_at	-1.53277	11.464	-8.67846	2.28246e-15	1.08869e-13	24.3902	MYO5A
236523_at	-1.53161	4.54955	-5.47871	1.4189e-07	8.41586e-07	6.92998	LOC285556
236313_at	1.53156	7.46492	3.99915	9.25079e-05	0.00031894	0.745851	CDKN2B
227692_at	-1.5309	10.5775	-5.79211	3.02156e-08	2.07919e-07	8.42214	GNAI1
228152_s_at	1.52904	8.05287	7.89532	2.68913e-13	6.1753e-12	19.7291	DDX60L
1562415_a_at	1.52856	7.68595	3.95156	0.000111179	0.000376537	0.572872	SPOCD1
229012_at	-1.52799	7.71469	-3.91747	0.0001267	0.000424918	0.450034	C9orf24
236853_at	-1.52749	4.59374	-6.25656	2.76637e-09	2.37627e-08	10.7359	TEX29
212508_at	-1.52713	11.8007	-9.10433	1.58467e-16	1.19153e-14	27.0004	MOAP1
232642_at	-1.52439	6.02361	-6.33985	1.78072e-09	1.60272e-08	11.1631	VWA5B2
229164_s_at	-1.52369	7.45907	-5.36312	2.47458e-07	1.39987e-06	6.3945	ABTB1
236465_at	-1.52299	8.81337	-6.7559	1.87495e-10	2.1081e-09	13.3489	RNF175
1552735_at	1.52201	9.07572	6.6246	3.84899e-10	4.00336e-09	12.65	PCDHGA4
239733_at	-1.52152	4.46604	-4.85438	2.59883e-06	1.20612e-05	4.13834	DYDC2
232385_x_at	1.52146	4.81737	5.60015	7.84396e-08	4.93925e-07	7.50131	CTC-462L7.1
205986_at	-1.52116	10.2309	-7.65033	1.14684e-12	2.19777e-11	18.3135	AATK
218741_at	1.52108	4.90957	4.66981	5.85774e-06	2.53648e-05	3.36218	CENPM
244632_at	-1.52084	6.17845	-5.50249	1.26427e-07	7.60494e-07	7.04115	CNTN5
213651_at	-1.52071	5.91799	-7.92351	2.2727e-13	5.33789e-12	19.8934	INPP5J
226980_at	1.52046	6.33601	4.417	1.71896e-05	6.79147e-05	2.33758	DEPDC1B
204165_at	-1.51828	11.4005	-7.65977	1.08498e-12	2.09405e-11	18.3676	WASF1
220003_at	1.51794	6.48117	5.76827	3.40538e-08	2.31504e-07	8.30663	LRRC36
219724_s_at	-1.51693	7.70504	-6.81153	1.37915e-10	1.61174e-09	13.6475	TESPA1
228761_at	-1.51597	6.86292	-4.44418	1.53424e-05	6.11408e-05	2.44557	SCRT1
219725_at	1.51526	9.37922	5.14719	6.84598e-07	3.54325e-06	5.41651	TREM2
201029_s_at	1.51448	13.1714	7.75923	6.03504e-13	1.25301e-11	18.94	CD99
206115_at	-1.514	10.1415	-6.50034	7.54616e-10	7.32461e-09	11.9962	EGR3
209291_at	1.51289	13.2292	8.53951	5.39277e-15	2.18726e-13	23.5493	ID4
203151_at	-1.51275	12.3152	-7.57828	1.74968e-12	3.20282e-11	17.9014	MAP1A
1557169_x_at	-1.5126	5.94805	-5.68191	5.23803e-08	3.42377e-07	7.89089	HCG11
230258_at	1.51097	9.19202	6.6335	3.66683e-10	3.8323e-09	12.6971	GLIS3
232417_x_at	-1.51082	6.82305	-3.87176	0.000150764	0.000498288	0.28675	ZDHHC11
230869_at	-1.51026	9.0083	-4.58817	8.33188e-06	3.498e-05	3.02638	FAM155A
230547_at	-1.51	8.42327	-5.32175	3.01371e-07	1.67167e-06	6.20489	KCNC1
203619_s_at	-1.50959	10.9747	-7.03046	4.06369e-11	5.35275e-10	14.8364	FAIM2
204517_at	1.50957	9.10627	6.26865	2.59564e-09	2.24414e-08	10.7977	PPIC
204622_x_at	-1.50899	8.81295	-6.28025	2.44143e-09	2.12497e-08	10.8571	NR4A2
230263_s_at	-1.50867	9.24161	-5.53057	1.10272e-07	6.72469e-07	7.1729	DOCK5
237340_at	-1.50834	6.34081	-5.7981	2.93185e-08	2.02517e-07	8.45126	SLC26A8
219478_at	-1.50832	8.15805	-4.62731	7.04074e-06	2.99896e-05	3.1868	WFDC1
213421_x_at	-1.50821	8.49532	-10.2694	8.72261e-20	2.45309e-17	34.3512	PRSS3
201664_at	1.50768	9.74456	6.48935	8.00634e-10	7.71595e-09	11.9387	SMC4
235230_at	-1.50759	8.39536	-6.89651	8.6041e-11	1.04558e-09	14.1064	PLCXD2
203313_s_at	1.50736	9.30285	6.28916	2.32915e-09	2.03953e-08	10.9027	TGIF1
236748_at	-1.50732	6.97215	-4.12062	5.74387e-05	0.000206001	1.19515	RASGEF1C
231223_at	-1.50732	8.63639	-4.4061	1.79885e-05	7.07871e-05	2.29444	CSMD1
203680_at	-1.50592	10.2087	-7.42589	4.24751e-12	6.96289e-11	17.0365	PRKAR2B
239330_at	-1.50531	5.93907	-5.65948	5.8538e-08	3.79079e-07	7.78363	DCAF12L2
228066_at	-1.50497	7.16294	-4.68124	5.57381e-06	2.42469e-05	3.40957	C17orf96
227949_at	-1.50428	10.2853	-5.11689	7.87909e-07	4.03075e-06	5.28162	PHACTR3
236771_at	-1.50357	6.64294	-4.19172	4.32463e-05	0.000158836	1.46329	RIPPLY2
225996_at	-1.50238	11.2644	-7.75416	6.21864e-13	1.28374e-11	18.9107	LONRF2
238756_at	1.50179	8.29545	5.31547	3.10511e-07	1.71534e-06	6.17615	GAS2L3
228038_at	1.50164	13.1225	8.96604	3.78735e-16	2.38844e-14	26.1476	SOX2
205769_at	-1.50148	6.10615	-6.47327	8.72987e-10	8.35744e-09	11.8547	SLC27A2
205428_s_at	-1.50145	8.76323	-8.11067	7.38685e-14	2.02228e-12	20.9911	CALB2
203143_s_at	1.5007	8.08668	6.23386	3.11744e-09	2.64685e-08	10.6201	KIAA0040
205383_s_at	1.50054	12.9144	11.1067	3.45148e-22	2.66935e-19	39.7735	ZBTB20
201925_s_at	-1.5002	8.00607	-6.66721	3.05045e-10	3.25567e-09	12.8759	CD55
213060_s_at	1.4993	9.32184	3.83389	0.000173925	0.000566624	0.152698	CHI3L2
223460_at	-1.49813	8.97535	-9.25441	6.12341e-17	5.262e-15	27.9312	CAMKK1
1552365_at	1.4979	8.96232	4.72533	4.59808e-06	2.03914e-05	3.59319	SCIN
213844_at	1.49731	7.44682	4.54787	9.89836e-06	4.09375e-05	2.86234	HOXA5
1561055_at	-1.49596	4.97654	-4.92656	1.88e-06	8.97123e-06	4.44813	LOC100507534
227055_at	1.49566	9.92022	4.65335	6.29117e-06	2.7063e-05	3.29411	METTL7B
223543_at	-1.49456	9.81537	-5.45815	1.56731e-07	9.20535e-07	6.83416	PDZD4
1559180_at	1.4942	5.46488	5.26529	3.93761e-07	2.13066e-06	5.94778	LOC100131860
201811_x_at	-1.49368	11.0801	-9.37713	2.80301e-17	2.83641e-15	28.6963	SH3BP5
230624_at	-1.49312	9.56384	-6.74736	1.96522e-10	2.20159e-09	13.3032	SLC25A27
230986_at	-1.49273	4.98736	-4.42514	1.66151e-05	6.57289e-05	2.36987	KLF8
205713_s_at	1.49271	5.44945	5.79	3.05376e-08	2.10067e-07	8.4119	COMP
225841_at	-1.49135	8.64772	-9.63234	5.46204e-18	7.30126e-16	30.298	HENMT1
227756_at	-1.49054	7.54628	-6.95036	6.3701e-11	7.95987e-10	14.3989	FAM81A
212829_at	-1.49017	11.2758	-6.53624	6.21693e-10	6.14177e-09	12.1843	PIP4K2A
210944_s_at	-1.49	9.9721	-5.32412	2.98e-07	1.65424e-06	6.21571	CAPN3
1561104_at	-1.48898	4.38967	-5.85356	2.21679e-08	1.57754e-07	8.72142	LOC101926962
211538_s_at	-1.48861	11.3674	-5.28221	3.6352e-07	1.98288e-06	6.0246	HSPA2
242922_at	1.48815	7.92319	5.6424	6.36975e-08	4.09065e-07	7.70213	NOMO3
225025_at	-1.48673	9.98464	-9.92187	8.4082e-19	1.67046e-16	32.131	IGSF8
1554872_a_at	-1.48661	7.5207	-6.91912	7.58504e-11	9.30617e-10	14.2291	HMGCLL1
205294_at	-1.4856	9.6508	-8.48148	7.70936e-15	2.95485e-13	23.1998	BAIAP2
220185_at	-1.48401	8.70104	-6.3754	1.47391e-09	1.34673e-08	11.3465	SPTBN4
227769_at	-1.48392	10.4047	-4.87693	2.34968e-06	1.09873e-05	4.23473	GPR27
205277_at	-1.48323	9.90535	-9.87182	1.16327e-18	2.15305e-16	31.813	PRDM2
202465_at	1.48305	7.27311	3.96557	0.000105341	0.000358529	0.623604	PCOLCE
1568933_at	-1.48276	6.42494	-5.93212	1.48747e-08	1.0919e-07	9.10717	LYPD8
216264_s_at	1.48088	9.38763	8.14655	5.9474e-14	1.67697e-12	21.2028	LAMB2
218368_s_at	1.48032	9.04476	4.1284	5.56906e-05	0.000200329	1.22433	TNFRSF12A
240869_at	-1.47872	10.2099	-5.58818	8.31898e-08	5.20357e-07	7.4446	KCNB1
212956_at	-1.47866	10.4583	-8.03909	1.13692e-13	2.92161e-12	20.5698	TBC1D9
237003_at	1.47821	8.68131	7.38854	5.27167e-12	8.44989e-11	16.8259	BEST3
206326_at	-1.47756	5.83118	-5.79942	2.91257e-08	2.01507e-07	8.45763	GRP
203148_s_at	1.4773	8.95406	7.77593	5.4669e-13	1.14912e-11	19.0365	TRIM14
206772_at	-1.47711	6.89608	-5.89006	1.84243e-08	1.32993e-07	8.90023	PTH2R
218350_s_at	1.47646	10.3248	10.019	4.47287e-19	1.00896e-16	32.7494	GMNN
208808_s_at	1.4755	11.5546	8.18802	4.62685e-14	1.36505e-12	21.4482	HMGB2
209099_x_at	1.47522	11.046	6.24752	2.9012e-09	2.4842e-08	10.6898	JAG1
233602_at	-1.47515	5.95079	-5.47078	1.47446e-07	8.70483e-07	6.89299	RP11-95O2.1
205567_at	-1.47431	10.7825	-5.94209	1.41372e-08	1.04165e-07	9.15635	CHST1
228531_at	1.47405	7.88529	6.61111	4.14233e-10	4.25734e-09	12.5786	SAMD9
220301_at	1.47323	7.21492	5.32983	2.90011e-07	1.61652e-06	6.24185	CCDC102B
228062_at	-1.47239	11.4981	-7.39018	5.22192e-12	8.38269e-11	16.8351	NAP1L5
226397_s_at	-1.4694	10.459	-7.4191	4.41785e-12	7.22571e-11	16.9981	PHACTR1
220559_at	1.4693	7.59335	5.06928	9.81442e-07	4.93341e-06	5.07092	EN1
244035_at	1.46822	5.61079	5.34736	2.66788e-07	1.49943e-06	6.32214	RP11-28F1.2
229866_at	1.46766	8.53927	6.838	1.19106e-10	1.41173e-09	13.7901	STK32A
235969_at	-1.46677	8.1854	-6.71655	2.32791e-10	2.55503e-09	13.1386	SCN8A
1559405_a_at	-1.46606	5.87223	-5.01426	1.26287e-06	6.2111e-06	4.82922	TRPV6
219926_at	-1.46521	8.2603	-7.10936	2.60303e-11	3.55862e-10	15.27	POPDC3
225524_at	1.46464	8.72365	7.08441	2.99758e-11	4.04916e-10	15.1326	ANTXR2
239921_at	1.4642	7.765	5.04901	1.07721e-06	5.35512e-06	4.98165	COL28A1
222927_s_at	-1.46364	7.70405	-9.8181	1.6472e-18	2.78673e-16	31.4722	CPLX3
223621_at	-1.46274	9.70376	-6.66593	3.07188e-10	3.2737e-09	12.8691	PNMA3
226907_at	-1.46221	8.46931	-5.13775	7.15294e-07	3.68857e-06	5.37441	PPP1R14C
228174_at	-1.46137	9.70302	-8.43376	1.03364e-14	3.76826e-13	22.9131	SCAI
212695_at	-1.46083	8.07772	-4.94157	1.75682e-06	8.44668e-06	4.51301	CRY2
202192_s_at	-1.46043	11.5459	-8.40431	1.23818e-14	4.4006e-13	22.7366	GAS7
202666_s_at	1.45974	9.82202	9.09469	1.68415e-16	1.24489e-14	26.9408	ACTL6A
209153_s_at	1.45827	9.70708	8.35657	1.65841e-14	5.61137e-13	22.4509	TCF3
223816_at	-1.45722	4.29891	-6.63912	3.55602e-10	3.72908e-09	12.7269	SLC46A2
1553211_at	1.45693	7.75911	7.54241	2.15752e-12	3.84852e-11	17.697	ANKFN1
238073_at	-1.4568	10.5232	-6.04712	8.24619e-09	6.37299e-08	9.67794	ELAVL4
210809_s_at	1.45612	8.45733	2.66438	0.00840942	0.0188226	-3.41174	POSTN
208894_at	1.45584	11.6944	4.97244	1.52759e-06	7.41204e-06	4.6469	HLA-DRA
229691_at	1.45316	5.83794	5.52123	1.15407e-07	7.00627e-07	7.12904	ZBTB42
207308_at	-1.45312	8.35184	-5.40153	2.05872e-07	1.18568e-06	6.57157	SLCO1A2
238454_at	-1.45023	8.40132	-8.1347	6.38925e-14	1.7784e-12	21.1328	ZNF540
229460_at	-1.44874	10.1736	-10.2439	1.03058e-19	2.78966e-17	34.1878	FAM126B
230130_at	-1.44764	9.19402	-5.04961	1.07424e-06	5.34405e-06	4.98429	SLIT2
214823_at	-1.44673	8.38403	-7.26408	1.07852e-11	1.61294e-10	16.1283	ZNF204P
238521_at	-1.44544	9.67082	-5.09414	8.7524e-07	4.43664e-06	5.18077	FGF12
225353_s_at	1.44506	11.9055	6.18576	4.01196e-09	3.3236e-08	10.3757	C1QC
225868_at	1.44424	10.4537	7.50051	2.75428e-12	4.76008e-11	17.4588	TRIM47
229289_at	-1.4439	5.02133	-6.73205	2.13792e-10	2.37668e-09	13.2214	FAM71E1
219734_at	-1.44372	8.76361	-6.23571	3.08719e-09	2.62272e-08	10.6296	SIDT1
203184_at	1.44287	7.82087	5.43224	1.77605e-07	1.03555e-06	6.71376	FBN2
226021_at	1.44235	9.46884	4.85894	2.54642e-06	1.18408e-05	4.15782	RDH10
222762_x_at	1.44227	9.35043	8.51283	6.35641e-15	2.53496e-13	23.3885	LIMD1
202693_s_at	1.44222	10.1831	7.17055	1.83928e-11	2.62209e-10	15.6083	STK17A
213666_at	-1.44124	8.9511	-8.05051	1.06148e-13	2.75287e-12	20.6369	SEPT6
204444_at	1.44015	7.85683	6.93657	6.88081e-11	8.49994e-10	14.3239	KIF11
201389_at	1.44002	8.45384	5.86761	2.06457e-08	1.4804e-07	8.79018	ITGA5
205384_at	-1.43973	9.97002	-4.97657	1.49921e-06	7.28579e-06	4.66486	FXYD1
1559331_x_at	1.43947	5.91604	5.95973	1.29188e-08	9.6037e-08	9.24353	CTD-2035E11.5
204889_s_at	-1.43905	7.83532	-7.94175	2.03807e-13	4.88212e-12	19.9998	NEURL1
227001_at	-1.43785	8.80711	-6.43691	1.06107e-09	9.98585e-09	11.6654	NIPAL2
1554547_at	-1.43657	10.4379	-6.46328	9.21109e-10	8.7716e-09	11.8027	FAM13C
210185_at	-1.43638	8.58318	-7.96159	1.80992e-13	4.41869e-12	20.1157	CACNB1
236098_at	-1.43608	5.97694	-5.16158	6.40282e-07	3.33381e-06	5.48076	SMIM6
238062_at	-1.43605	7.60282	-4.62142	7.22208e-06	3.07197e-05	3.16257	GPIHBP1
1558605_at	-1.43603	7.08534	-5.94944	1.36161e-08	1.006e-07	9.19268	CTD-2292M16.8
229781_at	-1.43548	9.69909	-6.64531	3.43797e-10	3.6246e-09	12.7597	LOC100506725
208986_at	1.43526	12.5883	9.21521	7.85366e-17	6.5919e-15	27.6875	TCF12
1553015_a_at	1.43493	8.09442	7.63107	1.28419e-12	2.43726e-11	18.2031	RECQL4
205031_at	-1.43467	9.96193	-5.75585	3.62384e-08	2.45232e-07	8.24657	EFNB3
205453_at	1.43452	7.80143	4.56883	9.05112e-06	3.77362e-05	2.94753	HOXB2
223362_s_at	-1.43442	11.3046	-5.68719	5.10252e-08	3.34732e-07	7.91619	SEPT3
1556244_s_at	-1.43419	6.22102	-6.5713	5.14217e-10	5.17924e-09	12.3686	LOC375196
235557_at	-1.43409	5.39305	-4.93547	1.80587e-06	8.6537e-06	4.48664	GPAT2
223343_at	1.4331	10.3364	6.12655	5.46386e-09	4.39687e-08	10.0765	MS4A7
219522_at	1.43213	10.8037	7.29214	9.18287e-12	1.39157e-10	16.285	FJX1
229889_at	-1.43056	6.1588	-4.40312	1.82132e-05	7.158e-05	2.28266	LRRC75A
226955_at	1.4301	6.90522	4.01423	8.72448e-05	0.000302673	0.801007	AFAP1L1
220147_s_at	1.43	9.51335	8.94442	4.33808e-16	2.64623e-14	26.0147	FAM60A
209311_at	-1.42955	10.7314	-9.57796	7.74806e-18	9.5332e-16	29.9555	BCL2L2
212713_at	1.42934	5.49298	4.39977	1.84695e-05	7.24821e-05	2.26939	MFAP4
207450_s_at	-1.42872	4.30926	-5.64687	6.23067e-08	4.01085e-07	7.72343	POU6F2
235118_at	-1.42821	10.6629	-4.30854	2.69204e-05	0.000102418	1.91201	CADM2
204061_at	1.42811	8.88057	8.30379	2.28902e-14	7.42047e-13	22.1359	PRKX
204457_s_at	1.42783	10.4354	5.94982	1.35898e-08	1.0044e-07	9.19455	GAS1
200916_at	1.42775	10.3164	4.33856	2.37964e-05	9.1497e-05	2.02895	TAGLN2
204492_at	1.42721	5.23509	5.16818	6.20912e-07	3.24075e-06	5.51025	ARHGAP11A
205670_at	-1.42689	7.10232	-3.46316	0.000666272	0.00192119	-1.09981	GAL3ST1
233310_at	-1.42601	7.97957	-6.07786	7.03478e-09	5.53756e-08	9.83175	RP11-143K11.1
239174_at	1.426	7.25183	6.62901	3.75763e-10	3.91586e-09	12.6733	LOC100505912
1569831_at	-1.42579	3.9462	-4.45161	1.4872e-05	5.94414e-05	2.47516	RP11-586K2.1
205899_at	-1.4256	7.70977	-7.35152	6.5266e-12	1.0249e-10	16.6177	CCNA1
210542_s_at	-1.42494	9.12598	-6.80841	1.40317e-10	1.63452e-09	13.6308	SLCO3A1
203414_at	-1.42405	11.1783	-10.5111	1.78347e-20	6.96597e-18	35.9068	MMD
205155_s_at	-1.42387	8.15119	-5.46236	1.53574e-07	9.04446e-07	6.85376	SPTBN2
1561434_at	-1.42344	4.41603	-6.03486	8.78417e-09	6.74065e-08	9.61677	C15orf45
204112_s_at	1.42176	11.1653	7.8508	3.50569e-13	7.74564e-12	19.4702	HNMT
201348_at	1.4215	11.2442	4.98197	1.46293e-06	7.12706e-06	4.68832	GPX3
222589_at	-1.42108	10.9835	-9.86072	1.24997e-18	2.23703e-16	31.7425	NLK
215736_at	-1.421	7.7192	-7.58654	1.66711e-12	3.06983e-11	17.9485	KCNV1
203729_at	1.42096	9.66347	3.22308	0.00150426	0.00401636	-1.85144	EMP3
218651_s_at	-1.41923	10.381	-10.4617	2.46785e-20	8.9069e-18	35.5885	LARP6
228509_at	-1.41911	9.01968	-4.37726	2.0279e-05	7.89541e-05	2.18068	SPHKAP
218662_s_at	1.4188	7.69789	7.65388	1.1232e-12	2.1582e-11	18.3338	NCAPG
216356_x_at	-1.41806	8.41815	-4.1447	5.21955e-05	0.000188634	1.28554	BAIAP3
204378_at	-1.4173	9.80163	-4.68939	5.37945e-06	2.34579e-05	3.44342	BCAS1
217728_at	1.41727	12.2263	5.54275	1.03912e-07	6.37274e-07	7.23016	S100A6
209683_at	-1.41717	9.97993	-8.73268	1.62955e-15	8.20647e-14	24.7198	FAM49A
225840_at	-1.41621	9.8633	-6.8784	9.51712e-11	1.14879e-09	14.0083	TEF
243087_at	1.41577	4.14675	3.48481	0.000617764	0.00179229	-1.0297	WDR63
201160_s_at	1.4155	11.394	6.57972	4.91256e-10	4.96645e-09	12.413	YBX3
1562071_at	-1.41495	4.27266	-4.19691	4.23534e-05	0.000155795	1.48301	BC045791
227803_at	-1.41484	9.10711	-4.26578	3.20561e-05	0.000120328	1.74661	ENPP5
213793_s_at	-1.41479	10.2271	-7.95673	1.86333e-13	4.50509e-12	20.0873	HOMER1
222482_at	-1.41417	10.7947	-8.67586	2.31961e-15	1.09915e-13	24.3744	SSBP3
226185_at	-1.41413	9.17923	-7.13886	2.20215e-11	3.08059e-10	15.4329	CDS1
205334_at	-1.41354	9.72669	-5.2195	4.8843e-07	2.60195e-06	5.74075	S100A1
227703_s_at	1.41303	8.92662	4.91418	1.98785e-06	9.45254e-06	4.39474	SYTL4
212791_at	-1.41143	10.3585	-10.4646	2.42153e-20	8.88784e-18	35.6071	C1orf216
213776_at	-1.4112	8.34848	-6.54718	5.85995e-10	5.82632e-09	12.2417	LOC157562
219306_at	1.41036	8.06703	7.57801	1.75238e-12	3.20505e-11	17.8999	KIF15
202670_at	-1.41034	11.5557	-9.45987	1.65198e-17	1.78868e-15	29.214	MAP2K1
226152_at	-1.41022	10.1513	-10.3887	3.98828e-20	1.32871e-17	35.1181	TTC7B
206190_at	-1.41019	8.39492	-2.18019	0.0305336	0.0582663	-4.54137	GPR17
205280_at	-1.40955	9.81988	-6.04332	8.40935e-09	6.48983e-08	9.65898	GLRB
204774_at	-1.40946	10.8235	-6.00349	1.03232e-08	7.81094e-08	9.46053	EVI2A
225415_at	1.40928	10.3334	8.69042	2.1192e-15	1.02436e-13	24.4628	DTX3L
204749_at	-1.40927	11.8087	-6.4513	9.8228e-10	9.30095e-09	11.7403	NAP1L3
213484_at	-1.40919	10.4568	-6.46578	9.08808e-10	8.66589e-09	11.8157	ADD2
240974_at	-1.40823	6.69461	-5.91789	1.59935e-08	1.16691e-07	9.03704	LOC100506851
1569916_at	-1.40765	5.29917	-5.41969	1.88672e-07	1.0939e-06	6.65555	BC045559
223836_at	1.40749	6.07685	3.59317	0.000420904	0.00126537	-0.673095	FGFBP2
209583_s_at	-1.40694	10.4395	-8.87597	6.66325e-16	3.86844e-14	25.5948	CD200
236915_at	1.40679	6.92878	3.69745	0.000288536	0.000899027	-0.32099	C4orf47
90265_at	-1.40668	10.5663	-9.06229	2.06624e-16	1.46224e-14	26.7406	ADAP1
212914_at	-1.40652	10.0963	-7.11396	2.536e-11	3.48237e-10	15.2955	CBX7
226018_at	-1.406	11.9551	-5.4157	1.92323e-07	1.11387e-06	6.6371	MTURN
201710_at	1.40519	6.51447	4.36257	2.15515e-05	8.34979e-05	2.12293	MYBL2
204844_at	1.40514	7.09591	4.20559	4.08992e-05	0.000150701	1.51605	ENPEP
231031_at	-1.40482	8.06311	-6.82721	1.26452e-10	1.48983e-09	13.7319	KGFLP2
201426_s_at	1.40444	13.7381	7.21889	1.39649e-11	2.04607e-10	15.8765	VIM
201962_s_at	-1.4041	9.50063	-8.45473	9.08752e-15	3.38128e-13	23.039	RNF41
220313_at	-1.4027	7.87092	-5.91943	1.58683e-08	1.15856e-07	9.04463	GPR88
208468_at	1.40142	6.54414	6.07078	7.29721e-09	5.73163e-08	9.79629	SOX21
234538_at	-1.40092	5.02513	-4.93711	1.7926e-06	8.59706e-06	4.4937	RP11-307O13.1
212878_s_at	-1.40046	11.5781	-9.22921	7.18582e-17	6.12634e-15	27.7746	KLC1
200782_at	1.39986	12.637	8.94047	4.44723e-16	2.69761e-14	25.9904	ANXA5
215867_x_at	1.39892	10.0451	5.82965	2.50122e-08	1.758e-07	8.60475	CA12
214436_at	-1.39821	8.95097	-5.7887	3.07373e-08	2.11239e-07	8.4056	FBXL2
216307_at	-1.39725	8.01285	-4.8898	2.21792e-06	1.04366e-05	4.28994	DGKB
204766_s_at	1.39703	7.30355	6.46603	9.07588e-10	8.65807e-09	11.817	NUDT1
228547_at	-1.39682	11.1819	-4.36711	2.115e-05	8.20646e-05	2.14078	NRXN1
218831_s_at	1.39593	10.107	7.46686	3.34942e-12	5.65931e-11	17.2681	FCGRT
221713_s_at	-1.39546	9.53413	-7.1762	1.78113e-11	2.55096e-10	15.6396	MAP6D1
227449_at	-1.39455	10.568	-5.33428	2.83933e-07	1.58591e-06	6.26222	EPHA4
223634_at	-1.39425	7.92587	-7.24237	1.22118e-11	1.81128e-10	16.0072	RASD2
221731_x_at	1.39416	12.766	8.1818	4.8046e-14	1.4079e-12	21.4113	VCAN
201842_s_at	1.39374	11.8424	4.78246	3.5764e-06	1.61617e-05	3.83315	EFEMP1
224724_at	1.3934	11.558	5.666	5.66784e-08	3.68138e-07	7.81478	SULF2
1555958_at	-1.39309	9.10069	-4.95245	1.67251e-06	8.07539e-06	4.5601	CRTAC1
229974_at	1.39298	5.91895	5.2393	4.45049e-07	2.38494e-06	5.83011	EVC2
213416_at	1.3926	7.28273	5.35502	2.57208e-07	1.44859e-06	6.35732	ITGA4
219432_at	1.39244	5.75367	3.33057	0.00105038	0.00290313	-1.5208	EVC
223673_at	1.39235	11.4892	5.82922	2.50674e-08	1.76131e-07	8.60262	RFX4
228438_at	-1.39193	6.24537	-4.75667	4.00713e-06	1.79397e-05	3.72453	LOC100132891
220262_s_at	-1.39172	7.49049	-6.3045	2.14768e-09	1.89674e-08	10.9814	DLK2
206632_s_at	1.39137	6.91943	6.39777	1.30813e-09	1.208e-08	11.4623	APOBEC3B
207819_s_at	1.39107	6.11084	4.4702	1.37541e-05	5.53514e-05	2.54942	ABCB4
225912_at	1.39056	10.4753	9.18177	9.70812e-17	7.87376e-15	27.48	TP53INP1
206289_at	1.39026	6.39093	4.25868	3.29947e-05	0.000123466	1.71928	HOXA4
219270_at	-1.38952	6.82024	-5.56112	9.49879e-08	5.88208e-07	7.31673	CHAC1
227845_s_at	1.38925	9.08244	4.36839	2.10381e-05	8.16596e-05	2.14581	SHD
219821_s_at	-1.38919	10.1034	-8.39218	1.33369e-14	4.66576e-13	22.6639	GFOD1
227216_at	-1.38887	6.77777	-5.41502	1.92957e-07	1.11665e-06	6.63393	RLTPR
219403_s_at	1.38854	7.64221	6.06685	7.44712e-09	5.8409e-08	9.77661	HPSE
220543_at	1.38845	8.22008	6.12499	5.50847e-09	4.42948e-08	10.0686	C21orf62
1556435_at	-1.38809	5.46582	-5.21529	4.98178e-07	2.64867e-06	5.72176	LOC400622
219523_s_at	-1.38723	7.60623	-4.70124	5.10858e-06	2.24167e-05	3.49272	TENM3
234724_x_at	1.38638	6.4851	4.94967	1.69363e-06	8.17011e-06	4.54808	PCDHB18
204301_at	-1.38606	10.31	-6.3064	2.12621e-09	1.88085e-08	10.9911	KBTBD11
227894_at	1.38498	8.29745	6.20693	3.5909e-09	3.00932e-08	10.4831	WDR90
222608_s_at	-1.38421	10.5294	-5.06272	1.0115e-06	5.06805e-06	5.04199	ANLN
204252_at	1.38338	9.41768	7.79298	4.94176e-13	1.04813e-11	19.135	CDK2
228532_at	1.38293	8.25128	4.56154	9.33758e-06	3.88483e-05	2.91786	C1orf162
224794_s_at	-1.3822	9.6869	-6.18471	4.03393e-09	3.33797e-08	10.3704	CERCAM
1553997_a_at	-1.38202	10.855	-7.29631	8.96552e-12	1.36149e-10	16.3083	ASPHD1
201923_at	1.38018	11.2391	8.10156	7.80471e-14	2.12059e-12	20.9373	PRDX4
210705_s_at	1.37965	8.0493	8.09082	8.32699e-14	2.2317e-12	20.874	TRIM5
1557895_at	1.37944	7.53072	8.44586	9.59645e-15	3.5282e-13	22.9857	FLJ35934
205901_at	-1.37897	7.76701	-5.53032	1.10406e-07	6.73097e-07	7.17173	PNOC
204159_at	1.37858	10.5824	5.38228	2.25777e-07	1.28935e-06	6.48273	CDKN2C
202391_at	-1.37857	12.6999	-5.3481	2.65847e-07	1.4953e-06	6.32553	BASP1
203640_at	-1.37842	11.5065	-8.45361	9.15037e-15	3.3872e-13	23.0323	MBNL2
220840_s_at	1.37727	6.92365	6.48674	8.11958e-10	7.81464e-09	11.9251	C1orf112
202990_at	1.37684	9.17949	6.5128	7.05605e-10	6.89497e-09	12.0614	PYGL
218259_at	-1.37644	11.4782	-8.73789	1.57762e-15	8.0267e-14	24.7515	MKL2
204500_s_at	-1.37595	10.2956	-9.18536	9.48993e-17	7.75069e-15	27.5023	AGTPBP1
205934_at	-1.37581	8.92177	-6.16807	4.40068e-09	3.61246e-08	10.2861	PLCL1
229551_x_at	1.37577	8.79029	6.21182	3.49983e-09	2.9444e-08	10.508	ZNF367
211276_at	-1.37538	11.6943	-4.08497	6.61329e-05	0.000234388	1.06214	TCEAL2
235125_x_at	-1.37519	10.2584	-10.3765	4.32156e-20	1.41793e-17	35.0394	FAM73A
229278_at	-1.37505	7.56826	-4.66218	6.05482e-06	2.61502e-05	3.33062	USP51
218035_s_at	1.37429	8.69602	6.51692	6.90083e-10	6.75576e-09	12.083	RBM47
225354_s_at	-1.373	9.62342	-7.40271	4.85726e-12	7.87305e-11	16.9057	SH3BGRL2
203266_s_at	-1.37295	10.353	-10.9009	1.35596e-21	8.38952e-19	38.4323	MAP2K4
212012_at	1.37271	10.0552	7.23905	1.24458e-11	1.8422e-10	15.9887	PXDN
223962_at	1.37265	4.03526	3.75696	0.000231771	0.000736248	-0.11621	TTC29
209199_s_at	-1.3719	11.2656	-7.0024	4.75844e-11	6.16376e-10	14.6828	MEF2C
208659_at	1.37061	10.6134	5.51474	1.19114e-07	7.20506e-07	7.09857	CLIC1
213012_at	1.36985	8.29865	9.29017	4.87815e-17	4.4385e-15	28.1538	NEDD4
1553276_at	1.36982	3.76262	3.24698	0.00138991	0.00373802	-1.77878	ZNF560
238423_at	1.36963	5.89923	4.42146	1.68728e-05	6.67118e-05	2.35525	SYTL3
202499_s_at	-1.36896	9.6635	-6.56522	5.31456e-10	5.3355e-09	12.3366	SLC2A3
1565786_x_at	1.36849	8.19645	8.83228	8.75666e-16	4.92906e-14	25.3274	FLJ45482
229725_at	-1.36802	10.2071	-4.8107	3.15626e-06	1.44196e-05	3.95256	ACSL6
214467_at	1.36749	7.75772	5.52624	1.12625e-07	6.85082e-07	7.15255	GPR65
230469_at	1.36736	4.76532	3.90587	0.000132434	0.000442502	0.408456	RTKN2
229225_at	1.36706	8.93024	7.63885	1.22683e-12	2.3407e-11	18.2477	NRP2
217280_x_at	-1.36664	8.2202	-9.0434	2.32766e-16	1.61556e-14	26.624	GABRA5
1563904_at	-1.36625	4.40748	-4.00693	8.97539e-05	0.000310582	0.774307	LOC100129620
201050_at	-1.36554	10.9482	-8.23939	3.38769e-14	1.04353e-12	21.7528	PLD3
207011_s_at	1.36456	8.02843	7.94067	2.05121e-13	4.90818e-12	19.9935	PTK7
44783_s_at	1.36432	12.842	9.10037	1.62481e-16	1.21329e-14	26.9759	HEY1
204078_at	1.36424	7.62938	7.84118	3.71214e-13	8.16934e-12	19.4143	LEPREL4
224378_x_at	-1.36404	10.6592	-8.98946	3.2688e-16	2.1257e-14	26.2917	MAP1LC3A
203069_at	-1.36376	10.9812	-6.89852	8.50841e-11	1.03511e-09	14.1173	SV2A
219685_at	-1.3631	9.97366	-6.4931	7.84632e-10	7.5786e-09	11.9583	TMEM35
230423_at	1.36274	4.24359	4.43856	1.57083e-05	6.24496e-05	2.42318	FOXD3-AS1
244427_at	1.36263	6.68963	7.6677	1.03551e-12	2.00752e-11	18.4131	KIF23
215395_x_at	-1.36256	7.38242	-7.15502	2.0091e-11	2.83618e-10	15.5223	PRSS3P2
213714_at	-1.36238	8.86116	-5.36712	2.42768e-07	1.3755e-06	6.41291	CACNB2
225446_at	-1.36182	10.0334	-8.96048	3.92194e-16	2.45211e-14	26.1134	BRWD1
230244_at	-1.36182	8.92742	-3.84395	0.000167467	0.000547231	0.188178	C2orf82
235831_at	-1.36179	7.80887	-6.84649	1.13628e-10	1.35497e-09	13.8359	RP11-180N14.1
204244_s_at	1.36105	8.50411	6.84084	1.17248e-10	1.39353e-09	13.8054	DBF4
217716_s_at	1.36103	10.8039	9.27919	5.2308e-17	4.67132e-15	28.0854	SEC61A1
207195_at	-1.36083	6.78394	-5.32768	2.92996e-07	1.62939e-06	6.232	CNTN6
218720_x_at	-1.36002	9.96072	-6.0494	8.14967e-09	6.31417e-08	9.68934	SEZ6L2
204506_at	-1.35992	8.98818	-9.6222	5.83051e-18	7.6521e-16	30.234	PPP3R1
206842_at	1.35965	6.40112	4.90117	2.10757e-06	9.95842e-06	4.33877	KCND1
1568870_at	-1.35812	7.87811	-3.62074	0.000381213	0.00115651	-0.58084	SLC24A4
221792_at	-1.35766	11.5312	-7.77419	5.52363e-13	1.15905e-11	19.0264	RAB6B
224694_at	1.35717	11.8467	10.0033	4.95405e-19	1.08364e-16	32.6493	ANTXR1
37408_at	1.355	9.95201	5.78661	3.10617e-08	2.13198e-07	8.39546	MRC2
225066_at	-1.35494	8.37599	-9.08622	1.77664e-16	1.29105e-14	26.8884	PPP2R2D
229484_at	-1.35455	4.99419	-4.95212	1.675e-06	8.08382e-06	4.55867	PPM1J
241612_at	1.35343	5.23471	4.51805	1.12365e-05	4.59889e-05	2.74168	FOXD3
209123_at	-1.35321	12.5545	-7.23556	1.26967e-11	1.87421e-10	15.9693	QDPR
226051_at	-1.35309	9.49766	-5.2712	3.82933e-07	2.07778e-06	5.97459	SELM
238332_at	-1.35161	8.10416	-6.66901	3.02047e-10	3.23004e-09	12.8855	ANKRD29
207174_at	-1.35128	8.0034	-4.34288	2.33766e-05	9.01069e-05	2.04583	GPC5
240305_at	-1.35119	5.86885	-5.25723	4.09023e-07	2.20552e-06	5.91123	LOC101930421
212067_s_at	1.35117	10.0033	4.95712	1.63746e-06	7.91323e-06	4.58038	C1R
219710_at	-1.35112	7.13881	-6.761	1.82304e-10	2.06151e-09	13.3762	SH3TC2
206851_at	1.35022	5.96643	5.54161	1.04491e-07	6.39921e-07	7.2248	RNASE3
203110_at	-1.34915	9.10984	-6.64549	3.43471e-10	3.62293e-09	12.7606	PTK2B
217986_s_at	1.34906	9.0733	7.9582	1.84698e-13	4.48747e-12	20.0959	BAZ1A
222162_s_at	-1.3488	8.9586	-4.05308	7.49633e-05	0.000262803	0.943957	ADAMTS1
219521_at	-1.34797	10.8944	-6.12527	5.50057e-09	4.42477e-08	10.07	B3GAT1
1568617_a_at	-1.34769	7.36287	-5.10981	8.14126e-07	4.15212e-06	5.25021	CAMSAP3
226673_at	-1.34757	8.24581	-6.75385	1.89622e-10	2.1276e-09	13.338	SH2D3C
203786_s_at	-1.3473	10.7148	-5.25604	4.11327e-07	2.21629e-06	5.90584	TPD52L1
203485_at	-1.34689	12.8793	-4.51516	1.1375e-05	4.65029e-05	2.73003	RTN1
212992_at	-1.34648	8.56166	-4.61232	7.51079e-06	3.18103e-05	3.12521	AHNAK2
225533_at	1.34578	9.4789	8.49873	6.93332e-15	2.71995e-13	23.3036	PHF19
212642_s_at	-1.34523	10.0666	-9.57805	7.74365e-18	9.5332e-16	29.9561	HIVEP2
50965_at	-1.34491	8.99071	-8.85195	7.74358e-16	4.44794e-14	25.4477	RAB26
214043_at	-1.34479	11.1771	-5.88004	1.93859e-08	1.39469e-07	8.85104	PTPRD
219593_at	1.3444	8.35642	4.65486	6.25028e-06	2.69085e-05	3.30033	SLC15A3
227679_at	-1.34355	9.43941	-7.38276	5.4507e-12	8.69822e-11	16.7933	HDAC11
213050_at	-1.34347	10.7333	-6.54819	5.82786e-10	5.79974e-09	12.2471	COBL
217967_s_at	1.34295	9.56473	4.65727	6.18522e-06	2.66549e-05	3.3103	FAM129A
218236_s_at	1.34243	10.027	10.5251	1.62659e-20	6.63052e-18	35.9971	PRKD3
1554408_a_at	1.34178	7.42094	4.69461	5.25859e-06	2.29818e-05	3.4651	TK1
1554143_a_at	-1.34143	6.74638	-7.17467	1.79668e-11	2.57075e-10	15.6311	SUGT1P3
34408_at	-1.33968	9.71956	-8.1905	4.55799e-14	1.35025e-12	21.4628	RTN2
207462_at	-1.33967	5.97604	-4.44368	1.53749e-05	6.12366e-05	2.44356	GLRA2
228132_at	-1.33896	8.69098	-8.03865	1.13996e-13	2.92485e-12	20.5672	ABLIM2
217892_s_at	1.33852	11.4164	8.55559	4.88321e-15	2.02338e-13	23.6463	LIMA1
202020_s_at	-1.33755	11.8784	-8.6941	2.07121e-15	1.00565e-13	24.4852	LANCL1
218629_at	1.33732	8.26043	8.63422	3.00302e-15	1.36618e-13	24.1218	SMO
225325_at	-1.3369	10.9462	-8.14117	6.14417e-14	1.72599e-12	21.171	MFSD6
218274_s_at	1.33586	7.37882	4.81382	3.11287e-06	1.42394e-05	3.96579	ANKZF1
216313_at	1.33535	3.99153	4.27284	3.11475e-05	0.000117202	1.77383	PCDHB17
210821_x_at	1.33499	7.28531	5.25665	4.10153e-07	2.21107e-06	5.90858	CENPA
206858_s_at	1.33403	7.67501	4.05748	7.36817e-05	0.00025877	0.960213	HOXC6
218824_at	-1.33366	11.6133	-8.17319	5.06181e-14	1.47132e-12	21.3604	PNMAL1
238663_x_at	-1.33358	9.44772	-4.17048	4.70901e-05	0.000171702	1.38279	GRIA4
228745_at	-1.33323	10.6012	-9.27455	5.38741e-17	4.70203e-15	28.0566	SGTB
242828_at	1.33191	10.2614	8.25739	3.03635e-14	9.54313e-13	21.8598	FIGN
242031_at	-1.33054	4.21084	-4.18405	4.45978e-05	0.000163412	1.43419	RP11-732A19.1
201328_at	-1.32915	9.24944	-8.77911	1.22035e-15	6.49303e-14	25.0027	ETS2
204059_s_at	-1.32898	9.63531	-5.47687	1.43156e-07	8.48165e-07	6.92143	ME1
220095_at	1.32859	7.18898	6.64346	3.47288e-10	3.65216e-09	12.7499	CNTLN
211748_x_at	-1.3276	13.3591	-3.75872	0.000230261	0.000731987	-0.110094	PTGDS
219236_at	-1.32751	11.6304	-5.275	3.76125e-07	2.0434e-06	5.99183	PAQR6
210201_x_at	-1.32736	11.3069	-7.44795	3.73781e-12	6.212e-11	17.1611	BIN1
203571_s_at	-1.327	8.2348	-3.6138	0.00039086	0.00118329	-0.604126	ADIRF
218625_at	-1.32659	11.3597	-6.22633	3.24331e-09	2.74351e-08	10.5818	NRN1
1562201_x_at	1.32631	6.66835	7.45299	3.63018e-12	6.0517e-11	17.1896	RP11-357G3.2
205050_s_at	-1.32599	9.58489	-6.88045	9.40885e-11	1.13636e-09	14.0195	MAPK8IP2
225752_at	-1.32589	9.87152	-9.32623	3.87764e-17	3.66682e-15	28.3785	NIPA1
222662_at	1.32574	8.23564	7.38164	5.48582e-12	8.74249e-11	16.7871	PPP1R3B
201387_s_at	-1.32528	12.7193	-7.43537	4.02049e-12	6.63596e-11	17.09	UCHL1
210239_at	1.32516	6.05443	4.06601	7.12566e-05	0.000250782	0.991766	IRX5
226269_at	-1.32469	11.0068	-7.92192	2.29446e-13	5.37732e-12	19.8841	GDAP1
204247_s_at	-1.3242	9.5344	-7.90686	2.51033e-13	5.80163e-12	19.7963	CDK5
209129_at	1.32386	10.0659	6.22652	3.24e-09	2.74178e-08	10.5828	TRIP6
223316_at	-1.32369	9.99291	-5.31862	3.059e-07	1.69288e-06	6.19054	CCDC3
204204_at	-1.32318	9.64334	-5.62675	6.8811e-08	4.38911e-07	7.62763	SLC31A2
236493_at	1.32316	5.47911	6.49744	7.66528e-10	7.4236e-09	11.981	NKAPP1
203638_s_at	-1.32286	10.4873	-4.64841	6.42733e-06	2.75994e-05	3.27369	FGFR2
205937_at	-1.32156	7.24694	-4.55307	9.68132e-06	4.0155e-05	2.88345	CGREF1
218424_s_at	1.32145	9.35501	5.48701	1.36293e-07	8.12618e-07	6.96875	STEAP3
206691_s_at	-1.32129	7.61777	-6.00048	1.04841e-08	7.9271e-08	9.44557	PDIA2
204662_at	-1.32115	10.311	-9.26912	5.57686e-17	4.83068e-15	28.0227	CCP110
203146_s_at	-1.32078	11.9913	-5.50216	1.26627e-07	7.61486e-07	7.03963	GABBR1
209846_s_at	1.31878	8.79332	5.87647	1.97392e-08	1.41963e-07	8.83358	BTN3A2
201621_at	-1.31873	9.19757	-5.74956	3.73972e-08	2.52207e-07	8.21618	NBL1
1554298_a_at	1.31837	6.86391	5.36216	2.48596e-07	1.40557e-06	6.39008	WDR49
228165_at	-1.31832	9.27696	-5.71262	4.4964e-08	2.98222e-07	8.03826	PIANP
222581_at	1.31797	9.8427	8.61852	3.30963e-15	1.47773e-13	24.0267	XPR1
227189_at	-1.31706	10.2483	-4.52688	1.08228e-05	4.44554e-05	2.77737	CPNE5
209468_at	1.31673	8.02736	9.70585	3.40162e-18	4.96016e-16	30.7618	LRP5
206306_at	-1.31629	9.3679	-4.29112	2.89087e-05	0.000109291	1.84449	RYR3
201313_at	-1.31605	12.004	-7.15221	2.04145e-11	2.87588e-10	15.5067	ENO2
1570136_at	1.31595	5.53885	3.99099	9.5483e-05	0.000327788	0.716054	RP11-483C6.1
227705_at	-1.3145	11.5103	-8.0651	9.72224e-14	2.56125e-12	20.7227	TCEAL7
223468_s_at	1.31411	11.9588	6.97032	5.69665e-11	7.19305e-10	14.5077	RGMA
1569898_a_at	1.31335	7.31194	6.22804	3.21419e-09	2.72207e-08	10.5905	PAXIP1OS
1569469_a_at	1.31169	3.08214	3.37283	0.000909855	0.00255252	-1.38819	LHX8
1557721_at	-1.31132	7.89292	-8.16702	5.25438e-14	1.51712e-12	21.3239	RP11-416I2.1
224676_at	1.31121	10.9125	7.99728	1.46141e-13	3.67133e-12	20.3246	TMED4
221690_s_at	-1.31099	5.93194	-5.34764	2.66429e-07	1.49819e-06	6.32343	NLRP2
226258_at	-1.31077	9.38692	-9.76662	2.29794e-18	3.63226e-16	31.1461	AMN1
236034_at	1.30989	8.40531	4.9569	1.63909e-06	7.91935e-06	4.57942	ANGPT2
209300_s_at	-1.30969	10.9586	-9.14047	1.26097e-16	9.75222e-15	27.224	NECAP1
204973_at	-1.30901	8.00726	-4.29223	2.87781e-05	0.000108854	1.84878	GJB1
219434_at	1.30657	6.60919	3.28182	0.00123757	0.00336468	-1.67196	TREM1
228126_x_at	-1.30616	9.4137	-6.17991	4.13653e-09	3.42026e-08	10.3461	CTXN1
225796_at	-1.30589	10.1186	-8.55584	4.87589e-15	2.02338e-13	23.6478	PXK
225871_at	-1.30516	8.80234	-4.25369	3.36706e-05	0.000125835	1.70008	STEAP2
227253_at	1.30483	8.72521	4.07842	6.78623e-05	0.000239928	1.03779	CP
216073_at	-1.30426	6.50529	-5.72422	4.24396e-08	2.82691e-07	8.09404	ANKRD34C
1556903_at	-1.3042	7.13004	-7.9105	2.4563e-13	5.70721e-12	19.8175	LOC101928335
208546_x_at	1.30417	5.67548	4.11093	5.96864e-05	0.000213356	1.15892	HIST1H2BH
60474_at	1.30403	9.3416	3.44906	0.000699783	0.00200846	-1.14529	FERMT1
226186_at	-1.30365	11.2472	-7.18506	1.69356e-11	2.43843e-10	15.6887	TMOD2
219949_at	-1.30351	7.55791	-4.30455	2.73635e-05	0.000103957	1.89654	LRRC2
202545_at	-1.30264	7.27198	-4.4435	1.53865e-05	6.12685e-05	2.44284	PRKCD
228904_at	1.30232	8.0747	4.58109	8.58849e-06	3.60085e-05	2.99749	HOXB3
218541_s_at	1.30191	8.02897	3.79833	0.000198714	0.000639969	0.0278395	C8orf4
230360_at	-1.30173	10.3817	-4.76673	3.83352e-06	1.72409e-05	3.76683	GLDN
230445_at	1.3008	6.9532	4.15643	4.98096e-05	0.000180887	1.32974	BTBD17
220648_at	-1.30062	7.4923	-3.98149	9.90595e-05	0.000338991	0.681447	ADARB2
243803_at	-1.29863	3.32608	-4.86739	2.45215e-06	1.14221e-05	4.1939	C11orf97
229430_at	-1.29861	10.7876	-5.75478	3.6432e-08	2.46388e-07	8.24143	C8orf46
219310_at	-1.29819	10.1953	-6.76128	1.82018e-10	2.06042e-09	13.3778	SYNDIG1
209539_at	1.29786	11.1956	9.37464	2.84803e-17	2.85528e-15	28.6807	ARHGEF6
201666_at	1.29784	11.3601	2.88464	0.00439441	0.0105522	-2.82879	TIMP1
202754_at	-1.29737	11.0949	-10.1751	1.61598e-19	4.0223e-17	33.747	R3HDM1
227290_at	-1.29727	9.23506	-7.34406	6.81345e-12	1.06531e-10	16.5758	CDYL2
205575_at	1.29713	10.8564	4.91085	2.01781e-06	9.57608e-06	4.38042	C1QL1
223595_at	1.29702	8.65738	8.9172	5.1462e-16	3.07848e-14	25.8476	TMEM133
224412_s_at	-1.29679	7.06144	-7.87056	3.11671e-13	7.01178e-12	19.585	TRPM6
243672_at	1.29661	9.83105	5.70613	4.64415e-08	3.07551e-07	8.00705	SALL3
1553351_at	-1.296	7.64366	-6.49645	7.70606e-10	7.45975e-09	11.9758	OTUD7A
204279_at	1.29596	10.0039	6.64163	3.50776e-10	3.68204e-09	12.7402	PSMB9
234985_at	1.29577	10.9119	8.54882	5.09156e-15	2.08821e-13	23.6055	LDLRAD3
217357_at	-1.29554	4.74365	-4.95974	1.61819e-06	7.82533e-06	4.59172	RP11-560G2.2
1552301_a_at	-1.29553	8.40251	-7.31494	8.05598e-12	1.24254e-10	16.4126	CORO6
203739_at	1.29538	8.94403	6.11744	5.72892e-09	4.58123e-08	10.0306	ZNF217
207527_at	-1.29526	7.68972	-6.72204	2.25875e-10	2.49303e-09	13.1679	KCNJ9
1558569_at	1.29524	9.47994	7.36635	5.99191e-12	9.47115e-11	16.7011	LOC100131541
244429_at	1.29404	7.4585	6.6203	3.94025e-10	4.08259e-09	12.6272	RP11-796E2.4
219895_at	1.29393	10.3631	5.15585	6.57591e-07	3.41982e-06	5.45515	TMEM255A
204298_s_at	1.29327	7.50321	3.66964	0.00031936	0.000984026	-0.415748	LOX
230298_at	-1.29299	9.33985	-10.3212	6.21034e-20	1.89415e-17	34.6841	MBLAC2
229648_at	-1.29284	9.29495	-7.63466	1.25739e-12	2.38849e-11	18.2237	ARHGAP32
221823_at	-1.29261	9.98025	-10.5313	1.56139e-20	6.50228e-18	36.0372	C5orf30
243244_at	-1.29189	8.53255	-7.00058	4.80725e-11	6.21498e-10	14.6729	CACNB4
206339_at	-1.28919	7.41301	-4.71444	4.82248e-06	2.1282e-05	3.54771	CARTPT
232355_at	-1.28919	7.17631	-4.10153	6.1948e-05	0.000220675	1.12382	SNORD114-3
203855_at	-1.28918	11.2748	-9.91644	8.70949e-19	1.70616e-16	32.0965	WDR47
208747_s_at	1.28888	10.3658	4.08951	6.49591e-05	0.000230567	1.07903	C1S
226638_at	-1.28861	10.0186	-7.91195	2.43524e-13	5.67044e-12	19.8259	ARHGAP23
202998_s_at	1.28857	9.33691	5.31207	3.15558e-07	1.74055e-06	6.16065	LOXL2
232443_at	-1.28775	5.95034	-6.45144	9.81537e-10	9.29798e-09	11.741	LOC441052
221529_s_at	1.28748	8.19646	5.65409	6.01203e-08	3.88095e-07	7.75789	PLVAP
223378_at	1.28701	9.96366	9.37562	2.83024e-17	2.85065e-15	28.6868	GLIS2
227019_at	1.28657	8.61609	7.79441	4.89998e-13	1.0414e-11	19.1433	C1orf226
205296_at	1.2864	8.19777	9.34594	3.41989e-17	3.27689e-15	28.5015	RBL1
209370_s_at	1.28608	9.28746	7.78158	5.28708e-13	1.11808e-11	19.0691	SH3BP2
212699_at	-1.28603	10.7875	-8.58844	3.98641e-15	1.71963e-13	23.8448	SCAMP5
221226_s_at	1.28489	7.75318	3.44484	0.000710101	0.00203481	-1.15885	ASIC4
227545_at	1.28367	9.31655	8.79503	1.10497e-15	5.98201e-14	25.0999	BARD1
229389_at	1.28344	8.30098	6.58463	4.78356e-10	4.84735e-09	12.4388	ATG16L2
227498_at	1.28258	10.9097	5.38217	2.25898e-07	1.2897e-06	6.48222	SOX6
1562736_at	1.28224	5.78345	3.19399	0.00165525	0.00438679	-1.93926	LHX9
213599_at	1.2819	7.50639	6.05062	8.09848e-09	6.28062e-08	9.69544	OIP5
215543_s_at	-1.28172	9.82791	-9.41179	2.24654e-17	2.33889e-15	28.913	LARGE
206928_at	1.28132	7.98366	7.15211	2.04253e-11	2.87588e-10	15.5062	ZNF124
230097_at	1.28077	9.84716	8.7749	1.25279e-15	6.63307e-14	24.977	GART
207643_s_at	1.2802	10.163	5.67316	5.4704e-08	3.56061e-07	7.849	TNFRSF1A
1554299_at	-1.27975	5.44567	-2.91793	0.00397047	0.00963259	-2.73701	NPAS4
211336_x_at	1.27969	6.94118	4.32814	2.48386e-05	9.51664e-05	1.9883	LILRB1
234284_at	-1.27967	4.31071	-3.97717	0.000100725	0.000344091	0.665761	GNG8
228100_at	1.27829	8.71687	4.90563	2.0658e-06	9.78453e-06	4.35793	PIFO
208912_s_at	-1.27824	12.2908	-6.77387	1.6981e-10	1.93233e-09	13.4453	CNP
229302_at	-1.27688	11.2434	-5.69353	4.94434e-08	3.25242e-07	7.94658	TMEM178A
224552_s_at	-1.27684	4.75773	-4.3509	2.26156e-05	8.74069e-05	2.07722	KCNK4
219400_at	-1.27619	10.5642	-7.00899	4.58534e-11	5.96617e-10	14.7189	CNTNAP1
204375_at	-1.27617	8.66637	-9.14883	1.19597e-16	9.3497e-15	27.2758	CLSTN3
230587_at	1.27535	5.99935	5.64051	6.42925e-08	4.12398e-07	7.69315	STGC3
225219_at	1.27507	11.0257	12.5494	2.14546e-26	1.1615e-22	49.2671	SMAD5
236902_at	-1.27408	7.34568	-4.46916	1.38145e-05	5.55635e-05	2.54526	LINC00643
236841_at	1.27351	9.69858	8.05948	1.00568e-13	2.63977e-12	20.6896	LOC100134445
205638_at	-1.27336	10.643	-5.54171	1.04442e-07	6.39798e-07	7.22526	BAI3
230882_at	-1.27214	7.64848	-4.39357	1.89518e-05	7.42001e-05	2.24492	DLX6-AS1
202954_at	1.27189	9.43075	6.14766	4.89521e-09	3.9792e-08	10.1829	UBE2C
204464_s_at	1.2717	9.61978	6.34573	1.72592e-09	1.55989e-08	11.1934	EDNRA
236724_at	-1.27132	5.55125	-4.82303	2.98818e-06	1.37124e-05	4.00486	CFC1
206316_s_at	1.27099	7.99741	6.12732	5.4422e-09	4.38433e-08	10.0803	KNTC1
238865_at	1.27087	6.29269	4.92031	1.93366e-06	9.21305e-06	4.42119	PABPC4L
205046_at	1.27066	6.55907	3.64266	0.000352213	0.00107728	-0.507088	CENPE
235360_at	-1.26893	9.84224	-9.62451	5.74443e-18	7.61823e-16	30.2486	PLEKHM3
228565_at	-1.26842	7.36493	-7.27375	1.02038e-11	1.53233e-10	16.1823	KIAA1804
233072_at	-1.26805	7.63797	-4.77489	3.69792e-06	1.66726e-05	3.80123	NTNG2
226328_at	-1.26787	7.33304	-5.15565	6.58207e-07	3.42138e-06	5.45425	KLF16
218184_at	-1.26702	10.3918	-9.62383	5.76952e-18	7.61823e-16	30.2443	TULP4
228176_at	1.26647	10.1837	6.05185	8.04698e-09	6.24492e-08	9.70161	S1PR3
213353_at	-1.26637	8.68148	-5.12697	7.51978e-07	3.86153e-06	5.32641	ABCA5
213848_at	-1.26582	9.49669	-10.0054	4.88731e-19	1.08115e-16	32.6626	DUSP7
228017_s_at	1.26573	10.4861	3.43945	0.0007235	0.00206939	-1.17616	NKAIN4
1556099_at	-1.26569	2.53317	-5.05127	1.06609e-06	5.30838e-06	4.9916	LINC00290
215943_at	1.26396	6.18108	4.66916	5.8742e-06	2.54208e-05	3.3595	KIAA1661
206281_at	-1.26304	7.77997	-7.90934	2.47345e-13	5.72862e-12	19.8107	ADCYAP1
229009_at	1.26294	6.41639	4.63238	6.88853e-06	2.93875e-05	3.20763	SIX5
211167_s_at	-1.26233	5.71163	-3.97214	0.000102703	0.000350353	0.647456	GCK
229116_at	-1.26216	9.88717	-6.29389	2.27173e-09	1.9941e-08	10.9269	CNKSR2
237257_at	-1.26124	7.9897	-5.89362	1.80941e-08	1.30696e-07	8.91771	RAB4B
1552944_a_at	-1.26085	7.40587	-4.85969	2.53798e-06	1.18067e-05	4.16099	PANX2
1552691_at	1.26084	5.89245	5.42324	1.85479e-07	1.07682e-06	6.67199	ARL11
205978_at	-1.2608	6.12203	-6.72601	2.21007e-10	2.44678e-09	13.1891	KL
201063_at	1.26079	11.4594	9.18861	9.29659e-17	7.65467e-15	27.5224	RCN1
221317_x_at	1.26074	8.4759	5.86243	2.11951e-08	1.51529e-07	8.76479	PCDHB6
214954_at	-1.26024	7.59052	-2.50943	0.0129702	0.0275255	-3.79621	SUSD5
228737_at	-1.26011	7.41065	-3.19849	0.00163101	0.00433209	-1.92572	TOX2
228095_at	1.26003	9.73546	10.2019	1.35624e-19	3.49635e-17	33.9187	PHF14
238815_at	-1.25983	8.38536	-7.33754	7.07394e-12	1.10048e-10	16.5393	LRRTM1
225134_at	-1.25958	9.91822	-8.20248	4.23849e-14	1.27125e-12	21.5338	SPRYD3
206039_at	-1.25945	9.58351	-5.75675	3.60747e-08	2.44277e-07	8.25095	RAB33A
227933_at	-1.25848	10.2271	-4.87943	2.3235e-06	1.08884e-05	4.24545	LINGO1
202457_s_at	-1.25837	11.8199	-7.02218	4.2577e-11	5.5913e-10	14.791	PPP3CA
235569_at	1.25809	7.80171	6.69033	2.68787e-10	2.8987e-09	12.9989	VPS37D
229004_at	1.25605	7.7573	4.9975	1.36311e-06	6.66627e-06	4.75603	ADAMTS15
1559992_a_at	1.25591	5.53231	3.24515	0.00139834	0.00375741	-1.78434	LINC00645
201785_at	-1.25565	11.0169	-4.44945	1.5007e-05	5.99258e-05	2.46657	RNASE1
214614_at	1.2556	5.64463	3.4526	0.000691217	0.0019865	-1.13387	MNX1
205508_at	-1.25543	8.46368	-5.88239	1.91556e-08	1.3795e-07	8.86259	SCN1B
226582_at	1.25448	8.93269	5.17156	6.11187e-07	3.19692e-06	5.52541	LOC400043
233562_at	-1.25414	6.19685	-3.06224	0.00253192	0.00643455	-2.32809	LINC00839
209891_at	1.25307	7.15308	5.57778	8.7546e-08	5.44929e-07	7.39539	SPC25
223885_at	-1.25274	8.65382	-3.77703	0.000215128	0.000688226	-0.0464765	CALN1
230359_at	-1.25198	8.85292	-5.96385	1.26497e-08	9.42309e-08	9.26389	KNDC1
236973_at	-1.25195	4.88325	-4.76607	3.84457e-06	1.72798e-05	3.76408	LOC100131662
209159_s_at	-1.25194	12.1007	-6.16943	4.36942e-09	3.58952e-08	10.293	NDRG4
201557_at	-1.25158	11.2788	-7.97095	1.71126e-13	4.21941e-12	20.1705	VAMP2
200677_at	1.2512	12.9105	10.4045	3.59547e-20	1.23587e-17	35.2197	PTTG1IP
218976_at	-1.2507	10.1657	-6.33132	1.86314e-09	1.67065e-08	11.1192	DNAJC12
221348_at	-1.25067	4.08201	-3.95316	0.000110495	0.000374455	0.578674	NPPC
60471_at	1.25067	8.48187	8.15926	5.50732e-14	1.5651e-12	21.2779	RIN3
212923_s_at	1.24978	10.1203	7.79449	4.89753e-13	1.0414e-11	19.1438	PXDC1
227350_at	1.24958	7.95641	6.31424	2.03972e-09	1.81025e-08	11.0314	HELLS
219992_at	-1.24912	9.24565	-8.7228	1.73286e-15	8.60669e-14	24.6597	TAC3
201502_s_at	1.24883	11.9319	7.49814	2.79248e-12	4.81842e-11	17.4454	NFKBIA
229085_at	-1.24842	9.09106	-5.36039	2.50696e-07	1.41634e-06	6.38199	LRRC3B
222895_s_at	-1.24837	8.12605	-4.67542	5.71657e-06	2.48081e-05	3.38544	BCL11B
213491_x_at	1.24834	12.3087	8.68739	2.1594e-15	1.04063e-13	24.4444	RPN2
205839_s_at	-1.24604	8.92423	-6.6217	3.91024e-10	4.05537e-09	12.6347	BZRAP1
218660_at	-1.24592	8.98233	-6.33436	1.83336e-09	1.64805e-08	11.1348	DYSF
201584_s_at	1.2453	10.7724	8.27165	2.78397e-14	8.85271e-13	21.9446	DDX39A
1555852_at	1.24507	8.25364	8.0083	1.36791e-13	3.47269e-12	20.3892	PSMB8-AS1
210719_s_at	1.24448	9.46557	8.49331	7.16846e-15	2.78195e-13	23.2709	HMG20B
227163_at	-1.24419	7.71464	-9.02742	2.57417e-16	1.75295e-14	26.5255	GSTO2
208628_s_at	1.24392	13.0794	8.97358	3.61211e-16	2.31421e-14	26.194	YBX1
207639_at	-1.24351	4.52517	-5.43309	1.76886e-07	1.03163e-06	6.71766	FZD9
1556365_at	-1.24282	7.50669	-8.11976	6.99274e-14	1.92902e-12	21.0446	LY86-AS1
203964_at	1.24201	9.37061	7.02205	4.26077e-11	5.59194e-10	14.7903	NMI
1557132_at	-1.24193	9.44473	-7.17461	1.79733e-11	2.57075e-10	15.6307	WDR17
230288_at	-1.24191	9.56476	-4.61897	7.29859e-06	3.10208e-05	3.15252	FGF14
205990_s_at	1.24162	9.87753	6.75938	1.8393e-10	2.07448e-09	13.3676	WNT5A
218444_at	1.24161	6.27877	5.63763	6.52155e-08	4.17823e-07	7.6794	ALG12
229313_at	-1.24104	8.75126	-4.51597	1.13357e-05	4.6351e-05	2.73332	ANO5
1568706_s_at	1.24073	6.16921	3.92622	0.000122528	0.000412008	0.481501	PP12719
234303_s_at	-1.24041	8.48294	-6.04589	8.29833e-09	6.40871e-08	9.67184	GPR85
239468_at	-1.24014	6.92433	-3.33221	0.00104458	0.00288857	-1.51569	MKX
212097_at	1.24	10.4347	3.92744	0.000121959	0.00041035	0.485876	CAV1
219985_at	1.23988	6.28125	3.33737	0.00102648	0.00284288	-1.49957	HS3ST3A1
228274_at	1.23956	6.19602	3.98795	9.66116e-05	0.000331242	0.704995	SDSL
208093_s_at	-1.23954	10.4698	-9.93417	7.76271e-19	1.57104e-16	32.2093	NDEL1
233552_at	1.23915	4.81347	4.46031	1.43385e-05	5.75001e-05	2.50988	RP11-573N10.1
204379_s_at	-1.23871	10.9634	-3.71007	0.000275504	0.000861396	-0.277815	FGFR3
213222_at	-1.23829	11.4003	-5.12871	7.45932e-07	3.83594e-06	5.33416	PLCB1
206101_at	1.23822	9.26678	5.08714	9.03959e-07	4.56725e-06	5.1498	ECM2
235420_at	-1.23764	8.0942	-4.1638	4.83649e-05	0.000176024	1.35755	HAPLN4
208921_s_at	1.23738	12.3684	9.86475	1.21777e-18	2.21603e-16	31.7681	SRI
231364_at	1.23674	7.79485	6.23813	3.04812e-09	2.59258e-08	10.6419	NFIA-AS2
224927_at	1.23605	10.2172	7.15304	2.03178e-11	2.86447e-10	15.5113	PPP1R18
202949_s_at	-1.23554	8.86267	-4.27511	3.08609e-05	0.000116205	1.78259	FHL2
203201_at	1.23554	6.61394	4.83803	2.79537e-06	1.28905e-05	4.06863	PMM2
209166_s_at	1.23551	9.45422	7.97311	1.68928e-13	4.17596e-12	20.1831	MAN2B1
210055_at	1.23516	5.3189	2.90468	0.00413453	0.00999144	-2.77366	TSHR
213706_at	-1.23358	7.0729	-3.49555	0.000594946	0.00173306	-0.994783	GPD1
1556627_at	-1.23315	7.81119	-4.34997	2.27031e-05	8.76981e-05	2.07355	DRP2
206082_at	1.23279	6.26041	4.18688	4.40948e-05	0.00016187	1.44492	HCP5
202145_at	-1.23168	8.59912	-5.94236	1.41178e-08	1.04058e-07	9.15768	LY6E
242662_at	-1.23145	8.10493	-3.51895	0.000547938	0.00160737	-0.918365	PCSK6
219144_at	-1.23142	9.07738	-5.47283	1.45989e-07	8.63058e-07	6.90255	DUSP26
218175_at	-1.23138	11.5625	-9.08302	1.81295e-16	1.3043e-14	26.8686	CCDC92
228658_at	-1.23129	10.5569	-5.21151	5.07082e-07	2.69007e-06	5.70474	MIAT
218721_s_at	1.23128	9.63162	11.4152	4.40714e-23	4.77184e-20	41.791	C1orf27
228494_at	-1.23126	10.9564	-5.45375	1.60099e-07	9.38785e-07	6.81369	PPP1R9A
223174_at	-1.23107	10.066	-10.8772	1.58606e-21	9.54057e-19	38.2787	BTBD10
227559_at	-1.23022	9.98675	-9.10915	1.5371e-16	1.15979e-14	27.0302	NDUFAF4
202107_s_at	1.22961	9.5986	6.2695	2.58394e-09	2.23552e-08	10.8021	MCM2
239509_at	1.22957	6.73304	2.53212	0.0121876	0.0260613	-3.74125	FLJ16779
231996_at	1.22943	8.37756	6.52983	6.43625e-10	6.34069e-09	12.1506	N4BP2
200862_at	-1.22932	10.1933	-6.49069	7.94886e-10	7.66396e-09	11.9457	DHCR24
223124_s_at	-1.2293	11.0287	-10.2952	7.36714e-20	2.18542e-17	34.5167	PITHD1
203188_at	-1.22928	11.9158	-8.51197	6.39026e-15	2.54377e-13	23.3833	B3GNT1
209230_s_at	1.22895	9.77964	7.21465	1.43068e-11	2.09193e-10	15.853	NUPR1
214270_s_at	-1.22881	8.807	-6.72298	2.24707e-10	2.48141e-09	13.173	MAPRE3
204231_s_at	-1.22865	8.08061	-6.32191	1.95847e-09	1.74602e-08	11.0708	FAAH
218404_at	-1.22828	10.4422	-4.5737	8.86478e-06	3.70449e-05	2.96734	SNX10
201743_at	1.22783	10.1112	4.26134	3.26404e-05	0.000122289	1.7295	CD14
221504_s_at	-1.22767	10.9668	-9.4808	1.4449e-17	1.61285e-15	29.3452	ATP6V1H
206332_s_at	1.2276	10.9177	7.08431	2.99924e-11	4.04916e-10	15.1321	IFI16
221024_s_at	1.22759	8.7567	4.48541	1.29004e-05	5.22263e-05	2.61034	SLC2A10
231355_at	-1.2274	8.65084	-7.34263	6.86963e-12	1.07177e-10	16.5678	CACNG8
232122_s_at	1.22736	6.58754	3.23754	0.00143407	0.00384484	-1.80753	VEPH1
210402_at	-1.22678	4.64777	-5.23303	4.58365e-07	2.45023e-06	5.80178	KCNJ1
219922_s_at	1.22663	11.1223	9.03406	2.46877e-16	1.69687e-14	26.5664	LTBP3
219655_at	1.22652	6.23691	5.39271	2.14777e-07	1.2314e-06	6.53081	SUGCT
1552929_at	1.22613	4.59378	3.74597	0.000241385	0.000764099	-0.15423	GRK7
213226_at	1.2256	8.42398	6.37829	1.4514e-09	1.32784e-08	11.3614	CCNA2
225448_at	-1.22431	10.3848	-10.2566	9.48231e-20	2.63256e-17	34.2694	NAPG
203868_s_at	1.22424	9.88545	4.14766	5.15828e-05	0.000186794	1.29669	VCAM1
200783_s_at	-1.22412	9.77317	-9.13398	1.31376e-16	1.00804e-14	27.1839	STMN1
225308_s_at	1.22378	11.0497	8.3204	2.06843e-14	6.81762e-13	22.235	TANC1
203264_s_at	-1.22349	10.7899	-7.42306	4.31771e-12	7.06727e-11	17.0205	ARHGEF9
237304_at	1.22346	7.13615	5.10638	8.27148e-07	4.21456e-06	5.23499	SYCE2
229319_at	-1.22294	9.85807	-6.13277	5.28988e-09	4.27115e-08	10.1078	BC022047
202254_at	-1.22213	10.3265	-7.97081	1.71271e-13	4.21941e-12	20.1696	SIPA1L1
213423_x_at	-1.22164	9.96304	-5.62772	6.84833e-08	4.37078e-07	7.63223	TUSC3
1568924_a_at	1.22155	6.29914	5.31882	3.05601e-07	1.69166e-06	6.19148	IQUB
243027_at	1.22154	7.10269	5.48736	1.36059e-07	8.11444e-07	6.97041	IGSF5
206209_s_at	-1.22098	8.63252	-6.43969	1.04539e-09	9.84688e-09	11.6798	CA4
219288_at	-1.22093	10.7301	-5.49826	1.29051e-07	7.73911e-07	7.02136	C3orf14
227926_s_at	1.22044	8.04476	6.53983	6.09747e-10	6.03753e-09	12.2032	NBPF20
222433_at	1.21926	11.5409	8.97286	3.62853e-16	2.31787e-14	26.1895	ENAH
201431_s_at	1.21881	12.7849	8.63329	3.02023e-15	1.37113e-13	24.1162	DPYSL3
218012_at	-1.21873	10.5653	-6.83164	1.23384e-10	1.45846e-09	13.7558	TSPYL2
218111_s_at	-1.21856	8.96456	-10.5469	1.40894e-20	6.1021e-18	36.1379	CMAS
228937_at	-1.21851	8.76678	-5.79496	2.97849e-08	2.05477e-07	8.43601	LACC1
225258_at	1.21848	9.08126	4.3286	2.47921e-05	9.50217e-05	1.99008	FBLIM1
213912_at	-1.21825	8.08119	-6.53877	6.13273e-10	6.06438e-09	12.1976	TBC1D30
238002_at	1.218	11.4781	10.6547	6.91933e-21	3.32973e-18	36.8348	GOLIM4
233857_s_at	-1.21739	6.05145	-5.20092	5.3288e-07	2.81452e-06	5.65708	ASB2
241998_at	-1.21727	9.36636	-4.32316	2.53529e-05	9.68797e-05	1.96888	C2orf80
242412_at	-1.21621	4.75015	-3.78787	0.000206623	0.000663466	-0.00870943	LOC101929255
206140_at	-1.21602	9.69522	-4.48458	1.29456e-05	5.23995e-05	2.60702	LHX2
212978_at	-1.21593	10.0082	-8.1177	7.08029e-14	1.94953e-12	21.0325	LRRC8B
222670_s_at	1.21569	10.7763	6.63666	3.60422e-10	3.7705e-09	12.7138	MAFB
226707_at	1.21406	7.87678	6.6123	4.11559e-10	4.23589e-09	12.5849	NAPRT
209550_at	-1.21354	10.6099	-4.83615	2.81877e-06	1.29901e-05	4.06066	NDN
226583_at	-1.21351	10.4129	-11.6419	9.65496e-24	1.49123e-20	43.2793	C12orf76
219837_s_at	1.21307	6.29082	3.86202	0.000156423	0.000514795	0.252169	CYTL1
221408_x_at	1.21208	6.8705	5.02577	1.19815e-06	5.91835e-06	4.87964	PCDHB12
1561361_at	1.2119	6.90129	5.69255	4.96839e-08	3.26725e-07	7.9419	ZNF660
226375_at	-1.21119	9.1713	-8.78979	1.14169e-15	6.13491e-14	25.0679	LMTK2
224955_at	1.20997	11.5716	10.2826	8.00183e-20	2.34162e-17	34.4357	TEAD1
227365_at	-1.20971	10.0842	-3.96646	0.00010498	0.000357387	0.626832	ATCAY
235201_at	-1.2096	8.26882	-4.91984	1.93778e-06	9.23066e-06	4.41916	FOXP2
223303_at	1.20933	7.33523	5.07069	9.75093e-07	4.90389e-06	5.07715	FERMT3
219557_s_at	-1.20933	9.29194	-6.42806	1.1126e-09	1.04165e-08	11.6194	NRIP3
228959_at	-1.20906	10.4134	-7.6412	1.21004e-12	2.31071e-11	18.2611	PDK3
206118_at	-1.20891	8.41548	-6.93716	6.85793e-11	8.48136e-10	14.3271	STAT4
226826_at	-1.20882	9.35578	-8.58005	4.19871e-15	1.7969e-13	23.794	LSM11
235609_at	1.20866	7.78647	6.09906	6.30265e-09	4.99941e-08	9.93816	BRIP1
231838_at	1.20801	8.39567	6.24157	2.99358e-09	2.5522e-08	10.6594	PABPC1L
230641_at	-1.20732	5.05264	-3.60936	0.000397148	0.00120082	-0.618993	LOC100505938
209621_s_at	1.20713	9.3744	5.31739	3.07682e-07	1.70232e-06	6.18496	PDLIM3
205024_s_at	1.20694	7.46286	5.3283	2.92129e-07	1.62626e-06	6.23485	RAD51
202878_s_at	1.20659	9.64903	4.87243	2.39741e-06	1.11936e-05	4.21549	CD93
204160_s_at	-1.20631	9.78657	-5.48607	1.36912e-07	8.1586e-07	6.96439	ENPP4
208937_s_at	1.2053	11.2137	5.11911	7.79852e-07	3.99425e-06	5.29148	ID1
231175_at	-1.20528	9.27465	-7.09556	2.81442e-11	3.82348e-10	15.194	BEND6
218986_s_at	1.20517	8.71505	7.16056	1.94679e-11	2.75361e-10	15.5529	DDX60
207237_at	-1.20494	5.26194	-5.14314	6.97603e-07	3.60453e-06	5.39845	KCNA3
220157_x_at	1.20487	6.18596	4.50129	1.2063e-05	4.91117e-05	2.67417	PLEKHA8P1
209369_at	-1.20476	6.62931	-4.70261	5.07817e-06	2.23058e-05	3.49841	ANXA3
228771_at	-1.20467	9.6475	-6.74515	1.98926e-10	2.22392e-09	13.2914	ADRBK2
201726_at	1.20413	11.313	8.33638	1.87621e-14	6.24107e-13	22.3303	ELAVL1
224471_s_at	-1.20401	10.313	-8.04198	1.11733e-13	2.88389e-12	20.5868	BTRC
200921_s_at	1.20392	12.2194	9.70332	3.45768e-18	4.99173e-16	30.7458	BTG1
205302_at	1.20373	7.04916	4.54695	9.93736e-06	4.10753e-05	2.8586	IGFBP1
212757_s_at	-1.20352	10.8829	-6.95866	6.08099e-11	7.62539e-10	14.4441	CAMK2G
219493_at	1.20323	7.77269	5.50681	1.23795e-07	7.46111e-07	7.06143	SHCBP1
200771_at	1.20261	10.6124	6.05658	7.85299e-09	6.11274e-08	9.72524	LAMC1
227607_at	-1.20255	9.38278	-6.75999	1.83314e-10	2.06969e-09	13.3709	STAMBPL1
204949_at	1.20184	7.11107	5.16834	6.20423e-07	3.24054e-06	5.51101	ICAM3
226822_at	-1.20124	10.2113	-8.37214	1.50776e-14	5.13375e-13	22.544	STOX2
201960_s_at	-1.20123	11.4924	-7.71349	7.90704e-13	1.58985e-11	18.6763	MYCBP2
224906_at	1.20118	10.6855	7.93397	2.13503e-13	5.07508e-12	19.9544	ANO6
1560652_at	-1.20093	6.63471	-7.26151	1.09449e-11	1.6312e-10	16.1139	RP6-24A23.7
208851_s_at	-1.20084	10.9987	-7.53648	2.23351e-12	3.96448e-11	17.6632	THY1
218725_at	-1.20081	9.44075	-9.56888	8.21348e-18	9.9923e-16	29.8984	SLC25A22
218309_at	-1.20076	13.2706	-7.42436	4.28523e-12	7.01941e-11	17.0279	CAMK2N1
214564_s_at	1.20068	10.0417	6.22399	3.28334e-09	2.77412e-08	10.5699	PCDHGC3
222957_at	1.20035	7.87361	4.4021	1.82909e-05	7.18465e-05	2.27862	NEU4
1560676_at	-1.20033	4.63238	-3.34753	0.000991732	0.00275934	-1.46778	SIAH3
225864_at	1.2002	10.773	5.41349	1.94382e-07	1.12399e-06	6.62685	FAM84B
200978_at	-1.20015	12.5798	-8.75868	1.38608e-15	7.18647e-14	24.8781	MDH1
203381_s_at	1.19991	13.1682	5.78377	3.15077e-08	2.15849e-07	8.38169	APOE
239770_at	-1.19969	6.811	-5.91377	1.63323e-08	1.18684e-07	9.01676	ESYT3
203909_at	-1.19957	11.6015	-8.99712	3.11504e-16	2.03795e-14	26.3388	SLC9A6
225295_at	-1.19948	11.3159	-8.62101	3.25902e-15	1.45814e-13	24.0418	SLC39A10
207076_s_at	-1.19922	9.4313	-6.12491	5.5107e-09	4.42963e-08	10.0682	ASS1
205051_s_at	-1.19916	8.88901	-4.59855	7.9688e-06	3.35859e-05	3.06882	KIT
209464_at	1.1988	7.06196	4.63125	6.92221e-06	2.95254e-05	3.20298	AURKB
204199_at	-1.1986	9.53866	-6.33768	1.80133e-09	1.62059e-08	11.1519	RALGPS1
224480_s_at	-1.19805	5.36276	-3.61172	0.000393796	0.00119129	-0.611098	AGPAT9
201242_s_at	-1.19799	12.7349	-6.12669	5.46011e-09	4.39549e-08	10.0771	ATP1B1
233135_at	-1.19797	7.15615	-5.19209	5.55344e-07	2.9246e-06	5.61742	LINC01007
229689_s_at	1.19776	8.27791	8.62302	3.21864e-15	1.44306e-13	24.054	RP13-39P12.3
237885_at	1.19605	7.96388	5.78244	3.17185e-08	2.17156e-07	8.37525	SOX21-AS1
204051_s_at	1.19543	8.70532	4.48686	1.28216e-05	5.19366e-05	2.61617	SFRP4
227856_at	-1.19541	7.82583	-6.36885	1.5262e-09	1.39157e-08	11.3127	C4orf32
213880_at	-1.19507	7.64732	-3.46856	0.000653865	0.00188944	-1.08238	LGR5
206826_at	1.19489	13.3968	6.64509	3.44216e-10	3.62626e-09	12.7585	PMP2
1553186_x_at	1.19487	10.8879	6.54281	6.00015e-10	5.95478e-09	12.2188	RASEF
227862_at	-1.19455	9.36436	-6.38652	1.38909e-09	1.27786e-08	11.404	TRNP1
208890_s_at	1.19417	10.8072	7.48026	3.09844e-12	5.29154e-11	17.344	PLXNB2
218902_at	1.1941	10.2348	7.41042	4.64533e-12	7.56351e-11	16.9492	NOTCH1
230773_at	-1.19346	8.51988	-7.47809	3.13774e-12	5.34181e-11	17.3317	ZNF385D
1559528_at	1.19337	5.30539	3.6273	0.000372302	0.00113201	-0.558798	LOC100129917
206935_at	-1.19317	9.13019	-3.30444	0.00114716	0.00314374	-1.60208	PCDH8
213861_s_at	1.19303	9.36049	5.59142	8.18775e-08	5.13186e-07	7.45994	METTL21B
215716_s_at	-1.19264	10.6775	-6.29126	2.30349e-09	2.01952e-08	10.9135	ATP2B1
205085_at	1.1925	5.11755	4.3318	2.44678e-05	9.38121e-05	2.00256	ORC1
213242_x_at	-1.19216	10.1468	-8.52339	5.95605e-15	2.40631e-13	23.4521	CEP170B
223307_at	1.19168	8.68406	7.09944	2.75326e-11	3.74509e-10	15.2154	CDCA3
239741_at	1.19124	8.37242	8.24702	3.23414e-14	1.00337e-12	21.7981	PYGO1
211241_at	1.19071	7.04088	4.62797	7.02086e-06	2.99226e-05	3.1895	ANXA2P3
230498_at	-1.18992	7.9783	-4.10936	6.00604e-05	0.000214409	1.15302	MCHR1
232408_at	-1.18939	7.8544	-6.2577	2.74986e-09	2.36584e-08	10.7418	ZFYVE28
206102_at	1.18924	9.00483	5.62099	7.07916e-08	4.49954e-07	7.60026	GINS1
205350_at	-1.18856	7.04377	-4.21285	3.97194e-05	0.000146729	1.54374	CRABP1
204454_at	-1.18799	10.883	-6.70492	2.48127e-10	2.70826e-09	13.0766	LDOC1
202652_at	-1.18798	9.92806	-9.27821	5.26346e-17	4.67132e-15	28.0794	APBB1
205604_at	1.18777	7.10518	5.56039	9.53292e-08	5.90153e-07	7.31327	HOXD9
1558920_at	1.18765	5.4548	4.21026	4.0137e-05	0.000148145	1.53385	SLC8A1-AS1
222857_s_at	-1.18727	10.9436	-6.2016	3.69254e-09	3.08376e-08	10.4561	KCNMB4
239879_at	1.18701	7.34939	4.61686	7.36535e-06	3.12641e-05	3.14385	LINC01114
210905_x_at	1.18694	5.07408	4.10728	6.05548e-05	0.000216067	1.14528	POU5F1P4
239221_at	-1.18681	8.42351	-3.99304	9.47251e-05	0.000325495	0.723556	GPR123
201368_at	1.18665	12.5921	6.63672	3.60288e-10	3.7705e-09	12.7142	ZFP36L2
200897_s_at	1.18654	11.6537	7.72494	7.39023e-13	1.49846e-11	18.7423	PALLD
226439_s_at	-1.18636	10.3233	-6.1044	6.13062e-09	4.87367e-08	9.96496	NBEA
202291_s_at	1.18577	9.88952	3.19467	0.00165157	0.00437972	-1.93721	MGP
226793_at	-1.18574	10.4683	-8.71742	1.79178e-15	8.85869e-14	24.627	LINC00294
206499_s_at	1.18489	8.69585	9.60741	6.41204e-18	8.26504e-16	30.1409	RCC1
222161_at	-1.18455	7.26928	-3.90594	0.000132399	0.000442454	0.408703	NAALAD2
204713_s_at	1.18425	7.39636	3.49027	0.000606066	0.00176213	-1.01197	F5
207353_s_at	1.18414	6.00385	4.31651	2.60544e-05	9.92975e-05	1.943	HMX1
223044_at	1.18365	10.7729	5.68056	5.27317e-08	3.4457e-07	7.88444	SLC40A1
1556940_at	-1.18362	5.97106	-4.26301	3.24195e-05	0.000121587	1.73593	LOC283484
206234_s_at	-1.18338	7.12438	-5.47123	1.47124e-07	8.69059e-07	6.89509	MMP17
213669_at	-1.18323	7.98194	-7.43719	3.97831e-12	6.57636e-11	17.1003	FCHO1
203410_at	-1.18189	10.3817	-9.83726	1.45515e-18	2.56188e-16	31.5937	AP3M2
213007_at	1.17983	8.50061	5.83172	2.47528e-08	1.74089e-07	8.61482	FANCI
223407_at	1.17968	8.22314	8.39343	1.32356e-14	4.63782e-13	22.6714	ENKD1
203422_at	1.17948	8.36994	8.72298	1.73088e-15	8.60669e-14	24.6608	POLD1
201150_s_at	1.17937	11.8834	6.78207	1.62302e-10	1.85666e-09	13.4892	TIMP3
204121_at	1.17924	8.64996	6.19343	3.85407e-09	3.2063e-08	10.4146	GADD45G
1561460_at	1.17879	5.3766	4.05022	7.58077e-05	0.000265548	0.9334	LOC101928185
225930_at	-1.17853	9.82746	-8.44212	9.81887e-15	3.59776e-13	22.9633	NKIRAS1
221016_s_at	1.17792	9.32907	7.59455	1.59078e-12	2.94934e-11	17.9942	TCF7L1
204719_at	-1.17702	10.2136	-4.46528	1.40421e-05	5.63948e-05	2.52973	ABCA8
224833_at	1.17666	10.3545	6.83948	1.18135e-10	1.40176e-09	13.7981	ETS1
204513_s_at	-1.17629	10.7858	-5.82581	2.5502e-08	1.78894e-07	8.58601	ELMO1
232195_at	-1.1758	10.3402	-4.82602	2.94878e-06	1.35403e-05	4.01755	GPR158
218434_s_at	-1.1755	9.83755	-9.7275	2.9583e-18	4.44875e-16	30.8986	AACS
1555736_a_at	1.17545	9.43767	7.67538	9.8975e-13	1.9309e-11	18.4572	AGTRAP
202761_s_at	1.17532	10.0851	9.33786	3.60057e-17	3.41975e-15	28.4511	SYNE2
230675_at	-1.17521	5.5299	-5.67713	5.36359e-08	3.49845e-07	7.86803	LOC101927824
1559617_at	1.17519	7.26472	4.32551	2.51085e-05	9.61325e-05	1.97806	LOC101927206
218248_at	1.17504	9.73268	7.51877	2.47643e-12	4.33525e-11	17.5625	FAM111A
58780_s_at	1.17413	10.1707	9.1719	1.03345e-16	8.28863e-15	27.4188	ARHGEF40
213326_at	-1.17404	10.1459	-6.31535	2.02778e-09	1.80187e-08	11.0371	VAMP1
205152_at	-1.17393	11.7755	-5.29799	3.37345e-07	1.84895e-06	6.09645	SLC6A1
220148_at	-1.17391	7.57212	-7.29092	9.24737e-12	1.39841e-10	16.2782	ALDH8A1
204447_at	-1.17382	10.7671	-7.41494	4.52551e-12	7.38507e-11	16.9747	LZTS3
218306_s_at	-1.1736	10.6712	-9.07016	1.96619e-16	1.40521e-14	26.7892	HERC1
228720_at	-1.17326	8.06235	-5.73982	3.92622e-08	2.63145e-07	8.16918	SORCS2
202070_s_at	-1.17316	10.1981	-10.3918	3.90931e-20	1.32275e-17	35.1377	IDH3A
203029_s_at	-1.17312	11.1956	-7.00536	4.67978e-11	6.07557e-10	14.699	PTPRN2
236576_at	-1.17199	8.97133	-4.25886	3.29704e-05	0.000123397	1.71998	CTNNA3
238636_at	-1.17154	8.52438	-6.42295	1.14345e-09	1.06823e-08	11.5928	CACNA1C
201163_s_at	1.17141	13.1787	8.16524	5.31134e-14	1.52745e-12	21.3133	IGFBP7
221829_s_at	1.17108	12.5929	9.5749	7.90211e-18	9.66781e-16	29.9362	TNPO1
203484_at	1.17105	12.2663	4.78904	3.474e-06	1.57417e-05	3.8609	SEC61G
228739_at	-1.17084	7.54386	-5.42582	1.83189e-07	1.06496e-06	6.68395	CYS1
204811_s_at	-1.17084	7.55184	-4.13063	5.51994e-05	0.000198694	1.2327	CACNA2D2
213096_at	-1.1693	9.45664	-6.24114	3.0004e-09	2.55701e-08	10.6572	TMCC2
208511_at	1.16923	6.13589	3.51589	0.000553881	0.00162348	-0.928384	PTTG3P
212709_at	1.16848	9.5002	10.5096	1.8014e-20	6.96597e-18	35.897	NUP160
233919_s_at	-1.16833	9.83682	-8.14046	6.17048e-14	1.729e-12	21.1669	HABP4
202307_s_at	1.16831	9.49398	7.87562	3.02414e-13	6.82876e-12	19.6145	TAP1
223727_at	-1.16827	10.1897	-4.52474	1.0922e-05	4.48369e-05	2.7687	KCNIP2
235522_at	1.16814	7.1068	5.43315	1.76834e-07	1.03161e-06	6.71795	CLEC2D
202149_at	1.168	9.69055	6.31377	2.04482e-09	1.81305e-08	11.029	NEDD9
209682_at	1.16792	9.6462	8.69816	2.01964e-15	9.89486e-14	24.5099	CBLB
222238_s_at	1.16791	7.25502	5.58284	8.53982e-08	5.33247e-07	7.41934	POLM
239422_at	1.16691	7.03078	6.87583	9.65406e-11	1.16467e-09	13.9944	GPC2
1559521_at	1.16673	7.88812	6.06522	7.51015e-09	5.88406e-08	9.76845	AP000473.8
225701_at	1.16663	7.99446	4.69538	5.2409e-06	2.29137e-05	3.46832	AKNA
214640_at	1.16647	4.64635	4.45782	1.44891e-05	5.80179e-05	2.49995	UNC93A
1569426_at	-1.16601	6.69628	-4.71922	4.72267e-06	2.08926e-05	3.56767	LOC100996342
229385_s_at	-1.16598	7.9288	-9.25644	6.04477e-17	5.21512e-15	27.9438	TINCR
213438_at	-1.1655	11.4697	-5.25045	4.22307e-07	2.2715e-06	5.88052	NFASC
225240_s_at	1.16538	11.7865	9.76958	2.25436e-18	3.58957e-16	31.1648	MSI2
223603_at	-1.165	9.65333	-4.29001	2.90401e-05	0.000109768	1.84019	RNF112
226568_at	-1.16458	9.73419	-9.69602	3.62432e-18	5.16346e-16	30.6997	FAM102B
228749_at	-1.16435	8.44881	-5.66709	5.63727e-08	3.66482e-07	7.82	ZDBF2
229365_at	-1.16426	8.69211	-8.96019	3.92926e-16	2.45211e-14	26.1116	PPP1R3F
208056_s_at	-1.16418	7.72446	-7.40881	4.68896e-12	7.62881e-11	16.9401	CBFA2T3
227197_at	1.16411	10.9367	7.61567	1.40555e-12	2.64212e-11	18.115	ARHGEF26
232080_at	-1.164	8.68486	-7.47505	3.19378e-12	5.42442e-11	17.3145	HECW2
206404_at	-1.16265	8.97976	-3.98299	9.84841e-05	0.000337075	0.686928	FGF9
228146_at	-1.16259	7.3302	-5.77155	3.34989e-08	2.28047e-07	8.3225	C17orf51
205139_s_at	1.16216	10.3718	6.09373	6.47935e-09	5.13393e-08	9.91139	UST
229127_at	1.16001	10.9794	8.05087	1.05922e-13	2.75028e-12	20.639	JAM2
211048_s_at	1.1594	10.3334	7.44524	3.79695e-12	6.30061e-11	17.1458	PDIA4
212849_at	1.15918	6.77371	4.42984	1.6292e-05	6.45333e-05	2.38852	AXIN1
1557359_at	1.15778	8.00494	3.81418	0.00018728	0.000606028	0.0833608	LINC01268
202927_at	-1.15756	10.1096	-8.25574	3.06706e-14	9.61175e-13	21.85	PIN1
205090_s_at	-1.15747	8.64743	-8.22308	3.74033e-14	1.13837e-12	21.656	NAGPA
230972_at	-1.15736	8.89168	-5.84622	2.30054e-08	1.63017e-07	8.68558	ANKRD9
206498_at	-1.15647	6.97871	-5.37526	2.33498e-07	1.32784e-06	6.45037	OCA2
201202_at	1.15631	10.8816	7.50883	2.62402e-12	4.5641e-11	17.5061	PCNA
205173_x_at	1.15579	9.02846	4.84725	2.68286e-06	1.24034e-05	4.1079	CD58
225707_at	1.15545	10.7111	8.79131	1.13091e-15	6.10718e-14	25.0772	ARL6IP6
228835_at	-1.15543	9.84031	-8.53568	5.52166e-15	2.23498e-13	23.5262	RP4-758J24.5
228747_at	-1.15534	9.84265	-10.6103	9.27186e-21	4.27196e-18	36.548	SEC61A2
229288_at	-1.15505	7.74251	-5.67416	5.44317e-08	3.54609e-07	7.85381	EPHA7
204971_at	1.15485	7.6075	4.71459	4.81938e-06	2.1277e-05	3.54833	CSTA
210252_s_at	-1.15423	9.9427	-8.98026	3.4636e-16	2.23227e-14	26.235	MADD
204990_s_at	1.15333	9.46843	4.2847	2.96768e-05	0.000112038	1.81965	ITGB4
205952_at	-1.15316	8.15692	-4.50118	1.20686e-05	4.91253e-05	2.67372	KCNK3
217128_s_at	-1.15261	8.35631	-6.59661	4.48214e-10	4.57617e-09	12.5021	CAMK1G
208678_at	-1.15156	11.2988	-9.01334	2.81276e-16	1.87416e-14	26.4388	ATP6V1E1
223704_s_at	-1.1507	6.71192	-4.69382	5.27674e-06	2.30518e-05	3.46182	DMRT2
213001_at	1.15045	10.7238	5.47374	1.45342e-07	8.59703e-07	6.90683	ANGPTL2
228696_at	-1.15043	8.35875	-5.45565	1.58641e-07	9.30741e-07	6.8225	SLC45A3
229824_at	-1.15033	10.419	-5.00356	1.32602e-06	6.49662e-06	4.78246	SHC3
206976_s_at	-1.15026	11.5764	-8.76353	1.34478e-15	7.0277e-14	24.9077	HSPH1
229849_at	-1.15025	10.0266	-5.22448	4.77152e-07	2.54689e-06	5.76319	WIPF3
217286_s_at	-1.14919	11.7179	-7.57776	1.75496e-12	3.2066e-11	17.8984	NDRG3
214745_at	-1.14866	8.25377	-6.14235	5.03247e-09	4.08311e-08	10.1561	PLCH1
222553_x_at	-1.14865	11.2606	-8.5736	4.3693e-15	1.84799e-13	23.7551	OXR1
240841_at	-1.14865	7.65828	-5.26749	3.89696e-07	2.1113e-06	5.95776	INSM2
204966_at	-1.14857	10.9078	-9.02163	2.66974e-16	1.80667e-14	26.4898	BAI2
203812_at	-1.14851	8.26245	-8.46653	8.45164e-15	3.18851e-13	23.1099	SLIT3
223693_s_at	1.14835	7.4879	6.55925	5.48932e-10	5.49313e-09	12.3052	RADIL
227612_at	-1.14807	12.2243	-4.74157	4.282e-06	1.90796e-05	3.66118	ELAVL3
210150_s_at	1.14786	9.3711	7.15557	2.00278e-11	2.83095e-10	15.5253	LAMA5
243734_x_at	-1.14766	5.6771	-4.60666	7.69592e-06	3.25054e-05	3.10201	VWC2
229177_at	-1.14713	7.32856	-3.2833	0.00123144	0.00335095	-1.66739	C16orf89
1555385_at	-1.14711	8.77895	-5.1391	7.10812e-07	3.66753e-06	5.38044	B4GALNT1
228243_at	1.14707	7.39949	3.82595	0.00017919	0.000581677	0.124741	RP11-5C23.1
225541_at	1.14488	10.1036	6.48174	8.34118e-10	8.01724e-09	11.8989	RPL22L1
219211_at	1.14459	7.98847	6.84617	1.13833e-10	1.35666e-09	13.8342	USP18
210115_at	-1.14437	7.18544	-3.77204	0.000219155	0.000699868	-0.0638355	RPL39L
212358_at	-1.14378	11.4745	-8.04007	1.13029e-13	2.91387e-12	20.5755	CLIP3
223960_s_at	-1.14357	10.8535	-6.81571	1.34766e-10	1.57919e-09	13.67	CDIP1
232338_at	1.14247	9.75724	9.49353	1.33179e-17	1.50995e-15	29.425	ZNF431
212020_s_at	1.14196	8.37708	7.34221	6.88618e-12	1.07358e-10	16.5655	MKI67
224859_at	1.14181	9.81389	6.99223	5.03799e-11	6.45694e-10	14.6272	CD276
228680_at	-1.14177	10.9934	-8.66328	2.50796e-15	1.18065e-13	24.298	KIF3A
218627_at	1.14171	8.83404	8.31431	2.14674e-14	7.03293e-13	22.1986	DRAM1
230151_at	-1.14166	8.52279	-9.86114	1.2466e-18	2.23703e-16	31.7452	SPRYD7
229534_at	-1.14166	7.05781	-6.07694	7.06808e-09	5.55972e-08	9.82718	ACOT4
210512_s_at	1.14129	11.6562	3.48163	0.000624682	0.00181067	-1.04004	VEGFA
212948_at	-1.14077	9.72225	-8.83948	8.37163e-16	4.74575e-14	25.3714	CAMTA2
228478_at	1.14054	10.2682	9.83045	1.52066e-18	2.63439e-16	31.5505	SPPL2A
1560746_at	1.1404	4.91556	4.21792	3.89158e-05	0.000143981	1.56307	NEXN-AS1
201614_s_at	1.14003	8.99164	8.19753	4.36767e-14	1.30458e-12	21.5045	RUVBL1
205644_s_at	1.13994	11.856	10.3252	6.05215e-20	1.87228e-17	34.7094	SNRPG
240392_at	1.13947	5.81219	3.57516	0.000448903	0.00134212	-0.733036	RP11-334C17.5
205519_at	1.13924	7.32282	6.83743	1.19483e-10	1.41466e-09	13.7871	WDR76
229635_at	1.13904	9.99602	5.70851	4.58935e-08	3.04201e-07	8.0185	LINC01094
232024_at	1.13827	8.20358	5.57434	8.90336e-08	5.53235e-07	7.37914	GIMAP2
1559341_at	-1.13775	7.73659	-4.22539	3.77603e-05	0.000140017	1.59159	BC042366
236666_s_at	-1.13745	7.13334	-4.17593	4.60728e-05	0.000168304	1.40344	LRRC10B
239153_at	1.13741	5.27145	2.95829	0.00350675	0.00860397	-2.62443	HOTAIR
225827_at	1.1373	10.0926	7.18563	1.68798e-11	2.43201e-10	15.6919	AGO2
235199_at	-1.13729	7.73545	-5.38661	2.21143e-07	1.26589e-06	6.5027	RNF125
239154_at	1.13692	9.21694	8.49357	7.15676e-15	2.78195e-13	23.2725	RP11-212P7.2
48106_at	-1.1367	10.5611	-6.99046	5.08827e-11	6.51221e-10	14.6176	SLC48A1
232955_at	-1.13645	4.94191	-5.05931	1.02746e-06	5.13965e-06	5.02699	FLJ41170
228055_at	1.13631	8.48487	4.34055	2.36021e-05	9.08468e-05	2.03672	NAPSB
1557631_at	1.13576	4.88679	3.98895	9.62377e-05	0.000330169	0.708644	LOC101928877
231046_at	1.13576	5.89935	4.32164	2.5511e-05	9.74324e-05	1.96298	LINC01023
213791_at	-1.13572	8.47146	-5.62173	7.05359e-08	4.48987e-07	7.60375	PENK
212690_at	-1.13539	10.5691	-9.60112	6.6767e-18	8.50494e-16	30.1013	DDHD2
226863_at	-1.13469	8.1353	-3.34421	0.00100296	0.00278594	-1.47817	FAM110C
204748_at	-1.13459	7.57459	-3.59163	0.000423224	0.00127202	-0.678212	PTGS2
230458_at	-1.134	7.95348	-6.08914	6.63549e-09	5.25188e-08	9.88833	SLC45A1
226056_at	1.13381	9.47662	6.93353	6.9985e-11	8.63056e-10	14.3074	ARHGAP31
207025_at	-1.13318	7.13108	-4.70187	5.09457e-06	2.23718e-05	3.49534	GJC2
204000_at	-1.1331	9.20425	-8.57854	4.23788e-15	1.81009e-13	23.785	GNB5
226030_at	-1.13237	9.11972	-6.99219	5.03913e-11	6.45694e-10	14.627	ACADSB
219502_at	1.13205	7.18069	6.36454	1.56163e-09	1.42149e-08	11.2904	NEIL3
244099_at	-1.13188	8.04603	-5.12825	7.47524e-07	3.8425e-06	5.33211	CACNG2
236131_at	-1.13158	9.22916	-4.4921	1.2541e-05	5.09045e-05	2.63721	RP11-2E11.9
217908_s_at	-1.13149	10.1711	-8.69651	2.04048e-15	9.96185e-14	24.4998	DCAF6
207316_at	-1.13117	5.62052	-4.83124	2.88103e-06	1.32516e-05	4.03977	HAS1
229340_at	-1.13095	6.67078	-4.89137	2.20238e-06	1.03719e-05	4.29667	NKAPL
225297_at	1.13092	9.48239	8.48653	7.47374e-15	2.89007e-13	23.2302	HAUS1
243648_at	1.13045	6.97557	5.11462	7.96222e-07	4.06943e-06	5.27155	ZBED6
202202_s_at	1.13044	9.27801	5.19055	5.59358e-07	2.94288e-06	5.6105	LAMA4
226576_at	-1.13016	9.85819	-7.23786	1.25308e-11	1.85352e-10	15.9821	ARHGAP26
231906_at	1.12958	8.25952	5.37011	2.39318e-07	1.35737e-06	6.42668	HOXD8
213467_at	1.12951	10.1067	7.31367	8.11498e-12	1.25075e-10	16.4054	RND2
207031_at	1.12935	6.24214	4.48867	1.27239e-05	5.15697e-05	2.62344	NKX3-2
227014_at	-1.12928	8.82675	-7.18708	1.67418e-11	2.41857e-10	15.6999	ASPHD2
211429_s_at	1.12858	9.43562	4.39395	1.8922e-05	7.41239e-05	2.24641	SERPINA1
244446_at	1.12837	5.79781	5.0733	9.63461e-07	4.84865e-06	5.08866	SMAD1-AS2
1556203_a_at	1.12833	7.72281	3.81011	0.000190153	0.000614591	0.0690951	SRGAP2
1566737_at	-1.12826	5.7972	-4.66471	5.98881e-06	2.58909e-05	3.34107	LINC01346
232914_s_at	-1.12821	10.6304	-6.20836	3.56396e-09	2.98906e-08	10.4904	SYTL2
227728_at	-1.12745	10.5613	-8.25786	3.02769e-14	9.52973e-13	21.8626	PPM1A
[truncated: 19,657 more rows]
