# Supplementary material for: HELLPAR/RRM2 axis related to HMMR as novel prognostic biomarker in gliomas
Source: BMC Cancer. 2023 Feb 7;23:125. doi: 10.1186/s12885-023-10596-w (PMC9903609; doi:10.1186/s12885-023-10596-w)
Supplement: Supplementary file 1 — Additional file 1: Table S1. Univariate and multivariate analysis of demographic and clinical characteristics that correlate with OS of gliomas patients (CGGA database). Table S2. DEmRNAs in high and low HMMR expression gliomas samples (TCGA database). Table S3. Functional enrichment analysis for DEmRNAs based on HMMR expression. Table S4. GSEA analysis associated with HMMR. Table S5. DEmRNAs in GSE4290. Table S6. overlapped DEmRNAs. Table S7. Enrichment analysis of 41 DEmRNAs. Table S8. DEmRNAs-miRNA analysis. Table S9. DEmiRNAs in high and low HMMR expression gliomas samples (TCGA database). Table S10. DElncRNAs in high and low HMMR expression gliomas samples (TCGA database). Table S11. Univariate and multivariate analysis of demographic and clinical characteristics that correlate with OS of gliomas patients (TGGA database). Table S12. Correlation analysis of RRM2 (TCGA database). Table S13. Enrichment analysis of the correlated genes (correlation coefficient over 0.8) of RRM2 in gliomas. Table S14. Univariate and multivariate analysis of demographic and clinical characteristics that correlate with OS of gliomas patients (TGGA database). [file 12885_2023_10596_MOESM1_ESM.zip › Table S6 overlapped DEGs.xlsx]

## Sheet: Sheet 1
Table S6. overlapped DEmRNAs
Only HMMR(low VS high)	Only GSE4290	HMMR(low VS high) AND GSE4290
CARTPT	GABRA1	NEUROD6
DEFB119	GJB6	NEFM
TESPA1	OLFM3	CAMK2A
SPRR1B	SV2B	MCHR2
CTXN3	CCK	DDN
KRT6A	LGI3	PACSIN1
HTR3B	SLC30A3	CACNG3
DAO	PNMAL2	CLEC5A
SLC6A7	GABRB2	TGFBI
CIDEA	CREG2	HOXA10
HPSE2	MAL2	LTF
SPRR3	CPNE6	DTL
SOHLH1	CES4A	NUF2
PRKCG	WIF1	E2F8
GUCA1C	TRHDE	SPC24
FADS6	GABRG2	COL4A1
PNMA6F	AK5	CDK1
SOWAHB	RP11-320H14.1	FOXM1
ANXA8L1	FAM19A1	KIF18A
ANKRD34C	SYNPR	KIF4A
PCDHGA3	PDE1A	NUSAP1
EIF4E1B	SYN2	CENPK
KRT31	PDYN	NDC80
CNGB1	RYR2	BUB1
TNNT2	GLT1D1	CEP55
MPPED1	SST	PBK
F5	SYNGR3	HJURP
HIPK4	TTC9B	HOXA7
KLK7	PPP4R4	CKAP2L
KCNV1	SLC8A2	CCNB2
CRLF1	ANO3	SHOX2
THEG	RBP4	IGFBP2
CD1A	STMN2	TTK
FOXB1	OGDHL	TOP2A
ARHGAP11A	GRM3	COL3A1
HOXC5	MYT1L	MELK
METTL7B	CHRM1	MEOX2
SPON2	RFPL1S	KIF20A
EMP3	GDA	RRM2
DDIAS	C1QTNF4	DLGAP5
MMP12	ANKRD34A	IGF2BP3
TMSB15A	TMEM235
TP73	KCNJ4
MYB	RGS4
HTRA3	SNCG
ULBP1	ITPKA
GNGT1	NEFL
FPR2	ATP2B3
AC013470.2	TAC1
CCKAR	NELL1
SERPINE1	CALY
GSX2	NPY1R
NPIPA8	SULT4A1
C7orf33	UNC13C
H3C12	KIRREL3
RAD51AP1	SLC12A5
APOBEC3B	MFSD4
CPA4	SOSTDC1
MMP11	ATP8A2
ADM	SLC17A7
RASEF	RAPGEFL1
PAX3	NKAIN2
ZYG11A	TMEM130
SP8	PPP1R16B
TFPI2	C11orf87
APCDD1L	NRGN
NODAL	RSPO2
EREG	PEX5L
DES	GPR22
MMP1	ST18
OCIAD2	LRRC7
RAD54L	SYT1
SSX1	DLG2
TLX3	CRYM
ISL2	OPALIN
ACOT12	PPP2R2C
MAGEC1	STXBP6
WDR62	NECAB2
SIX6	RBFOX3
ZAR1	HPCA
KRT80	TMEM151A
ABCC3	NTSR2
PLEK2	SYT13
TNFRSF12A	CBLN4
GUCA2A	SERPINI1
H2AC12	FAM19A2
SRY	SNCB
STAC	ATOH7
CSF2	C1orf115
ALX1	DLGAP3
SLC18A3	FSTL5
OLIG3	PCLO
PPIAL4D	ICAM5
COL4A2	GRM1
UCN2	PHYHIP
TUBA1C	SERTM1
PPIAL4F	GALNTL5
CAMP	SNAP91
AURKA	BEND4
CXCL11	CHGA
H4C1	SPOCK3
TCF23	SMPX
TYMS	NPTX1
EYA4	NECAB1
ORM1	VIP
SHCBP1	RBFOX1
CER1	LINC00507
RAD51	DRD1
C6orf141	ERC2
FEV	VSNL1
AC010422.3	SOWAHA
OIP5	PTPN5
CDC6	PRKCZ
EBF3	KRT222
SCNN1G	RHBDL1
HOXA1	RIMBP2
FBP2	WNT10B
CHODL	KCNJ3
SDC1	RTN4RL2
POLQ	NWD2
THBS1	ERMN
MXRA5	SVOP
MAP1LC3C	NPTXR
COL5A2	CABP1
PNLIPRP3	CYP4X1
KCNJ15	GLS2
ADAM12	PRKCB
EIF3CL	HOOK1
EN1	SNCA
NHLH1	MAP7D2
LIF	TMEM155
HMX3	JAKMIP3
TK1	SYN1
E2F2	CRH
CXCL10	NEGR1
FAM183A	HHIP
FEZF1	CPLX2
PITX1	FEZF2
RDM1	ASIC2
IL13RA2	AKAP5
ALPK2	SCN3B
GDF15	GABRA2
COL8A1	SYT4
F13A1	KIAA1107
HNRNPCL1	CDKL2
C15orf48	VSTM2L
FABP5	SSTR1
RETN	HPCAL4
H2BC14	GNG3
WDR72	JPH3
FGF3	ERICH3
HNRNPCL3	MAL
KDELR3	PTPN20B
TREM1	CAMK2B
VEGFA	KCNK1
COL6A2	C3orf80
H2AC16	TMEM191A
NOX4	SCN2A
ORC1	RAP1GAP2
MS4A6E	BEX5
CD300E	RAB3A
GPX8	SLC26A4-AS1
LOXL1	MUM1L1
HCAR2	CA11
PLAT	CELF4
CHRNA1	PAK7
DPEP1	KCTD4
AGR3	MIR7-3HG
MKI67	SH3GL3
CCL7	NAPB
CDKN3	S1PR5
RIPPLY3	JAZF1-AS1
H2AC13	CNTN2
TNFAIP6	HTR2A
CLSPN	STX1A
TMEM270	CNTN3
MCM10	RASGEF1A
HMX2	SLC7A14
PTTG1	RP11-389G6.3
BRIP1	CRHBP
GDF3	TUNAR
TIMP1	RASAL1
CCNB1	FRRS1L
KIFC1	RIMS3
FAM156B	CARNS1
IGF2BP2	UBE2QL1
HOXB5	CCKBR
LOX	HMP19
ERCC6L	GPR83
HAND2	RAB3C
F8A3	SLITRK1
DPP4	DOK6
TRPM8	PCSK2
MCEMP1	HS3ST4
AGXT	VSTM2A
IDO1	SLITRK4
LRRC15	RASGRF2
MFAP2	RUNDC3A
NCAPH	JAKMIP1
HASPIN	KIAA0319
KNL1	BSN
PGK2	GRIN2A
STC1	44631
CDC45	CELF5
FAM83D	SH3GL2
PDX1	RP1-212P9.2
CENPE	WSCD2
H1-3	DIRAS2
TPX2	SLC17A6
CCNA2	MICAL2
NNMT	CDH18
MYBPH	LOC284578
PRAME	CACNA2D3
SKA3	SLC24A2
COL5A1	HSPA12A
H2BC10	CNTN4
CENPF	GNAL
DEPDC1B	LOC389895
PDPN	KIAA0513
KIF14	GRM5
POTEG	CHRM3
CENPU	CDH12
HOXB4	WBSCR17
KIF2C	SLC5A11
ESPL1	CPLX1
POTEJ	DLGAP2
GTSE1	CACNA1B
AURKB	CLEC4G
EDN2	DOCK3
IQGAP3	FXYD7
CXCL6	CLCA4
PCOLCE	TPPP
POTEF	CHD5
LUM	NEFH
IL36B	RTBDN
BUB1B	NPY
SLAMF9	CYP26B1
CCN4	RCAN2
HOXB8	MACROD2
BMP5	NRXN3
EPYC	MAST3
EXO1	KIAA1045
PHLDA2	MYRF
HOXD10	REPS2
ADGRG7	RALYL
HOXB2	SAMD12
HOXB3	SLC35F3
CDC25C	KCNQ2
MAGED4B	DGKE
FAM111B	KCNQ5
MMP8	FGF13
ASF1B	NPTX2
PCLAF	STX1B
GAS2L3	LINC00320
CTHRC1	ACTL6B
WT1	KIF17
ESCO2	PPFIA2
CA9	TUBB4A
HOXD11	MAST1
SGO1	PAK1
HOXC6	TENM2
H3C11	B3GALT2
DMRTA2	DACH2
H2BS1	DOC2A
SEC61G	GLS
CDC20	ST8SIA3
REG1B	SYT16
GATA4	RP11-710C12.1
CDCA8	OPCML
TROAP	ARHGDIG
H1-5	RAPGEF5
GPR1	GABRD
H3C8	MOBP
MAGED4	UNC5A
H2AC14	TBR1
ESM1	TMEFF2
CDCA2	ANK3
C6orf15	RP11-215H22.1
PIMREG	ENPP2
HOXB13	CUX2
KIF23	LOC401220
CYP27B1	44624
FGF19	KCNAB2
FMOD	LY6H
SKA1	GPR37
HOXC10	CTC-471C19.1
HOXA3	ZCCHC12
NKX2-5	GRM2
HOXA4	DMTN
HOXB9	NUDT14
CXCL8	RAB40B
NEK2	ZNF385B
ASPM	IPCEF1
GABRR1	FNDC9
HCAR3	THEMIS
PTX3	DNAJA4
COL6A3	GPR62
POTEI	MYRIP
CENPA	PITPNM3
CCL20	ZNF365
NCAPG	LGI1
SCNN1B	TTC9
HOXC9	CLCN4
HOXD13	DNM1
COL1A2	KCNH3
MAGEA3	LRFN5
HOXD12	STMN4
MMP7	PALM2
UBE2C	LINC00889
COL1A1	RAB11FIP4
H4C15	CCDC85A
E2F7	L1CAM
CHRNA9	ELAVL2
CAPN6	SLC6A17
TBX20	PAK3
IL2RA	NAV3
DMBX1	KCNK12
PPDPFL	TTLL7
HOXC8	RGS7
TFAP2B	HSPB3
HOXA5	LOC100131170
MYBL2	PAK6
BIRC5	BDNF
GALNT5	GABRG1
NEIL3	ADAMTS19
IGF2BP1	PRR18
GPR139	ZMAT4
CD70	RIMS1
CHI3L1	GAD2
OR51E1	MYO1D
POTEE	SLC32A1
OTOR	NAP1L2
SIM1	HAR1A
HOXC13	CYP46A1
HOXA2	SYP
RHAG	RAB3B
HP	EMX1
MAGEC2	PDE2A
MMP9	TAGLN3
HMGA2	LOC285147
CLRN1	GOLGA7B
HOXA6	SRCIN1
OTP	UNC5D
DEPDC1	DYNC1I1
H3C7	RAPGEF4
C5orf46	PTPRR
PRAC2	CNDP1
KRT75	MAG
ZNF679	DLX1
H2AC18	HS6ST3
IBSP	GABRA4
H2BC9	SYTL5
HOXA9	DNAJC6
VGLL2	ST6GALNAC5
HOXC11	TMEM132D
UNCX	SDR16C5
HOXC12	NCS1
CA3	CAP2
PRDM13	FLJ22184
LBX1	DUSP2
H2AC19	PPM1H
POSTN	SORBS2
SAA1	NCDN
SAA2-SAA4	CDK5R2
PLA2G2A	FAM189A1
OTX2	COL26A1
SEPTIN14	SCN2B
MMP13	PLK2
PITX2	SEC14L5
PI3	CALB1
SAA2	SHISA7
	CDH9
	IQSEC3
	LRFN2
	CAMK4
	KIAA1644
	AF070581
	FA2H
	SYNGR1
	CNTNAP2
	CLSTN2
	MAGEE1
	EEF1A2
	EPB41L3
	EPHA5
	CTB-78F1.1
	OR2L13
	ATP6V1G2
	NGEF
	EPB41L1
	LDB2
	TMEM56
	CACNA2D1
	BC040734
	LPCAT4
	BOK
	P2RX5
	FOSB
	CLEC2L
	ADCY1
	AMPH
	EPB41L4B
	KLHL32
	LOC440934
	PRRG3
	ELOVL4
	KCNJ6
	SRRM4
	ASPA
	PDE1C
	KCNAB1
	NRSN1
	FRMPD4
	GALR1
	MAML2
	IRX1
	ETV1
	IQGAP2
	TAS2R5
	HMCN1
	SNCAIP
	ERAP2
	CCDC80
	TNFRSF19
	HNF4G
	SPSB4
	MYC
	LMNB1
	RGS1
	KIAA0101
	IGFBP3
	AF131215.4
	CSRP2
	SIX1
	RNASE6
	TRAF3IP2
	LPL
	MDK
	GBP1
	CD163
	RP11-332H18.4
	NSUN7
	NID1
	ARHGAP42
	ZIC1
	PCDHB11
	NMB
	BCAN
	SERPINA3
	TACC3
	FOXD1
	SOX4
	TNC
	HSPG2
	C7orf57
	MTHFD2
	PLEKHA4
	HIST1H4J
	WEE1
	SOX11
	HES6
	FKBP10
	EZH2
	PCDHGA8
	ELN
	MAK
	LCAT
	NES
	FCGBP
	EIF4EBP1
	LINC01088
	CNGA3
	EGFR
	SERPINH1
	F2R
	ID3
	IRX3
	MARVELD3
	CRNDE
	TIMP4
	CPXM1
	LFNG
	PSMB8
	UHRF1
