# Supplementary material for: HELLPAR/RRM2 axis related to HMMR as novel prognostic biomarker in gliomas
Source: BMC Cancer. 2023 Feb 7;23:125. doi: 10.1186/s12885-023-10596-w (PMC9903609; doi:10.1186/s12885-023-10596-w)
Supplement: Supplementary file 1 — Additional file 1: Table S1. Univariate and multivariate analysis of demographic and clinical characteristics that correlate with OS of gliomas patients (CGGA database). Table S2. DEmRNAs in high and low HMMR expression gliomas samples (TCGA database). Table S3. Functional enrichment analysis for DEmRNAs based on HMMR expression. Table S4. GSEA analysis associated with HMMR. Table S5. DEmRNAs in GSE4290. Table S6. overlapped DEmRNAs. Table S7. Enrichment analysis of 41 DEmRNAs. Table S8. DEmRNAs-miRNA analysis. Table S9. DEmiRNAs in high and low HMMR expression gliomas samples (TCGA database). Table S10. DElncRNAs in high and low HMMR expression gliomas samples (TCGA database). Table S11. Univariate and multivariate analysis of demographic and clinical characteristics that correlate with OS of gliomas patients (TGGA database). Table S12. Correlation analysis of RRM2 (TCGA database). Table S13. Enrichment analysis of the correlated genes (correlation coefficient over 0.8) of RRM2 in gliomas. Table S14. Univariate and multivariate analysis of demographic and clinical characteristics that correlate with OS of gliomas patients (TGGA database). [file 12885_2023_10596_MOESM1_ESM.zip › Table S7 GO-KEGG 41DEGs.xlsx]

## Sheet: Sheet 1
Table S7. Enrichment analysis of 41 DEmRNAs
ONTOLOGY	ID	Description	GeneRatio	BgRatio	pvalue	p.adjust	qvalue	geneID	Count
BP	GO:0000819	sister chromatid segregation	10/40	189/18670	5.79678e-12	6.09242e-09	4.64963e-09	BUB1/TOP2A/TTK/DLGAP5/NDC80/KIF4A/NUSAP1/CENPK/KIF18A/NUF2	10
BP	GO:0000070	mitotic sister chromatid segregation	9/40	151/18670	2.57136e-11	1.35125e-08	1.03125e-08	BUB1/TTK/DLGAP5/NDC80/KIF4A/NUSAP1/CENPK/KIF18A/NUF2	9
BP	GO:0007059	chromosome segregation	11/40	321/18670	4.85114e-11	1.69952e-08	1.29704e-08	BUB1/TOP2A/TTK/DLGAP5/NDC80/KIF4A/NUSAP1/HJURP/CENPK/KIF18A/NUF2	11
BP	GO:0098813	nuclear chromosome segregation	10/40	262/18670	1.46054e-10	3.83757e-08	2.92877e-08	BUB1/TOP2A/TTK/DLGAP5/NDC80/KIF4A/NUSAP1/CENPK/KIF18A/NUF2	10
BP	GO:0140014	mitotic nuclear division	9/40	264/18670	3.67761e-09	7.73033e-07	5.89966e-07	BUB1/TTK/DLGAP5/NDC80/KIF4A/NUSAP1/CENPK/KIF18A/NUF2	9
BP	GO:0000280	nuclear division	10/40	407/18670	1.0265e-08	1.79808e-06	1.37226e-06	BUB1/TOP2A/TTK/DLGAP5/NDC80/KIF4A/NUSAP1/CENPK/KIF18A/NUF2	10
BP	GO:0048285	organelle fission	10/40	449/18670	2.60225e-08	3.90709e-06	2.98182e-06	BUB1/TOP2A/TTK/DLGAP5/NDC80/KIF4A/NUSAP1/CENPK/KIF18A/NUF2	10
BP	GO:0000075	cell cycle checkpoint	7/40	216/18670	3.39359e-07	4.45833e-05	3.40252e-05	BUB1/CDK1/TOP2A/TTK/NDC80/DTL/E2F8	7
BP	GO:0007093	mitotic cell cycle checkpoint	6/40	165/18670	1.30192e-06	0.000140847	0.000107492	BUB1/CDK1/TOP2A/TTK/NDC80/E2F8	6
BP	GO:0051304	chromosome separation	5/40	90/18670	1.34012e-06	0.000140847	0.000107492	BUB1/TOP2A/TTK/DLGAP5/NDC80	5
BP	GO:0030071	regulation of mitotic metaphase/anaphase transition	4/40	51/18670	4.19696e-06	0.000401001	0.000306037	BUB1/TTK/DLGAP5/NDC80	4
BP	GO:1902099	regulation of metaphase/anaphase transition of cell cycle	4/40	53/18670	4.90272e-06	0.000427416	0.000326196	BUB1/TTK/DLGAP5/NDC80	4
BP	GO:0007091	metaphase/anaphase transition of mitotic cell cycle	4/40	54/18670	5.28678e-06	0.000427416	0.000326196	BUB1/TTK/DLGAP5/NDC80	4
BP	GO:0034501	protein localization to kinetochore	3/40	17/18670	6.06753e-06	0.000428884	0.000327317	CDK1/TTK/NDC80	3
BP	GO:0044784	metaphase/anaphase transition of cell cycle	4/40	56/18670	6.12109e-06	0.000428884	0.000327317	BUB1/TTK/DLGAP5/NDC80	4
BP	GO:0010965	regulation of mitotic sister chromatid separation	4/40	57/18670	6.57291e-06	0.000431758	0.00032951	BUB1/TTK/DLGAP5/NDC80	4
BP	GO:0051306	mitotic sister chromatid separation	4/40	60/18670	8.07671e-06	0.00049695	0.000379264	BUB1/TTK/DLGAP5/NDC80	4
BP	GO:1902850	microtubule cytoskeleton organization involved in mitosis	5/40	131/18670	8.51103e-06	0.00049695	0.000379264	TTK/NDC80/KIF4A/NUSAP1/NUF2	5
BP	GO:1905818	regulation of chromosome separation	4/40	62/18670	9.21115e-06	0.000509522	0.000388858	BUB1/TTK/DLGAP5/NDC80	4
BP	GO:0010948	negative regulation of cell cycle process	7/40	361/18670	1.02605e-05	0.000539189	0.0004115	BUB1/CDK1/RRM2/TTK/NDC80/DTL/E2F8	7
BP	GO:0051383	kinetochore organization	3/40	21/18670	1.1797e-05	0.000563576	0.000430112	NDC80/CENPK/NUF2	3
BP	GO:0071459	protein localization to chromosome, centromeric region	3/40	21/18670	1.1797e-05	0.000563576	0.000430112	CDK1/TTK/NDC80	3
BP	GO:0033047	regulation of mitotic sister chromatid segregation	4/40	68/18670	1.33233e-05	0.000608816	0.000464638	BUB1/TTK/DLGAP5/NDC80	4
BP	GO:0000281	mitotic cytokinesis	4/40	73/18670	1.76699e-05	0.000773794	0.000590546	KIF20A/KIF4A/NUSAP1/CEP55	4
BP	GO:0051303	establishment of chromosome localization	4/40	75/18670	1.96712e-05	0.000807015	0.0006159	DLGAP5/NDC80/KIF18A/NUF2	4
BP	GO:1901988	negative regulation of cell cycle phase transition	6/40	267/18670	2.06395e-05	0.000807015	0.0006159	BUB1/CDK1/TTK/NDC80/DTL/E2F8	6
BP	GO:0050000	chromosome localization	4/40	76/18670	2.07321e-05	0.000807015	0.0006159	DLGAP5/NDC80/KIF18A/NUF2	4
BP	GO:0045931	positive regulation of mitotic cell cycle	5/40	163/18670	2.45175e-05	0.000889854	0.000679122	CDK1/DLGAP5/NDC80/NUSAP1/DTL	5
BP	GO:0007088	regulation of mitotic nuclear division	5/40	164/18670	2.5249e-05	0.000889854	0.000679122	BUB1/TTK/DLGAP5/NDC80/NUSAP1	5
BP	GO:0033045	regulation of sister chromatid segregation	4/40	80/18670	2.54002e-05	0.000889854	0.000679122	BUB1/TTK/DLGAP5/NDC80	4
BP	GO:0000910	cytokinesis	5/40	171/18670	3.08572e-05	0.00104218	0.000795372	KIF20A/KIF4A/NUSAP1/CEP55/E2F8	5
BP	GO:0140013	meiotic nuclear division	5/40	172/18670	3.17314e-05	0.00104218	0.000795372	BUB1/TOP2A/TTK/KIF18A/NUF2	5
BP	GO:0090068	positive regulation of cell cycle process	6/40	298/18670	3.82288e-05	0.00119927	0.000915259	CDK1/DLGAP5/NDC80/NUSAP1/DTL/E2F8	6
BP	GO:1901990	regulation of mitotic cell cycle phase transition	7/40	444/18670	3.87964e-05	0.00119927	0.000915259	BUB1/CDK1/TTK/DLGAP5/NDC80/DTL/E2F8	7
BP	GO:0045132	meiotic chromosome segregation	4/40	90/18670	4.04087e-05	0.00121342	0.000926058	BUB1/TOP2A/TTK/NUF2	4
BP	GO:0051783	regulation of nuclear division	5/40	188/18670	4.85239e-05	0.00133458	0.00101853	BUB1/TTK/DLGAP5/NDC80/NUSAP1	5
BP	GO:1903046	meiotic cell cycle process	5/40	188/18670	4.85239e-05	0.00133458	0.00101853	BUB1/TOP2A/TTK/KIF18A/NUF2	5
BP	GO:0007094	mitotic spindle assembly checkpoint	3/40	34/18670	5.20625e-05	0.00133458	0.00101853	BUB1/TTK/NDC80	3
BP	GO:0031577	spindle checkpoint	3/40	34/18670	5.20625e-05	0.00133458	0.00101853	BUB1/TTK/NDC80	3
BP	GO:0071173	spindle assembly checkpoint	3/40	34/18670	5.20625e-05	0.00133458	0.00101853	BUB1/TTK/NDC80	3
BP	GO:0071174	mitotic spindle checkpoint	3/40	34/18670	5.20625e-05	0.00133458	0.00101853	BUB1/TTK/NDC80	3
BP	GO:0061640	cytoskeleton-dependent cytokinesis	4/40	100/18670	6.10633e-05	0.00151383	0.00115533	KIF20A/KIF4A/NUSAP1/CEP55	4
BP	GO:0045841	negative regulation of mitotic metaphase/anaphase transition	3/40	36/18670	6.19358e-05	0.00151383	0.00115533	BUB1/TTK/NDC80	3
BP	GO:1901987	regulation of cell cycle phase transition	7/40	480/18670	6.35208e-05	0.00151728	0.00115796	BUB1/CDK1/TTK/DLGAP5/NDC80/DTL/E2F8	7
BP	GO:1902100	negative regulation of metaphase/anaphase transition of cell cycle	3/40	37/18670	6.73007e-05	0.00156583	0.00119501	BUB1/TTK/NDC80	3
BP	GO:0051983	regulation of chromosome segregation	4/40	103/18670	6.85328e-05	0.00156583	0.00119501	BUB1/TTK/DLGAP5/NDC80	4
BP	GO:0007052	mitotic spindle organization	4/40	106/18670	7.66475e-05	0.00168393	0.00128514	TTK/NDC80/KIF4A/NUF2	4
BP	GO:0045930	negative regulation of mitotic cell cycle	6/40	338/18670	7.69062e-05	0.00168393	0.00128514	BUB1/CDK1/TOP2A/TTK/NDC80/E2F8	6
BP	GO:2000816	negative regulation of mitotic sister chromatid separation	3/40	39/18670	7.89237e-05	0.00169283	0.00129194	BUB1/TTK/NDC80	3
BP	GO:0006323	DNA packaging	5/40	210/18670	8.19938e-05	0.00172351	0.00131535	CDK1/TOP2A/NUSAP1/HJURP/CENPK	5
BP	GO:1905819	negative regulation of chromosome separation	3/40	40/18670	8.51964e-05	0.00175571	0.00133993	BUB1/TTK/NDC80	3
BP	GO:0033048	negative regulation of mitotic sister chromatid segregation	3/40	42/18670	9.86999e-05	0.00199488	0.00152246	BUB1/TTK/NDC80	3
BP	GO:0007080	mitotic metaphase plate congression	3/40	44/18670	0.000113528	0.0022096	0.00168633	NDC80/KIF18A/NUF2	3
BP	GO:0033046	negative regulation of sister chromatid segregation	3/40	44/18670	0.000113528	0.0022096	0.00168633	BUB1/TTK/NDC80	3
BP	GO:0051985	negative regulation of chromosome segregation	3/40	45/18670	0.000121457	0.00232094	0.0017713	BUB1/TTK/NDC80	3
BP	GO:0030261	chromosome condensation	3/40	47/18670	0.000138379	0.00259707	0.00198204	CDK1/TOP2A/NUSAP1	3
BP	GO:0045787	positive regulation of cell cycle	6/40	389/18670	0.000165941	0.00305972	0.00233513	CDK1/DLGAP5/NDC80/NUSAP1/DTL/E2F8	6
BP	GO:0000086	G2/M transition of mitotic cell cycle	5/40	247/18670	0.000175463	0.00317346	0.00242193	CDK1/FOXM1/CCNB2/MELK/DTL	5
BP	GO:1901991	negative regulation of mitotic cell cycle phase transition	5/40	248/18670	0.000178794	0.00317346	0.00242193	BUB1/CDK1/TTK/NDC80/E2F8	5
BP	GO:0051321	meiotic cell cycle	5/40	249/18670	0.000182172	0.00317346	0.00242193	BUB1/TOP2A/TTK/KIF18A/NUF2	5
BP	GO:0042770	signal transduction in response to DNA damage	4/40	133/18670	0.000184379	0.00317346	0.00242193	CDK1/FOXM1/DTL/E2F8	4
BP	GO:0045839	negative regulation of mitotic nuclear division	3/40	52/18670	0.000187207	0.00317346	0.00242193	BUB1/TTK/NDC80	3
BP	GO:0051310	metaphase plate congression	3/40	57/18670	0.000246027	0.00406353	0.00310121	NDC80/KIF18A/NUF2	3
BP	GO:0044839	cell cycle G2/M phase transition	5/40	266/18670	0.000247446	0.00406353	0.00310121	CDK1/FOXM1/CCNB2/MELK/DTL	5
BP	GO:2001251	negative regulation of chromosome organization	4/40	146/18670	0.000263511	0.00426077	0.00325175	BUB1/TOP2A/TTK/NDC80	4
BP	GO:0051784	negative regulation of nuclear division	3/40	60/18670	0.000286455	0.00456158	0.00348132	BUB1/TTK/NDC80	3
BP	GO:0007077	mitotic nuclear envelope disassembly	2/40	12/18670	0.000291413	0.00457127	0.00348872	CDK1/CCNB2	2
BP	GO:0051315	attachment of mitotic spindle microtubules to kinetochore	2/40	13/18670	0.000343931	0.00529245	0.00403911	NDC80/NUF2	2
BP	GO:0031570	DNA integrity checkpoint	4/40	157/18670	0.000347459	0.00529245	0.00403911	CDK1/TOP2A/DTL/E2F8	4
BP	GO:0007051	spindle organization	4/40	170/18670	0.000469571	0.00705028	0.00538065	TTK/NDC80/KIF4A/NUF2	4
BP	GO:0072401	signal transduction involved in DNA integrity checkpoint	3/40	73/18670	0.000510706	0.00744804	0.00568422	CDK1/DTL/E2F8	3
BP	GO:0072422	signal transduction involved in DNA damage checkpoint	3/40	73/18670	0.000510706	0.00744804	0.00568422	CDK1/DTL/E2F8	3
BP	GO:0030397	membrane disassembly	2/40	16/18670	0.000526976	0.00744804	0.00568422	CDK1/CCNB2	2
BP	GO:0051081	nuclear envelope disassembly	2/40	16/18670	0.000526976	0.00744804	0.00568422	CDK1/CCNB2	2
BP	GO:0072395	signal transduction involved in cell cycle checkpoint	3/40	74/18670	0.000531497	0.00744804	0.00568422	CDK1/DTL/E2F8	3
BP	GO:0061952	midbody abscission	2/40	17/18670	0.00059643	0.00824801	0.00629474	KIF20A/CEP55	2
BP	GO:0071103	DNA conformation change	5/40	327/18670	0.000636036	0.00868148	0.00662556	CDK1/TOP2A/NUSAP1/HJURP/CENPK	5
BP	GO:0034502	protein localization to chromosome	3/40	82/18670	0.000717557	0.00966862	0.00737892	CDK1/TTK/NDC80	3
BP	GO:0033044	regulation of chromosome organization	5/40	342/18670	0.000778542	0.0103576	0.00790471	BUB1/TOP2A/TTK/DLGAP5/NDC80	5
BP	GO:1901992	positive regulation of mitotic cell cycle phase transition	3/40	91/18670	0.000971303	0.0127605	0.00973859	CDK1/DLGAP5/DTL	3
BP	GO:1902410	mitotic cytokinetic process	2/40	24/18670	0.00119898	0.0155571	0.0118729	KIF20A/CEP55	2
BP	GO:0051307	meiotic chromosome separation	2/40	25/18670	0.00130147	0.0166811	0.0127307	TOP2A/TTK	2
BP	GO:0044774	mitotic DNA integrity checkpoint	3/40	106/18670	0.00150859	0.0187771	0.0143304	CDK1/TOP2A/E2F8	3
BP	GO:1901989	positive regulation of cell cycle phase transition	3/40	106/18670	0.00150859	0.0187771	0.0143304	CDK1/DLGAP5/DTL	3
BP	GO:0010971	positive regulation of G2/M transition of mitotic cell cycle	2/40	27/18670	0.00151861	0.0187771	0.0143304	CDK1/DTL	2
BP	GO:0030330	DNA damage response, signal transduction by p53 class mediator	3/40	107/18670	0.00154982	0.0189402	0.0144548	CDK1/FOXM1/E2F8	3
BP	GO:0071156	regulation of cell cycle arrest	3/40	108/18670	0.00159174	0.019229	0.0146752	CDK1/FOXM1/E2F8	3
BP	GO:1902751	positive regulation of cell cycle G2/M phase transition	2/40	30/18670	0.00187441	0.0223864	0.0170849	CDK1/DTL	2
BP	GO:0007143	female meiotic nuclear division	2/40	31/18670	0.00200097	0.0233669	0.0178332	TOP2A/TTK	2
BP	GO:0031572	G2 DNA damage checkpoint	2/40	31/18670	0.00200097	0.0233669	0.0178332	CDK1/DTL	2
BP	GO:0008608	attachment of spindle microtubules to kinetochore	2/40	32/18670	0.00213148	0.0246174	0.0187876	NDC80/NUF2	2
BP	GO:0040001	establishment of mitotic spindle localization	2/40	33/18670	0.00226593	0.0258858	0.0197556	NDC80/NUSAP1	2
BP	GO:0018107	peptidyl-threonine phosphorylation	3/40	126/18670	0.00247121	0.0279274	0.0213137	CAMK2A/CDK1/TTK	3
BP	GO:0045740	positive regulation of DNA replication	2/40	36/18670	0.00269272	0.0301069	0.0229771	CDK1/E2F8	2
BP	GO:0006260	DNA replication	4/40	274/18670	0.00273782	0.0302889	0.023116	CDK1/RRM2/DTL/E2F8	4
BP	GO:0000082	G1/S transition of mitotic cell cycle	4/40	279/18670	0.00292187	0.0318742	0.0243259	CAMK2A/CDK1/RRM2/E2F8	4
BP	GO:0018210	peptidyl-threonine modification	3/40	134/18670	0.00294177	0.0318742	0.0243259	CAMK2A/CDK1/TTK	3
BP	GO:0007018	microtubule-based movement	4/40	283/18670	0.00307509	0.0329788	0.0251689	DLGAP5/KIF20A/KIF4A/KIF18A	4
BP	GO:0032506	cytokinetic process	2/40	39/18670	0.00315433	0.0334869	0.0255566	KIF20A/CEP55	2
BP	GO:2001222	regulation of neuron migration	2/40	42/18670	0.00365033	0.0381118	0.0290863	CAMK2A/COL3A1	2
BP	GO:0000077	DNA damage checkpoint	3/40	145/18670	0.00367363	0.0381118	0.0290863	CDK1/DTL/E2F8	3
BP	GO:0044843	cell cycle G1/S phase transition	4/40	298/18670	0.00369876	0.0381118	0.0290863	CAMK2A/CDK1/RRM2/E2F8	4
BP	GO:0051293	establishment of spindle localization	2/40	43/18670	0.00382323	0.0390118	0.0297731	NDC80/NUSAP1	2
BP	GO:0034080	CENP-A containing nucleosome assembly	2/40	44/18670	0.00399988	0.0400369	0.0305555	HJURP/CENPK	2
BP	GO:0061641	CENP-A containing chromatin organization	2/40	44/18670	0.00399988	0.0400369	0.0305555	HJURP/CENPK	2
BP	GO:0002762	negative regulation of myeloid leukocyte differentiation	2/40	48/18670	0.00474372	0.0461635	0.0352312	HOXA7/LTF	2
BP	GO:0031055	chromatin remodeling at centromere	2/40	48/18670	0.00474372	0.0461635	0.0352312	HJURP/CENPK	2
BP	GO:0051653	spindle localization	2/40	48/18670	0.00474372	0.0461635	0.0352312	NDC80/NUSAP1	2
BP	GO:0032873	negative regulation of stress-activated MAPK cascade	2/40	50/18670	0.00513776	0.049089	0.0374639	FOXM1/PBK	2
BP	GO:0070303	negative regulation of stress-activated protein kinase signaling cascade	2/40	50/18670	0.00513776	0.049089	0.0374639	FOXM1/PBK	2
BP	GO:0019058	viral life cycle	4/40	328/18670	0.00519433	0.0491824	0.0375351	CDK1/LTF/TOP2A/CLEC5A	4
BP	GO:0006998	nuclear envelope organization	2/40	52/18670	0.00554638	0.0520468	0.0397212	CDK1/CCNB2	2
BP	GO:0045840	positive regulation of mitotic nuclear division	2/40	53/18670	0.00575611	0.0535369	0.0408585	DLGAP5/NUSAP1	2
BP	GO:0006336	DNA replication-independent nucleosome assembly	2/40	54/18670	0.00596944	0.0550341	0.0420011	HJURP/CENPK	2
BP	GO:0034724	DNA replication-independent nucleosome organization	2/40	55/18670	0.00618636	0.0565379	0.0431488	HJURP/CENPK	2
BP	GO:0006977	DNA damage response, signal transduction by p53 class mediator resulting in cell cycle arrest	2/40	56/18670	0.00640684	0.057552	0.0439227	CDK1/E2F8	2
BP	GO:0034508	centromere complex assembly	2/40	56/18670	0.00640684	0.057552	0.0439227	HJURP/CENPK	2
BP	GO:0048736	appendage development	3/40	179/18670	0.00659962	0.0575954	0.0439558	HOXA10/MEOX2/SHOX2	3
BP	GO:0060173	limb development	3/40	179/18670	0.00659962	0.0575954	0.0439558	HOXA10/MEOX2/SHOX2	3
BP	GO:0072431	signal transduction involved in mitotic G1 DNA damage checkpoint	2/40	57/18670	0.00663087	0.0575954	0.0439558	CDK1/E2F8	2
BP	GO:1902400	intracellular signal transduction involved in G1 DNA damage checkpoint	2/40	57/18670	0.00663087	0.0575954	0.0439558	CDK1/E2F8	2
BP	GO:0072413	signal transduction involved in mitotic cell cycle checkpoint	2/40	59/18670	0.00708951	0.0600894	0.0458592	CDK1/E2F8	2
BP	GO:1902402	signal transduction involved in mitotic DNA damage checkpoint	2/40	59/18670	0.00708951	0.0600894	0.0458592	CDK1/E2F8	2
BP	GO:1902403	signal transduction involved in mitotic DNA integrity checkpoint	2/40	59/18670	0.00708951	0.0600894	0.0458592	CDK1/E2F8	2
BP	GO:0043486	histone exchange	2/40	60/18670	0.0073241	0.0615811	0.0469976	HJURP/CENPK	2
BP	GO:0031571	mitotic G1 DNA damage checkpoint	2/40	63/18670	0.00804874	0.0666081	0.0508342	CDK1/E2F8	2
BP	GO:0044819	mitotic G1/S transition checkpoint	2/40	63/18670	0.00804874	0.0666081	0.0508342	CDK1/E2F8	2
BP	GO:0044783	G1 DNA damage checkpoint	2/40	64/18670	0.00829719	0.0681277	0.0519939	CDK1/E2F8	2
BP	GO:0051785	positive regulation of nuclear division	2/40	66/18670	0.00880437	0.0717317	0.0547444	DLGAP5/NUSAP1	2
BP	GO:0071230	cellular response to amino acid stimulus	2/40	68/18670	0.00932514	0.0753901	0.0575365	COL3A1/COL4A1	2
BP	GO:0010639	negative regulation of organelle organization	4/40	395/18670	0.00989153	0.0793587	0.0605652	BUB1/TOP2A/TTK/NDC80	4
BP	GO:0060537	muscle tissue development	4/40	408/18670	0.0110434	0.0879285	0.0671056	CDK1/COL3A1/MEOX2/SHOX2	4
BP	GO:0007517	muscle organ development	4/40	410/18670	0.0112279	0.0887261	0.0677143	CDK1/COL3A1/MEOX2/SHOX2	4
BP	GO:0009952	anterior/posterior pattern specification	3/40	219/18670	0.0114314	0.0896597	0.0684268	HOXA7/HOXA10/MEOX2	3
BP	GO:0001649	osteoblast differentiation	3/40	225/18670	0.0122928	0.0957017	0.0730379	LTF/SHOX2/CLEC5A	3
BP	GO:0051054	positive regulation of DNA metabolic process	3/40	228/18670	0.0127372	0.0984321	0.0751217	CDK1/FOXM1/E2F8	3
CC	GO:0000776	kinetochore	8/41	135/19717	3.0953e-10	4.45723e-08	2.99755e-08	BUB1/TTK/NDC80/HJURP/CENPK/KIF18A/NUF2/SPC24	8
CC	GO:0000775	chromosome, centromeric region	8/41	193/19717	5.28166e-09	3.8028e-07	2.55744e-07	BUB1/TTK/NDC80/HJURP/CENPK/KIF18A/NUF2/SPC24	8
CC	GO:0000778	condensed nuclear chromosome kinetochore	4/41	15/19717	2.15981e-08	1.03671e-06	6.97202e-07	BUB1/NDC80/CENPK/NUF2	4
CC	GO:0098687	chromosomal region	9/41	349/19717	3.27271e-08	1.17817e-06	7.9234e-07	BUB1/CDK1/TTK/NDC80/HJURP/CENPK/KIF18A/NUF2/SPC24	9
CC	GO:0000777	condensed chromosome kinetochore	6/41	105/19717	7.63138e-08	2.19784e-06	1.47808e-06	BUB1/NDC80/HJURP/CENPK/NUF2/SPC24	6
CC	GO:0000779	condensed chromosome, centromeric region	6/41	118/19717	1.53186e-07	3.67646e-06	2.47247e-06	BUB1/NDC80/HJURP/CENPK/NUF2/SPC24	6
CC	GO:0000780	condensed nuclear chromosome, centromeric region	4/41	26/19717	2.32674e-07	4.78644e-06	3.21895e-06	BUB1/NDC80/CENPK/NUF2	4
CC	GO:0000793	condensed chromosome	7/41	223/19717	3.49327e-07	6.28789e-06	4.2287e-06	BUB1/TOP2A/NDC80/HJURP/CENPK/NUF2/SPC24	7
CC	GO:0005819	spindle	8/41	347/19717	4.88862e-07	7.82179e-06	5.26027e-06	CDK1/TTK/DLGAP5/KIF20A/KIF4A/NUSAP1/KIF18A/CKAP2L	8
CC	GO:0005876	spindle microtubule	4/41	59/19717	6.74093e-06	9.70693e-05	6.52806e-05	CDK1/KIF4A/NUSAP1/KIF18A	4
CC	GO:0000794	condensed nuclear chromosome	4/41	99/19717	5.25072e-05	0.000687367	0.000462264	BUB1/NDC80/CENPK/NUF2	4
CC	GO:0072686	mitotic spindle	4/41	109/19717	7.64439e-05	0.000917326	0.000616915	CDK1/NUSAP1/KIF18A/CKAP2L	4
CC	GO:0005871	kinesin complex	3/41	55/19717	0.000203099	0.00224972	0.00151297	KIF20A/KIF4A/KIF18A	3
CC	GO:0045171	intercellular bridge	3/41	59/19717	0.000250222	0.00257371	0.00173086	KIF20A/KIF4A/CEP55	3
CC	GO:0000940	condensed chromosome outer kinetochore	2/41	14/19717	0.000377879	0.00362764	0.00243964	BUB1/NDC80	2
CC	GO:0030496	midbody	4/41	173/19717	0.000449971	0.00404974	0.00272351	CDK1/KIF20A/KIF4A/CEP55	4
CC	GO:0098644	complex of collagen trimers	2/41	19/19717	0.000705419	0.00597531	0.00401849	COL3A1/COL4A1	2
CC	GO:0005874	microtubule	5/41	416/19717	0.00163688	0.013095	0.00880659	CDK1/KIF20A/KIF4A/NUSAP1/KIF18A	5
CC	GO:0000307	cyclin-dependent protein kinase holoenzyme complex	2/41	42/19717	0.00344604	0.0261173	0.0175643	CDK1/CCNB2	2
CC	GO:0005875	microtubule associated complex	3/41	152/19717	0.00386367	0.0278184	0.0187083	KIF20A/KIF4A/KIF18A	3
CC	GO:0044420	extracellular matrix component	2/41	51/19717	0.0050431	0.0345813	0.0232564	COL3A1/COL4A1	2
CC	GO:0032154	cleavage furrow	2/41	55/19717	0.00584301	0.0382451	0.0257204	KIF20A/CEP55	2
CC	GO:0032155	cell division site part	2/41	63/19717	0.00760433	0.0476097	0.0320182	KIF20A/CEP55	2
CC	GO:0032153	cell division site	2/41	68/19717	0.00881191	0.0528715	0.0355568	KIF20A/CEP55	2
CC	GO:0044215	other organism	2/41	77/19717	0.0111861	0.0596593	0.0401217	LTF/TOP2A	2
CC	GO:0044216	other organism cell	2/41	77/19717	0.0111861	0.0596593	0.0401217	LTF/TOP2A	2
CC	GO:0044217	other organism part	2/41	77/19717	0.0111861	0.0596593	0.0401217	LTF/TOP2A	2
CC	GO:0098685	Schaffer collateral - CA1 synapse	2/41	82/19717	0.0126135	0.0648696	0.0436258	CAMK2A/CACNG3	2
CC	GO:0005581	collagen trimer	2/41	87/19717	0.0141163	0.0692435	0.0465673	COL3A1/COL4A1	2
CC	GO:1902554	serine/threonine protein kinase complex	2/41	88/19717	0.0144257	0.0692435	0.0465673	CDK1/CCNB2	2
CC	GO:0005604	basement membrane	2/41	95/19717	0.0166733	0.0774503	0.0520864	COL4A1/TGFBI	2
CC	GO:0097470	ribbon synapse	1/41	10/19717	0.0206054	0.0881241	0.0592648	PACSIN1	1
CC	GO:1902911	protein kinase complex	2/41	109/19717	0.0215825	0.0881241	0.0592648	CDK1/CCNB2	2
CC	GO:0000235	astral microtubule	1/41	11/19717	0.022643	0.0881241	0.0592648	KIF18A	1
CC	GO:0005583	fibrillar collagen trimer	1/41	11/19717	0.022643	0.0881241	0.0592648	COL3A1	1
CC	GO:0005818	aster	1/41	11/19717	0.022643	0.0881241	0.0592648	KIF18A	1
CC	GO:0098643	banded collagen fibril	1/41	11/19717	0.022643	0.0881241	0.0592648	COL3A1	1
CC	GO:0031464	Cul4A-RING E3 ubiquitin ligase complex	1/41	12/19717	0.0246765	0.0920104	0.0618784	DTL	1
CC	GO:0030139	endocytic vesicle	3/41	303/19717	0.0249195	0.0920104	0.0618784	CAMK2A/LTF/CACNG3	3
CC	GO:0032591	dendritic spine membrane	1/41	13/19717	0.0267058	0.0937961	0.0630792	DDN	1
CC	GO:1990023	mitotic spindle midzone	1/41	13/19717	0.0267058	0.0937961	0.0630792	KIF18A	1
MF	GO:0008017	microtubule binding	5/40	246/17697	0.000220401	0.0148757	0.0115305	NEFM/KIF20A/KIF4A/NUSAP1/KIF18A	5
MF	GO:0048407	platelet-derived growth factor binding	2/40	11/17697	0.000270468	0.0148757	0.0115305	COL3A1/COL4A1	2
MF	GO:0004674	protein serine/threonine kinase activity	6/40	439/17697	0.000422776	0.0155018	0.0120157	BUB1/CAMK2A/CDK1/TTK/MELK/PBK	6
MF	GO:0003777	microtubule motor activity	3/40	84/17697	0.000897892	0.0200903	0.0155724	KIF20A/KIF4A/KIF18A	3
MF	GO:0015631	tubulin binding	5/40	336/17697	0.000913195	0.0200903	0.0155724	NEFM/KIF20A/KIF4A/NUSAP1/KIF18A	5
MF	GO:0003774	motor activity	3/40	136/17697	0.00356304	0.0531207	0.0411749	KIF20A/KIF4A/KIF18A	3
MF	GO:0019838	growth factor binding	3/40	137/17697	0.00363715	0.0531207	0.0411749	COL3A1/COL4A1/IGFBP2	3
MF	GO:0030020	extracellular matrix structural constituent conferring tensile strength	2/40	41/17697	0.00386332	0.0531207	0.0411749	COL3A1/COL4A1	2
MF	GO:0035254	glutamate receptor binding	2/40	47/17697	0.00504965	0.0617179	0.0478388	CAMK2A/CACNG3	2
MF	GO:0005201	extracellular matrix structural constituent	3/40	163/17697	0.00590389	0.0649428	0.0503384	COL3A1/COL4A1/TGFBI	3
KEGG	hsa04110	Cell cycle	4/14	124/8076	4.7052e-05	0.00170323	0.00147478	BUB1/CDK1/TTK/CCNB2	4
KEGG	hsa04114	Oocyte meiosis	4/14	129/8076	5.49428e-05	0.00170323	0.00147478	BUB1/CAMK2A/CDK1/CCNB2	4
KEGG	hsa04115	p53 signaling pathway	3/14	73/8076	0.000240144	0.00496298	0.00429732	CDK1/RRM2/CCNB2	3
KEGG	hsa04914	Progesterone-mediated oocyte maturation	3/14	100/8076	0.000607297	0.0094131	0.00815056	BUB1/CDK1/CCNB2	3
KEGG	hsa04218	Cellular senescence	3/14	156/8076	0.0022007	0.0272887	0.0236285	CDK1/FOXM1/CCNB2	3
