# Supplementary material for: HELLPAR/RRM2 axis related to HMMR as novel prognostic biomarker in gliomas
Source: BMC Cancer. 2023 Feb 7;23:125. doi: 10.1186/s12885-023-10596-w (PMC9903609; doi:10.1186/s12885-023-10596-w)
Supplement: Supplementary file 1 — Additional file 1: Table S1. Univariate and multivariate analysis of demographic and clinical characteristics that correlate with OS of gliomas patients (CGGA database). Table S2. DEmRNAs in high and low HMMR expression gliomas samples (TCGA database). Table S3. Functional enrichment analysis for DEmRNAs based on HMMR expression. Table S4. GSEA analysis associated with HMMR. Table S5. DEmRNAs in GSE4290. Table S6. overlapped DEmRNAs. Table S7. Enrichment analysis of 41 DEmRNAs. Table S8. DEmRNAs-miRNA analysis. Table S9. DEmiRNAs in high and low HMMR expression gliomas samples (TCGA database). Table S10. DElncRNAs in high and low HMMR expression gliomas samples (TCGA database). Table S11. Univariate and multivariate analysis of demographic and clinical characteristics that correlate with OS of gliomas patients (TGGA database). Table S12. Correlation analysis of RRM2 (TCGA database). Table S13. Enrichment analysis of the correlated genes (correlation coefficient over 0.8) of RRM2 in gliomas. Table S14. Univariate and multivariate analysis of demographic and clinical characteristics that correlate with OS of gliomas patients (TGGA database). [file 12885_2023_10596_MOESM1_ESM.zip › Table S8 DEGs-miRNA.xlsx]

## Sheet: miRWalk_miRNA_Targets
Table S8. DEmRNAs-miRNA analysis
mirnaid	refseqid	genesymbol	duplex	start	end	bindingp	energy	seed	accessibility	au	phylopstem	phylopflank	me	number_of_pairings	binding_region_length	longest_consecutive_pairings	position	validated	TargetScan	miRDB
hsa-miR-329-3p	NM_000358	TGFBI	AACACACCTGGTTAACCTCTTT#AGAGCTTAGATTTCCCTATTGTGACAGAGCCATGGTGTGTTT#(((((((((((((.........#.))))).)))))))).	2645	2687	1	-17.9	1	0.00044049	0.656	0.255176	1.35035	-5.76291	13	16	8	3UTR		1	1
hsa-miR-485-5p	NM_001034	RRM2	AGAGGCTGGCCGTGATGAATTC#ATTGGTCAGGCTGGTCTTG#.((((((((((.((((.(((..#))).)))))))))))))).	2675	2694	0.974359	-20.4	1	2.09289e-06	0.485	-0.204665	-0.303612	-7.14013	17	19	14	3UTR		1	0
hsa-let-7b-5p	NM_001034	RRM2	TGAGGTAGTAGGTTGTGTGGTT#ATGCAGCCTCACTGCTTCAA#((((((((((((((((((....#))))))))).))))))))).	1552	1572	1	-23.1	1	0.00147269	0.632	0.651686	0.48509	-3.93757	18	20	9	3UTR	MIRT005050	1	1
hsa-let-7c-5p	NM_001034	RRM2	TGAGGTAGTAGGTTGTATGGTT#ATGCAGCCTCACTGCTTCAA#((((((((((((((((((....#))))))))).))))))))).	1552	1572	1	-24.1	1	0.00147269	0.632	0.651686	0.48509	-3.93757	18	20	9	3UTR	MIRT297011	1	1
hsa-let-7d-5p	NM_001034	RRM2	AGAGGTAGTAGGTTGCATAGTT#AGCCAGTTAAAAGATGCAGCCTCACTGCTTCA#.(((((((((((((((((....#.))))))))).)))))))).	1539	1571	1	-25.6	1	0.000447544	0.618	0.133386	0.41366	-3.79332	17	20	9	3UTR	MIRT297012	1	1
hsa-let-7d-5p	NM_001034	RRM2	AGAGGTAGTAGGTTGCATAGTT#AACTGTGTAGCTACCTCA#.((((((((....(((((((((#))))))))))))))))).	1355	1373	1	-21.4	1	0.00703386	0.588	0.942617	0.0607117	-12.4965	17	18	17	3UTR	MIRT297012	1	1
hsa-let-7e-5p	NM_001034	RRM2	TGAGGTAGGAGGTTGTATAGTT#AGCCAGTTAAAAGATGCAGCCTCACTGCTTCAA#((((((((((((((((((....#.)))))))))).)))))))).	1539	1572	1	-26.7	1	0.00147269	0.632	0.15632	0.444473	-3.93757	18	21	10	3UTR	MIRT297013	1	1
hsa-let-7f-5p	NM_001034	RRM2	TGAGGTAGTAGATTGTATAGTT#AACTGTGTAGCTACCTCAC#(((((((((....(((((((((#)))))))))))))))))).	1355	1374	1	-17.1	1	0.00531881	0.603	0.942617	0.0607117	-12.6408	18	19	18	3UTR	MIRT297014	1	1
hsa-let-7i-5p	NM_001034	RRM2	TGAGGTAGTAGTTTGTGCTGTT#AACAGCATCTTTAAAACTGTGTAGCTACCTCAC#((((((((((((((((((((((#)))))))).....))))).....))))))))).	1341	1374	1	-23.7	1	0.00531881	0.603	0.551618	-0.0457332	-3.93757	22	33	9	3UTR	MIRT297017	1	1
hsa-let-7b-5p	NM_001165931	RRM2	TGAGGTAGTAGGTTGTGTGGTT#ATGCAGCCTCACTGCTTCAA#((((((((((((((((((....#))))))))).))))))))).	1723	1743	1	-23.1	1	0.00147269	0.632	0.651686	0.48509	-3.93757	18	20	9	3UTR	MIRT005050	1	1
hsa-let-7c-5p	NM_001165931	RRM2	TGAGGTAGTAGGTTGTATGGTT#ATGCAGCCTCACTGCTTCAA#((((((((((((((((((....#))))))))).))))))))).	1723	1743	1	-24.1	1	0.00147269	0.632	0.651686	0.48509	-3.93757	18	20	9	3UTR	MIRT297011	1	1
hsa-let-7d-5p	NM_001165931	RRM2	AGAGGTAGTAGGTTGCATAGTT#AGCCAGTTAAAAGATGCAGCCTCACTGCTTCA#.(((((((((((((((((....#.))))))))).)))))))).	1710	1742	1	-25.6	1	0.000447544	0.618	0.133386	0.41366	-3.79332	17	20	9	3UTR	MIRT297012	1	1
hsa-let-7d-5p	NM_001165931	RRM2	AGAGGTAGTAGGTTGCATAGTT#AACTGTGTAGCTACCTCA#.((((((((....(((((((((#))))))))))))))))).	1526	1544	1	-21.4	1	0.00703386	0.588	0.942617	0.0607117	-12.4965	17	18	17	3UTR	MIRT297012	1	1
hsa-let-7e-5p	NM_001165931	RRM2	TGAGGTAGGAGGTTGTATAGTT#AGCCAGTTAAAAGATGCAGCCTCACTGCTTCAA#((((((((((((((((((....#.)))))))))).)))))))).	1710	1743	1	-26.7	1	0.00147269	0.632	0.15632	0.444473	-3.93757	18	21	10	3UTR	MIRT297013	1	1
hsa-let-7f-5p	NM_001165931	RRM2	TGAGGTAGTAGATTGTATAGTT#AACTGTGTAGCTACCTCAC#(((((((((....(((((((((#)))))))))))))))))).	1526	1545	1	-17.1	1	0.00531881	0.603	0.942617	0.0607117	-12.6408	18	19	18	3UTR	MIRT297014	1	1
hsa-let-7i-5p	NM_001165931	RRM2	TGAGGTAGTAGTTTGTGCTGTT#AACAGCATCTTTAAAACTGTGTAGCTACCTCAC#((((((((((((((((((((((#)))))))).....))))).....))))))))).	1512	1545	1	-23.7	1	0.00531881	0.603	0.551618	-0.0457332	-3.93757	22	33	9	3UTR	MIRT297017	1	1
hsa-miR-24-3p	NM_005382	NEFM	TGGCTCAGTTCAGCAGGAACAG#GTACCAACTGAGCCAA#((((((((((.....((.((..#)).)))))))))))).	3061	3077	1	-18.3	1	0.00628281	0.618	4.66145	3.21836	-12.9906	14	16	12	3UTR		1	1
hsa-miR-506-3p	NM_005382	NEFM	TAAGGCACCCTTCTGAGTAGA#GCTCAGGGTGCTC#...(((((((...(((((...#)))))))))))).	2926	2939	1	-18.1	0	0.000262338	0.456	2.79711	3.25535	-13.9752	12	13	12	3UTR		1	0
hsa-miR-24-3p	NM_001105541	NEFM	TGGCTCAGTTCAGCAGGAACAG#TGTATTATGCAAAGTACCAACTGAGCCAA#((((((((((.....((.((..#.)).)))))))))))).	2246	2275	1	-18.1	1	0.00628281	0.618	3.50764	3.11801	-12.9906	14	17	12	3UTR		1	1
hsa-miR-506-3p	NM_001105541	NEFM	TAAGGCACCCTTCTGAGTAGA#GCTCAGGGTGCTC#...(((((((...(((((...#)))))))))))).	2124	2137	1	-18.1	0	0.000262338	0.456	2.79711	3.25535	-13.9752	12	13	12	3UTR		1	0
hsa-miR-6838-5p	NM_018131	CEP55	AAGCAGCAGTGGCAAGACTCCT#GGGATTTTCTTGATCTTTATTGCTGCTTA#(((((((((((((((((.((((#))))...)))))....)))))))))))).	2230	2259	1	-22.7	1	0.00676622	0.603	0.747999	0.359746	-3.93757	21	29	12	3UTR	MIRT057527	1	1
hsa-miR-31-5p	NM_033379	CDK1	AGGCAAGATGCTGGCATAGCT#TCAGTTTCTTGCCA#.(((((((.(((((.......#))))).))))))).	1247	1261	1	-18.2	1	0.0666612	0.647	1.53366	1.57921	-5.81821	12	14	7	3UTR	MIRT007328	1	0
hsa-miR-6838-5p	NM_033379	CDK1	AAGCAGCAGTGGCAAGACTCCT#TCTTGCCATGTTGTTA#.(((((((.((((((((.....#))))))))))))))).	1253	1269	1	-20.4	1	0.0435622	0.691	1.65652	1.56182	-4.84971	15	16	15	3UTR	MIRT507818	1	0
hsa-miR-31-5p	XM_005270303	CDK1	AGGCAAGATGCTGGCATAGCT#TCAGTTTCTTGCCA#.(((((((.(((((.......#))))).))))))).	1524	1538	1	-18.2	1	0.0666612	0.647	0	0	-5.81821	12	14	7	3UTR	MIRT007328	1	0
hsa-miR-6838-5p	XM_005270303	CDK1	AAGCAGCAGTGGCAAGACTCCT#TCTTGCCATGTTGTTA#.(((((((.((((((((.....#))))))))))))))).	1530	1546	1	-20.4	1	0.0435622	0.691	0	0	-4.84971	15	16	15	3UTR	MIRT507818	1	0
hsa-miR-31-5p	NM_001786	CDK1	AGGCAAGATGCTGGCATAGCT#TCAGTTTCTTGCCA#.(((((((.(((((.......#))))).))))))).	1418	1432	1	-18.2	1	0.0666612	0.647	-0.386813	-0.226778	-5.81821	12	14	7	3UTR	MIRT007328	1	0
hsa-miR-31-5p	NM_001170406	CDK1	AGGCAAGATGCTGGCATAGCT#AGATATTGCCGGTTGCCC#.((((....(((((((.....#.))))))))))).	1311	1329	1	-16.2	0	0.0033636	0.676	0	0	-10.608	11	13	11	3UTR	MIRT007328	1	0
hsa-miR-330-3p	NM_001170406	CDK1	GCAAAGCACACGGCCTGCAGAGA#CTCTGCAGAGGTAGCGCTGTTAGTTTTA#..(((((..(((((((((((((.#)))))))).......)))))..))))).	940	968	1	-21	0	0.0138537	0.618	0	0	-8.32703	18	28	8	3UTR		1	1
hsa-miR-497-5p	NM_001170406	CDK1	CAGCAGCACACTGTGGTTTGT#CAAACCACTCTGCAGAGGTAGCGCTGTTA#.((((((.((((((((((((.#))))))))........))).).)))))).	933	962	1	-19	1	0.000241073	0.603	0	0	-6.10696	18	29	8	3UTR	MIRT507822	1	0
hsa-miR-33a-5p	NM_020804	PACSIN1	GTGCATTGTAGTTGCATTGCA#GCAATGCACCTGTTTTGTACA#(((((...(((.((((((((.#)))))))).)))...))))).	4174	4195	1	-21.3	0	0.00983552	0.662	2.51641	2.35319	-13.0427	16	21	8	3UTR		1	0
hsa-miR-33b-5p	NM_020804	PACSIN1	GTGCATTGCTGTTGCATTGC#GCTGTGGTCTCAGCAATGCACC#(((((((((((...(((.((#)).)))....))))))))))).	4162	4184	1	-22.9	1	0.00105008	0.588	2.51641	2.3286	-9.43035	16	22	11	3UTR		1	0
hsa-miR-875-5p	NM_020804	PACSIN1	TATACCTCAGTTTTATCAGGTG#CACCTGGAGGCTGGGGTGC#..((((((((((((..((((((#)))))))))))))))))).	1768	1787	1	-23.7	1	0.000214543	0.338	1.2756	1.2689	-5.9255	18	19	18	3UTR		1	0
hsa-miR-33a-5p	NM_001199583	PACSIN1	GTGCATTGTAGTTGCATTGCA#GCAATGCACCTGTTTTGTACA#(((((...(((.((((((((.#)))))))).)))...))))).	4176	4197	1	-21.3	0	0.00983552	0.662	2.51641	2.35319	-13.0427	16	21	8	3UTR		1	0
hsa-miR-33b-5p	NM_001199583	PACSIN1	GTGCATTGCTGTTGCATTGC#GCTGTGGTCTCAGCAATGCACC#(((((((((((...(((.((#)).)))....))))))))))).	4164	4186	1	-22.9	1	0.00105008	0.588	2.51641	2.3286	-9.43035	16	22	11	3UTR		1	0
hsa-miR-875-5p	NM_001199583	PACSIN1	TATACCTCAGTTTTATCAGGTG#CACCTGGAGGCTGGGGTGC#..((((((((((((..((((((#)))))))))))))))))).	1770	1789	1	-23.7	1	0.000214543	0.338	1.2756	1.2689	-5.9255	18	19	18	3UTR		1	0
hsa-miR-320b	NM_202002	FOXM1	AAAAGCTGGGTTGAGAGGGCAA#TTGCCCCTCAGCTTTGCAAAGAGCCACCCTAGGCCCCAGCTG#...((((((((((((.((((((#))))))))))).......................))))))).	3561	3603	1	-25.7	0	0.000265414	0.382	0	0	-6.74759	18	42	11	3UTR		1	1
hsa-miR-320b	NM_202003	FOXM1	AAAAGCTGGGTTGAGAGGGCAA#TTGCCCCTCAGCTTTGCAAAGAGCCACCCTAGGCCCCAGCTG#...((((((((((((.((((((#))))))))))).......................))))))).	3402	3444	1	-25.7	0	0.000265414	0.382	0	0	-6.74759	18	42	11	3UTR		1	1
hsa-miR-320b	NM_021953	FOXM1	AAAAGCTGGGTTGAGAGGGCAA#TTGCCCCTCAGCTTTGCAAAGAGCCACCCTAGGCCCCAGCTG#...((((((((((((.((((((#))))))))))).......................))))))).	3447	3489	1	-25.7	0	0.000265414	0.382	0	0	-6.74759	18	42	11	3UTR		1	1
hsa-miR-181b-5p	NM_001256685	MELK	AACATTCATTGCTGTCGGTGGGT#CCTGCCGGATGAGTGTGGGTGTG#.(((((((.((((.((((((((.#))))))))...))))))))))).	2001	2024	1	-19.9	1	0.00527327	0.544	0	0	-5.70655	19	23	11	3UTR		1	1
hsa-miR-181d-5p	NM_001256685	MELK	AACATTCATTGTTGTCGGTGGGT#CCTGCCGGATGAGTGTGGGTGTG#.((((((((..(((((((((((.#))))))).))))..)))))))).	2001	2024	1	-20.3	1	0.00527327	0.544	0	0	-7.86061	19	23	8	3UTR		1	1
hsa-miR-181b-5p	NM_001256687	MELK	AACATTCATTGCTGTCGGTGGGT#CCTGCCGGATGAGTGTGGGTGTG#.(((((((.((((.((((((((.#))))))))...))))))))))).	1980	2003	1	-19.9	1	0.00527327	0.544	0	0	-5.70655	19	23	11	3UTR		1	1
hsa-miR-181d-5p	NM_001256687	MELK	AACATTCATTGTTGTCGGTGGGT#CCTGCCGGATGAGTGTGGGTGTG#.((((((((..(((((((((((.#))))))).))))..)))))))).	1980	2003	1	-20.3	1	0.00527327	0.544	0	0	-7.86061	19	23	8	3UTR		1	1
hsa-miR-181b-5p	NM_001256688	MELK	AACATTCATTGCTGTCGGTGGGT#CCTGCCGGATGAGTGTGGGTGTG#.(((((((.((((.((((((((.#))))))))...))))))))))).	1911	1934	1	-19.9	1	0.00527327	0.544	0	0	-5.70655	19	23	11	3UTR		1	1
hsa-miR-181d-5p	NM_001256688	MELK	AACATTCATTGTTGTCGGTGGGT#CCTGCCGGATGAGTGTGGGTGTG#.((((((((..(((((((((((.#))))))).))))..)))))))).	1911	1934	1	-20.3	1	0.00527327	0.544	0	0	-7.86061	19	23	8	3UTR		1	1
hsa-miR-181b-5p	NM_001256689	MELK	AACATTCATTGCTGTCGGTGGGT#CCTGCCGGATGAGTGTGGGTGTG#.(((((((.((((.((((((((.#))))))))...))))))))))).	2038	2061	1	-19.9	1	0.00527327	0.544	0.0299657	0.743348	-5.70655	19	23	11	3UTR		1	1
hsa-miR-181b-5p	NM_001256692	MELK	AACATTCATTGCTGTCGGTGGGT#CCTGCCGGATGAGTGTGGGTGTG#.(((((((.((((.((((((((.#))))))))...))))))))))).	1798	1821	1	-19.9	1	0.00527327	0.544	0	0	-5.70655	19	23	11	3UTR		1	1
hsa-miR-181d-5p	NM_001256692	MELK	AACATTCATTGTTGTCGGTGGGT#CCTGCCGGATGAGTGTGGGTGTG#.((((((((..(((((((((((.#))))))).))))..)))))))).	1798	1821	1	-20.3	1	0.00527327	0.544	0	0	-7.86061	19	23	8	3UTR		1	1
hsa-miR-181b-5p	NM_014791	MELK	AACATTCATTGCTGTCGGTGGGT#CCTGCCGGATGAGTGTGGGTGTG#.(((((((.((((.((((((((.#))))))))...))))))))))).	2124	2147	1	-19.9	1	0.00527327	0.544	0	0	-5.70655	19	23	11	3UTR		1	1
hsa-miR-181d-5p	NM_014791	MELK	AACATTCATTGTTGTCGGTGGGT#CCTGCCGGATGAGTGTGGGTGTG#.((((((((..(((((((((((.#))))))).))))..)))))))).	2124	2147	1	-20.3	1	0.00527327	0.544	0	0	-7.86061	19	23	8	3UTR		1	1
hsa-let-7e-5p	NM_001303110	COL4A1	TGAGGTAGGAGGTTGTATAGTT#GACTTCCTGCCTCAA#((((((((((((((........#)))))))))))))).	2347	2362	1	-23.8	1	0.00611105	0.5	0.0816727	0.470319	-4.90607	14	15	14	3UTR		1	1
hsa-let-7d-5p	NM_001845	COL4A1	AGAGGTAGTAGGTTGCATAGTT#AACTAACACACCCTGCTTCATTGACCTCTA#((((((((((((.((..(((((#)))))...)).))))))......)))))).	5278	5308	1	-17.4	1	0.0981159	0.588	2.59417	2.10456	-5.45975	19	30	6	3UTR		1	1
hsa-let-7i-5p	NM_001845	COL4A1	TGAGGTAGTAGTTTGTGCTGTT#ACTGCACAAGCTGCTAATAAATTTGTAAGCTTTGCATACCTTA#((((((((((((((((((.((.#)).))))))))))))......................))))))	6497	6540	1	-21.4	1	2.96286e-06	0.667	0	0	-3.93757	20	43	12	3UTR		1	1
hsa-miR-330-5p	NM_152515	CKAP2L	TCTCTGGGCCTGTGTCTTAGGC#GCCTGAGAAGGCAGTGCAAGCCCCAGAGAC#(((((((((((((.((((((((#))))))))..)))).)).....))))))).	3004	3034	1	-28.9	1	0.00206932	0.471	1.59996	1.73544	-4.79441	21	30	8	3UTR		1	0
hsa-miR-330-5p	NM_152515	CKAP2L	TCTCTGGGCCTGTGTCTTAGGC#GAGATGCAGGCCAAGGA#..(((.((((((((((((....#)))))))))))).))).	4477	4494	1	-22.6	0	0.0381269	0.574	0	0	-6.85796	15	17	12	3UTR		1	0
hsa-miR-92a-3p	NM_171825	CAMK2A	TATTGCACTTGTCCCGGCCTGT#GGGGGGGGCGGGTGGGATGG#((((.((((((((((..(((..#))).)))))))))).)))).	4718	4738	1	-24.4	0	0.00609493	0.471	0	0	-8.28966	17	20	10	3UTR		1	1
hsa-miR-485-5p	NM_171825	CAMK2A	AGAGGCTGGCCGTGATGAATTC#TCATCCTGCAGCCTCG#.((((((.((.(.(((((....#)))))).)))))))).	2954	2970	1	-19.6	1	0.00483182	0.529	0	0	-10.2209	14	16	8	3UTR		1	1
hsa-miR-4465	NM_171825	CAMK2A	CTCAAGTAGTCTGACCAGGGGA#CCTGGTCAGGCTCCA#.....(.((((((((((((...#)))))))))))).).	3913	3928	1	-23.2	0	0.000496186	0.382	0	0	-15.2093	13	15	12	3UTR		1	0
hsa-miR-6835-3p	NM_171825	CAMK2A	AAAAGCACTTTTCTGTCTCCCAG#GGGGGGCGGGTGGGATGG#.....(((((.((((((((((..#)))))))))).))).)).	4720	4738	1	-19.7	0	0.00609493	0.471	0	0	-16.4904	15	18	10	3UTR		1	0
hsa-miR-25-3p	NM_015981	CAMK2A	CATTGCACTTGTCTCGGTCTGA#TTGGGGGGGGCGGGTGGGATGG#((((.((((((((((..(((((#))))).)))))))))).)))).	4749	4771	1	-21.2	0	0.00609493	0.471	1.30058	1.28919	-8.28966	19	22	10	3UTR		1	1
hsa-miR-92a-3p	NM_015981	CAMK2A	TATTGCACTTGTCCCGGCCTGT#GGGGGGGGCGGGTGGGATGG#((((.((((((((((..(((..#))).)))))))))).)))).	4751	4771	1	-24.4	0	0.00609493	0.471	1.30058	1.28919	-8.28966	17	20	10	3UTR		1	1
hsa-miR-485-5p	NM_015981	CAMK2A	AGAGGCTGGCCGTGATGAATTC#TCATCCTGCAGCCTCG#.((((((.((.(.(((((....#)))))).)))))))).	2987	3003	1	-19.6	1	0.00483182	0.529	0.063218	0.175612	-10.2209	14	16	8	3UTR		1	1
hsa-miR-6835-3p	NM_015981	CAMK2A	AAAAGCACTTTTCTGTCTCCCAG#GGGGGGCGGGTGGGATGG#.....(((((.((((((((((..#)))))))))).))).)).	4753	4771	1	-19.7	0	0.00609493	0.471	1.44235	1.2702	-16.4904	15	18	10	3UTR		1	0
hsa-miR-92a-3p	NM_001363989	CAMK2A	TATTGCACTTGTCCCGGCCTGT#GGGGGGGGCGGGTGGGATGG#((((.((((((((((..(((..#))).)))))))))).)))).	4937	4957	1	-24.4	0	0.00609493	0.471	0	0	-8.28966	17	20	10	3UTR		1	1
hsa-miR-4465	NM_001363989	CAMK2A	CTCAAGTAGTCTGACCAGGGGA#CCTGGTCAGGCTCCA#.....(.((((((((((((...#)))))))))))).).	4132	4147	1	-23.2	0	0.000496186	0.382	0	0	-15.2093	13	15	12	3UTR		1	0
hsa-miR-6835-3p	NM_001363989	CAMK2A	AAAAGCACTTTTCTGTCTCCCAG#GGGGGGCGGGTGGGATGG#.....(((((.((((((((((..#)))))))))).))).)).	4939	4957	1	-19.7	0	0.00609493	0.471	0	0	-16.4904	15	18	10	3UTR		1	0
hsa-miR-92a-3p	NM_001363990	CAMK2A	TATTGCACTTGTCCCGGCCTGT#GGGGGGGGCGGGTGGGATGG#((((.((((((((((..(((..#))).)))))))))).)))).	4904	4924	1	-24.4	0	0.00609493	0.471	0	0	-8.28966	17	20	10	3UTR		1	1
hsa-miR-4465	NM_001363990	CAMK2A	CTCAAGTAGTCTGACCAGGGGA#CCTGGTCAGGCTCCA#.....(.((((((((((((...#)))))))))))).).	4099	4114	1	-23.2	0	0.000496186	0.382	0	0	-15.2093	13	15	12	3UTR		1	0
hsa-miR-6835-3p	NM_001363990	CAMK2A	AAAAGCACTTTTCTGTCTCCCAG#GGGGGGCGGGTGGGATGG#.....(((((.((((((((((..#)))))))))).))).)).	4906	4924	1	-19.7	0	0.00609493	0.471	0	0	-16.4904	15	18	10	3UTR		1	0
hsa-miR-92a-3p	NM_001369025	CAMK2A	TATTGCACTTGTCCCGGCCTGT#GGGGGGGGCGGGTGGGATGG#((((.((((((((((..(((..#))).)))))))))).)))).	4747	4767	1	-24.4	0	0.00609493	0.471	0	0	-8.28966	17	20	10	3UTR		1	1
hsa-miR-485-5p	NM_001369025	CAMK2A	AGAGGCTGGCCGTGATGAATTC#TCATCCTGCAGCCTCG#.((((((.((.(.(((((....#)))))).)))))))).	2983	2999	1	-19.6	1	0.00483182	0.529	0	0	-10.2209	14	16	8	3UTR		1	1
hsa-miR-4465	NM_001369025	CAMK2A	CTCAAGTAGTCTGACCAGGGGA#CCTGGTCAGGCTCCA#.....(.((((((((((((...#)))))))))))).).	3942	3957	1	-23.2	0	0.000496186	0.382	0	0	-15.2093	13	15	12	3UTR		1	0
hsa-miR-6835-3p	NM_001369025	CAMK2A	AAAAGCACTTTTCTGTCTCCCAG#GGGGGGCGGGTGGGATGG#.....(((((.((((((((((..#)))))))))).))).)).	4749	4767	1	-19.7	0	0.00609493	0.471	0	0	-16.4904	15	18	10	3UTR		1	0
hsa-miR-3666	NM_005924	MEOX2	CAGTGCAAGTGTAGATGCCGA#TCATGTGTATTACAGTGGGCAGGTATTTGCTTTTGCTTGCACTGA#(((((((((((((((((((..#.)))))))))....)))))))))).	1592	1637	0.961538	-27.1	1	0.00133161	0.662	3.10032	4.63797	-3.93757	19	25	10	3UTR		1	1
hsa-miR-130a-3p	NM_005924	MEOX2	CAGTGCAATGTTAAAAGGGCAT#TGCTTTTGCTTGCACTGA#((((((((.((...(((((((.#))))))))))))))))).	1619	1637	1	-18.2	1	0.00133161	0.662	3.94004	3.47225	-10.4867	17	18	17	3UTR	MIRT004358	1	1
hsa-miR-497-5p	NM_005924	MEOX2	CAGCAGCACACTGTGGTTTGT#ACAGCCACAGTGCCTGA#...(((..((((((((.((((#)))))))))))).))).	1683	1700	1	-18.3	0	0.0116587	0.632	4.07256	3.62696	-10.3719	15	17	12	3UTR		1	1
hsa-miR-520f-3p	NM_006539	CACNG3	AAGTGCTTCCTTTTAGAGGGTT#GCCCAGGTGGCCCTGAGGGAGGCATTC#.((((((((((((...((((((#.)))))))))))))))))).	1781	1808	1	-23.2	1	0.000175095	0.485	1.73706	1.27139	-5.61866	18	20	18	3UTR		1	0
hsa-let-7b-5p	NM_006547	IGF2BP3	TGAGGTAGTAGGTTGTGTGGTT#GACCAGGCAACTTTTGAACTCCTG#..(((.((((((((((.(((((#))))).)))))))....)))))).	2250	2274	1	-19.8	0	0.0326994	0.574	5.70013	5.35952	-6.85796	18	24	7	3UTR	MIRT032297	1	1
hsa-let-7i-5p	NM_006547	IGF2BP3	TGAGGTAGTAGTTTGTGCTGTT#AACGTGCATTTTTACTCAACTACCTCAG#((((((((((((..((((((((#)))).))))....)))..))))))))).	2661	2689	1	-20.2	1	0.00140585	0.662	5.05413	4.02844	-6.08354	20	28	9	3UTR	MIRT547837	1	1
hsa-let-7b-5p	NM_015086	DDN	TGAGGTAGTAGGTTGTGTGGTT#GGCCACATCACTTCACCTCC#.(((((.(.((((.((((((((#)))))))).)))))))))).	3644	3664	1	-20.2	0	0.312658	0.544	0	0	-7.25024	18	20	10	3UTR		1	0
hsa-let-7g-5p	NM_015086	DDN	TGAGGTAGTAGTTTGTACAGTT#CTGTCAAATGGGGGTTTATAAACACCTACCTCG#.(((((((..(((((((.....#.)))))))..))))))).	3684	3717	1	-17.6	1	0.0232066	0.559	0	0	-6.09222	14	18	7	3UTR		1	0
hsa-miR-6884-5p	NM_015086	DDN	AGAGGCTGAGAAGGTGATGTTG#AATTTCTCCCATCTTGGCCTCTT#(((((((((((.((.((.....#.)))).))))))))))).	3263	3286	1	-20.7	1	0.000785558	0.5	0	0	-8.01983	15	18	11	3UTR	MIRT478338	1	0
hsa-miR-424-5p	NM_018951	HOXA10	CAGCAGCAATTCATGTTTTGAA#AATATTGTATTGCTGCTGT#((((((((((.((((((.....#))))).).)))))))))).	2469	2488	1	-16.9	1	0.0115885	0.706	5.58854	6.04563	-6.76235	16	19	10	3UTR	MIRT541216	1	1
hsa-miR-3681-3p	NM_022728	NEUROD6	ACACAGTGCTTCATCCACTACT#GTATGAGAACTTCTTTTCCTTTCCTTTTGTCTGTGAAGCACTGTGA#.(((((((((((((........#.))))))))))))).	1338	1384	1	-22.1	1	0.00488952	0.662	4.59377	6.14399	-4.76182	13	15	13	3UTR		1	1
