# Supplementary material for: HELLPAR/RRM2 axis related to HMMR as novel prognostic biomarker in gliomas
Source: BMC Cancer. 2023 Feb 7;23:125. doi: 10.1186/s12885-023-10596-w (PMC9903609; doi:10.1186/s12885-023-10596-w)
Supplement: Supplementary file 1 — Additional file 1: Table S1. Univariate and multivariate analysis of demographic and clinical characteristics that correlate with OS of gliomas patients (CGGA database). Table S2. DEmRNAs in high and low HMMR expression gliomas samples (TCGA database). Table S3. Functional enrichment analysis for DEmRNAs based on HMMR expression. Table S4. GSEA analysis associated with HMMR. Table S5. DEmRNAs in GSE4290. Table S6. overlapped DEmRNAs. Table S7. Enrichment analysis of 41 DEmRNAs. Table S8. DEmRNAs-miRNA analysis. Table S9. DEmiRNAs in high and low HMMR expression gliomas samples (TCGA database). Table S10. DElncRNAs in high and low HMMR expression gliomas samples (TCGA database). Table S11. Univariate and multivariate analysis of demographic and clinical characteristics that correlate with OS of gliomas patients (TGGA database). Table S12. Correlation analysis of RRM2 (TCGA database). Table S13. Enrichment analysis of the correlated genes (correlation coefficient over 0.8) of RRM2 in gliomas. Table S14. Univariate and multivariate analysis of demographic and clinical characteristics that correlate with OS of gliomas patients (TGGA database). [file 12885_2023_10596_MOESM1_ESM.zip › Table S9 DEMs HMMR expression.xlsx]

## Sheet: Sheet1
Table S9. DEmiRNAs in high and low HMMR expression gliomas samples (TCGA database)
gene_name	log2FoldChange	padj
MIR494	-0.0352049
MIRLET7E
MIR375	0.0143934
MIR30E	0.0309379
MIRLET7A2	0.171488
MIR429	0.353671	0.560853
MIR380	-0.0186688
MIR449A	0.0309284
MIR345	-0.623166	0.00106735
MIR16-2	0.0391974
MIR340	-0.176176	0.703391
MIR107	-0.0600058
MIR448	0.0061259
MIR370	-0.126345	0.728156
MIR412	0.064009	0.943745
MIR377	0.0888117	0.921521
MIR1-1	-0.0104091
MIR381	-0.0021361
MIR339	-0.203172	0.0301353
MIR103A2	-0.112685	0.118064
MIR369	0.262438	0.675315
MIRLET7C	0.485601	0.0198811
MIR371A
MIR425	0.487145	0.09127
MIR103A1	-0.101343	0.897387
MIR219A1	0.140286	0.191084
MIR210	1.01331	1.7681e-09
MIR335
MIR378A	0.0238103	0.932548
MIR361	-0.0186068	0.972792
MIR324	0.183992	0.176252
MIR135B	0.328643	0.611045
MIR101-2	-0.175751	0.799771
MIR323A	-0.0104091
MIRLET7F1	0.390458	0.124226
MIR26A1	-0.651708	0.000817501
MIR129-2	-0.0930756
MIR133B	0.0474653
MIR342	-0.328546	0.126881
MIR148A	1.21475	0.000105823
MIR379	-0.0352032
MIR326	-0.142681
MIR410	0.102041	0.802977
MIR30C2	-0.393211	5.73633e-05
MIR372
MIR302C	0.293079	0.15839
MIR346	-0.0517376
MIR409	-0.0762635	0.873641
MIR411	-0.00213284
MIR26B	0.134849	0.270278
MIR148B	0.224289	0.289622
MIR383	-0.0269441
MIR365A	0.0392061
MIR450A1	-0.0682724	0.936438
MIRLET7D	-0.195346	0.0264248
MIR101-1	-0.451746	0.0662976
MIR373	0.0226669
MIR302D	0.0406297	0.909054
MIRLET7G	-0.100081	0.711006
MIR337	0.00613517
MIR30D	0.0474635
MIR422A	0.0143986
MIR208A	-0.101343
MIR96	-0.116669	0.729034
MIR126	-0.516726	7.64262e-05
MIRLET7A1	0.458299	0.0262009
MIR374A	0.0144021
MIR367	-0.018572	0.972096
MIR331	-0.227573	0.0103416
MIR31	-0.0104091
MIRLET7I	0.88057	1.65095e-09
MIR539	-0.0434722
MIR421	-0.320192	0.0146622
MIR146B	0.368836	0.241318
MIR582	0.121879
MIR488	0.0392007
MIR548C	-0.0021353
MIR25	0.312085	2.56652e-05
MIR217	0.0391977
MIR521-2	-0.0104024
MIR99B	0.13182	0.739979
MIR608	-0.33988	0.306825
MIR633	-0.00213163	0.997656
MIR647	-0.203352	0.0077853
MIR578	-1.18177	3.71583e-16
MIR635	0.227314	0.000251299
MIR34C	0.870983	0.0149984
MIR23B	0.630616	0.000126334
MIR203A	0.00613339
MIR433
MIR615	0.295501
MIR550A2	0.138696	0.593812
MIR661	-0.617585	0.00149945
MIR649	-0.394232	0.0165686
MIR587	-0.0104091
MIR583	0.0143999
MIR662
MIR526B	-0.0186766
MIR199B	0.047474	0.939746
MIR30B	0.105345
MIR606	0.0640075
MIR181D	-0.2656	0.0555188
MIR135A2
MIR544A	-0.00213704
MIR593	0.114721	0.595206
MIR508	0.00612593
MIR215	0.0528366	0.877385
MIR520A	0.0061259
MIR181A2	-0.10155	0.775016
MIR490
MIR124-3	0.0143967
MIR520E	-0.0104091
MIR598	-0.0682306	0.893264
MIR206
MIR191	0.262431	0.736827
MIR554	0.0144033	0.98921
MIR200A	0.163219
MIR127
MIR491	-0.328272	0.095189
MIR149	0.790991	0.00166868
MIR604	-0.546434	0.0270444
MIR181C	-0.266478	0.0686006
MIR193A	0.546904	0.0246359
MIR515-2	0.0143934
MIR515-1	-0.00214162
MIR3074
MIR585	-0.00214162
MIR516A2	-0.0434791
MIR619	0.27937	0.489648
MIR194-1	-0.151317	0.603774
MIR128-2	-0.147402	0.500222
MIR562	-0.0269355
MIR581	-0.101355	0.822643
MIR651	-0.00214162
MIR526A1	-0.0186766
MIR7-3	-0.10961	0.867362
MIR641	-0.312634	0.00063477
MIR588	0.105346
MIR505	0.0392022
MIR521-1	-0.00214156
MIR499A	-0.268544	0.0587727
MIR595	-0.00213196
MIR99A	0.0888114
MIR193B	0.0474726
MIR510	-0.060006
MIR571	0.158366	0.437653
MIR512-2	-0.0104091
MIR512-1	-0.00214162
MIR655	0.0309285
MIR153-1	-0.605484	0.00715947
MIR138-2	-0.200554	0.743388
MIR570	0.134898	0.101261
MIR28	-0.035204
MIR621	0.483094	4.01634e-23
MIR558	0.146544	0.731917
MIR128-1	-0.448962	0.258513
MIR489
MIR548AA2	-0.140751	0.356154
MIR548A2
MIR183	0.138416
MIR592	0.0226687
MIR602	-0.0312949	0.904039
MIR184	-0.00213651
MIR659	-0.335237	0.000216395
MIR573	-0.490391	4.71308e-11
MIR32	-0.134413	0.837521
MIR518A2	-0.00213845
MIR597	-0.0517371	0.918851
MIR211	-0.0517406
MIR7-2	-0.356406	0.26428
MIR548AA1	0.999286	6.53986e-11
MIR129-1	-0.0269425
MIR518F	-0.00214162
MIR141	0.0143934
MIR525	0.00612593
MIR627	0.00613489
MIR200C	0.0143986
MIR584	0.00613284
MIR572	0.080544
MIR551B	0.0061311
MIR623	-0.13257	0.660189
MIR186	-0.0242229	0.85137
MIR520B	-0.00214162
MIR222	0.972152	0.000156223
MIR455	0.0309371
MIR449B	0.0309285
MIR556	0.47472	0.0607651
MIR200B	0.204557
MIR506	0.0474635
MIR218-1	0.0392021
MIR517A	0.0143934
MIR520D	0.00612926
MIR657	-1.13884	1.00609e-19
MIR181B2	-0.273135	0.214551
MIR520C	0.0226626
MIR218-2	0.0392051
MIR590	0.42017	3.65035e-07
MIR487A	0.0143966
MIR495	-0.0269371
MIR10B	1.12859	3.04714e-07
MIR575	-0.316616	0.428402
MIR299	0.030935
MIR553	0.391017	0.0258302
MIR199A1	-0.119658	0.615639
MIR487B	-0.0352042
MIR450A2	-0.0269344	0.972252
MIR580	-0.134235	0.7254
MIR93	0.144435	0.105398
MIR532	-0.00214156
MIR181A1	-0.0765403	0.947374
MIR329-1	-0.0104032
MIR329-2	0.0143934
MIR617	0.039196
MIR626	-0.0517383
MIR516A1	-0.00213978
MIR188	-0.0269427
MIR586	-0.0104091
MIR550A1	-0.159216	0.730169
MIR642A	-0.217323	0.522163
MIR548A1	0.00613045
MIR551A	0.0640077
MIR3591
MIR15B	0.0143934
MIR648	-0.0765399	0.879927
MIR625	-0.026939
MIR150	-0.0848075	0.888597
MIR542	-0.0600048	0.935366
MIR500A	-0.0104091
MIR519C	0.0061259
MIR26A2	0.383723	0.00144177
MIR187	0.0474725
MIR216A	-0.0104091
MIR520G	0.0143934
MIR504	-0.0021414
MIR646	-0.0600048	0.943164
MIR518A1	0.0143934
MIR599	0.00613275
MIR483	0.673399	0.32938
MIR95	-0.0267969	0.954725
MIR27A	1.19634	2.74975e-11
MIR519E	-0.0104091
MIR34B	0.361804	0.649861
MIR605	0.0309338
MIR147A	0.0970788
MIR563	-0.178452	0.307461
MIR124-2	-0.805777	2.1217e-07
MIR105-2
MIR545	-0.0434712
MIR640	-0.0269351
MIR519B	0.00613312
MIR596	-0.0269343	0.962112
MIR30A	-0.0930776
MIR517B	0.0061259
MIR517C	0.0143934
MIR33B	-0.397533	0.0564709
MIR520H
MIR518B	-0.0269441
MIR125B2	-0.620102	8.26209e-08
MIR27B	0.514573	0.000124161
MIR514A2	-0.00214162
MIR514A3
MIR514A1	0.0143934
MIR498	-0.0434729
MIR221	1.10273	9.85841e-13
MIR513B	-0.00214162
MIR513A1	0.00612597
MIR610	0.0309284
AC104450.1	-0.150948	0.794985
MIR559	0.0888113
MIR196A2	0.237627
MIR516B2	-0.00214162
MIR135A1	0.0286177	0.828613
MIR302A	0.0882431	0.747095
MIR603	0.0143935
MIR577	-0.0352047
MIR33A	-0.13459	0.710793
MIR9-1	-0.298221	0.0775125
MIR654	-0.0517398
MIR204	0.138417
MIR511	0.0143981
MIR567	0.0474667
MIR552	-0.0352038
MIR136
MIR634	0.171488	0.808225
MIR574	0.147124	0.713035
MIR516B1	-0.00214162
MIR152	-0.0661798	0.827677
MIR328	0.0309385
MIR561	0.0640084
MIR624	0.0309387	0.966667
MIR138-1	-0.510501	0.0137806
MIR579	-0.131115	0.51925
MIR105-1
MIR656	0.284799	0.230875
MIR153-2	0.0888119	0.891863
MIR496	0.072276
MIR30C1	0.0557408
MIR569	-0.271191	0.318112
MIR629	-0.0186675
MIR620	-0.035206
MIR507	-0.00214162
MIR660	0.0143934
MIR125B1	0.23621	0.145534
MIR638	-0.00213476
MIR589	0.434676	1.05994e-06
MIR557	0.0309285
MIR181B1	-0.0401807	0.915946
MIR607	-0.250159	0.63944
MIR154	0.00613511
MIR527	-0.0104091
MIR23A	0.666507	2.23205e-05
MIR519D	-0.0682753
MIR548B	0.02267
MIR613	0.353543	0.47643
MIR513A2	0.0143934
MIR518E	0.0226609
MIR576	-0.0583446	0.855705
MIR493	0.0557411
MIR182	0.0557409
MIR601	-0.0602708	0.858891
MIR519A1	0.0309284
MIR134	0.0805395
MIR100	-0.0104002
MIR325	-0.175751	0.746101
MIR301A	-0.00993306	0.981629
MIR644A	0.0227696	0.958388
MIR509-1	-0.00214159
MIR431
MIR643	0.155576	0.398473
MIR549A	-0.142681
MIR323B	0.0805418
MIR503	0.162085	0.52245
MIR16-1	-0.0186724
MIR125A
MIR130A	-0.545967	0.0024793
MIRLET7F2	0.0226662
MIR652	0.0309375
MIR653	-0.0186766
MIR362	-0.00214162
MIR140	0.0395329	0.941006
MIR645	0.841287	2.03841e-06
MIR618	0.039204
MIR185	0.0474737
MIR199A2	0.595556	0.242271
MIR591	0.0309372
MIR485	0.0143994
MIR616	1.19971	2.34288e-21
MIR548A3	-0.502027	0.00760632
MIR609	-0.0186672
MIR106B	0.286607	0.000996157
MIR320A	0.113716	0.541534
MIR196A1	0.212825
MIR190A	-0.0765408
MIR320D1	-0.595972	7.42334e-06
MIR320E	0.610318	3.30948e-06
MIR454	-0.137808	0.612491
MIR216B	0.0309285
MIR526A2	0.0143934
MIR501	0.0143934
MIR320B1	-0.00214159
MIR3065	-1.01945	6.43065e-15
MIR670	-0.347928	0.294951
MIR770	-1.18662	2.3854e-18
MIR760	-0.435549	0.000268385
MIR766	0.270699	0.670226
MIR759	0.0143934
MIR769	-0.109639	0.798384
MIR765	0.464992	0.000118999
MIR758	0.0143995
MIR767	0.0143934
MIR802	-0.0104091
MIR762
MIR676	-0.0104001
MIR708	-0.282316	0.0226582
MIR509-2	0.0309284
MIR509-3	-0.00214162
MIR548U	0.022667
MIR550A3	-0.111855	0.630424
MIR374B	-0.300091	0.0408822
MIR548BA	-0.00214159
MIR543	0.0226701
MIR320C2	0.0640084
MIR764	-0.00214159
MIR301B	0.179755
MIR942	0.113615	0.874397
MIR190B	0.072276
MIR873	-0.0104091
MIR892A	-0.860385	1.93059e-05
MIR921	0.00613449
MIR300	0.0143935
MIR297	-0.00214162
MIR876	-0.00214162
MIR933	0.503086	0.00170476
MIR208B	-0.0104001
MIR450B	0.668657	0.00999097
MIR888	-0.0682728
MIR874	-0.10961
MIR298	0.280292	0.193294
MIR938	0.0309364
MIR891A
MIR944
MIR934	-0.00214162
MIR891B	-0.0269384
MIR875	-0.0269424
MIR890	-0.0765408
MIR887	0.0981016	0.786569
MIR892B	-0.956215	4.9421e-06
MIR889	-0.00213724
MIR877	0.0888119	0.898262
MIR885	-0.101344
MIR941-2
MIR513C	0.0226609
MIR541	-0.0702831	0.857745
MIR8485	-0.0765404
MIR920	0.212826	0.724806
MIR941-4	0.0640071
MIR1323	0.00612766
MIR1250	-0.867701	1.46262e-12
MIR1231	0.0640039
MIR1272	0.121882	0.899446
MIR1193	0.022669
MIR1286	-0.412722	0.120391
MIR1266	-0.0269441
MIR1302-3	-0.407894	3.56911e-05
MIR1296	0.00615056	0.989766
MIR1233-2	0.0143934
MIR320D2
MIR1302-5	0.262431
MIR1224	-0.0682727
MIR1207	0.0805431
AL513534.1	-0.0260932	0.827608
MIR548M	-0.00214162
MIR1184-2
MIR1253
MIR1262	-0.0679123	0.87841
MIR548E	-0.084808
MIR1305	0.0805429
MIR548L	-0.362013	0.0815237
MIR1285-2	-0.0269355
MIR1258	-0.0104091
MIR1263
MIR1208	0.237628	0.704176
MIR548P	0.354918	0.326188
MIR1284	-0.175751	0.801102
MIR1255A	-0.00996289	0.983546
MIR1302-8	-0.0797685	0.634687
MIR1237	-0.0104048
MIR548I2	-0.471266	0.107628
MIR1289-2	0.0143935
MIR663B	0.0557401
MIR548T	0.0557399
MIR548I3	0.0143935
MIR1200	-0.0848079
MIR548Q	-0.0186682
MIR548K	-0.208821	0.70464
MIR548F5
MIR1288	0.0722761
MIR1228	0.0226624
MIR548G	0.0309329
MIR1265	0.039196
MIR1295A	-0.0352025
MIR1302-6	-0.0104091
MIR1229	0.0143999
MIR320B2	-0.0343832	0.861439
MIR1238	-0.0104033
MIR1227	0.0226688
MIR1283-1	0.0143934
MIR1294	-0.0186672
MIR548F3	-0.0930753
MIR548F4	-0.00214162
MIR1301	-0.369183	0.0679754
MIR1202	0.0143934
MIR1277	-0.0600064
MIR1271	-0.296654	0.115368
MIR548AJ2
MIR1827	-0.0517377
MIR1251	-0.0848075	0.898277
MIR320C1	0.262588	0.32228
MIR548I4	0.00613013
MIR1245A	0.0640024
MIR548O	0.136126	0.619823
MIR1285-1	0.175479	0.107337
MIR1185-1	-0.0186716
MIR1184-1
MIR548H1	0.121881
MIR1180	-0.320528	0.0661262
MIR1255B2	-0.0352035
MIR1283-2	-0.00214162
MIR1303	0.0888115
MIR1269A	-0.0104091
MIR1226	0.0144028
MIR1261	0.00612767
MIR548F1	0.0474708
MIR1249	-1.1682	5.79705e-32
MIR1184-3
MIR1293	0.121881
MIR1185-2	0.039203
MIR548H4	0.0143934
MIR1302-4	-0.00214159
MIR1179	0.0891994	0.849164
MIR1276	-0.134734	0.380436
MIR1268A	0.0392062	0.964454
MIR1233-1	0.0143934
MIR1267	-0.159216	0.824928
MIR1225	0.0309358
MIR1290	0.0473415	0.933105
MIR548N	0.562848	0.0115305
MIR1278	0.047473
MIR1275	-0.043473
MIR548H3	0.138416
MIR302E	-0.0186766
MIR1298	0.146678
MIR548I1	-0.952666	4.5307e-10
MIR1203	0.0144016
MIR1197	-0.060007
AC021590.1	0.0144032
MIR1260A
MIR548J	-0.0765409
MIR1289-1	0.265594	0.260524
MIR1302-7	-0.0600059
MIR1205	0.179755
MIR548F2	-0.0352035
MIR1183	0.039206
MIR1252	-0.167484	0.86587
MIR1282
MIR548H2	0.0226609
MIR1256	-0.117878	0.845425
MIR1915	0.288964	0.479154
MIR1471
MIR1912	-0.00214162
MIR1468	-0.0434711
MIR1911	0.0309284
MIR1537	-0.060006
MIR1913	0.0476109	0.932505
MIR1538
MIR2113	0.0309317
MIR2053	-0.0517381
MIR1270	-0.0948183	0.741384
MIR1976
MIR1972-1	-0.0913769	0.63855
MIR500B	0.0226609
MIR1972-2	-0.126145	0.821801
MIR449C	-0.0269435
MIR1343	-0.0930762
MIR2278	-0.142681	0.887426
MIR892C	-0.0517378
MIR2114	-0.0186766
MIR2115	0.0647532	0.858026
MIR514B	-0.101343	0.925016
MIR2276	0.0061352
MIR2355	-0.16763	0.665968
MIR2116	1.17731	1.1707e-09
MIR151A	-0.00213184	0.997786
MIR3179-2	-0.0104091
MIR5011	0.0143934
MIR378H	-0.011958	0.944462
MIR5702	-0.0104091
MIR548AO	0.0143935
MIR5584	-0.00213364
MIR3973	-0.0352025
MIR3119-2	0.0143934
MIR3170	-0.0848077	0.932693
MIR4673	-0.0351791	0.944537
MIR4660	0.295605	0.524484
MIR4747	0.0392063	0.961178
MIR4538	0.154952	0.906952
MIR3187
MIR3158-1	-0.126146	0.866729
MIR4753	0.0557411
MIR4450	0.0144036	0.982278
AL162291.1	-0.0104091
MIR5189	0.00613387
MIR4455	0.0226609
MIR3130-2	0.105347
MIR3156-1
MIR4497	0.0474682
MIR5699	-0.0692527	0.873545
MIR4311	0.150127	0.640758
MIR3668	-0.00214159
MIR548AN	-0.573045	7.28907e-05
MIR378G	0.221093
MIR4526	0.0394615	0.920039
MIR4463	0.00612597
MIR5582	0.081933	0.821473
MIR4704	-0.00214159
MIR7853	0.0888112
MIR4270	-0.00213481
MIR4665	-0.163534	0.553962
MIR548X2	0.0143952
MIR4522	0.0230352	0.957607
MIR4480	-0.0600049	0.944665
MIR4804	0.0640089	0.949683
MIR3936	-0.527857	9.72605e-17
MIR3915	0.0970687
MIR3185
MIR4306	0.0474715
MIR3155A	-0.035202	0.961231
MIR5586	-0.0517381
MIR378D1	-0.0269376
MIR3919	0.0144006
MIR4777	0.412765	0.155806
MIR4802	0.022669
MIR4515	-0.14275	0.734488
MIR3135B	-0.0765407
MIR548AX	-0.060011
MIR4457	0.0143934
MIR5581	0.155313	0.11507
MIR4632	-0.200554	0.822815
MIR3197	0.395416	0.134461
MIR548D2	0.0143956
MIR3161	-0.035202	0.954738
MIR3621	-0.00214156
MIR5689	-0.00213443
MIR4639	-0.609514	0.00140919
MIR3937	-0.00214162
MIR4643	-0.035203
MIR4662B	0.0226609
MIR548AS	-0.00213846
MIR3165	0.0640091	0.923604
MIR3664	-0.0352059
MIR4277	0.0309285
MIR548AV	0.0226709
MIR3133	0.0557416	0.927904
MIR4286	-0.0434111	0.932368
MIR3686	0.0309304
MIR5590	-0.0517373
MIR3182	-0.0186681
MIR4473	-0.0104004
MIR3115	0.0474736
MIR5100	0.0226609
MIR5684	0.145024	0.567296
MIR3675	0.0143934
MIR3679	-0.0186668	0.976382
MIR548AW	0.0144028
MIR4439	0.00612758
MIR378E	0.0309366
MIR4635	-1.02219	2.2833e-11
MIR4698	0.0144024
MIR4744	-0.0924313	0.798758
MIR4729	-0.134413
MIR4769	0.0474736
MIR3927	0.0143934
MIR4528	0.00613286
MIR4436B2
MIR3920	-0.0104091
MIR4303	-0.0104091
MIR4667	0.0474733
MIR3925	0.0888091
MIR4669	0.08881
MIR3116-1	-0.0104091
MIR5000	-0.0103996
MIR3670-1
MIR4462	-0.258397	0.378906
MIR4448	-0.200921	0.396679
MIR548Y	0.00613387
AC008670.1
MIR4509-3	0.0143934
MIR4290	-0.0104091
MIR1587
MIR4760	-0.0848088
MIR4499	-0.0848077	0.924936
MIR4672	-0.199142	0.425319
MIR5705	0.0143934
MIR5698	-0.0600051
MIR4717	-0.166382	0.63178
MIR4314	-0.0352085
MIR4429	-0.0186699
MIR3938	-0.0434712
MIR4253	0.0640061
MIR4507	-0.0104091
MIR4491	-0.0352029
MIR4472-2	0.0392062	0.966097
MIR4737	0.811431	5.39549e-23
MIR5685	-0.444712	0.00261537
MIR4316	0.0474732
CR392039.1	0.0226609
MIR3943	-0.0930752	0.913069
MIR3199-1	-0.018667	0.985786
MIR4783	0.121882	0.896343
MIR5688	-0.0434698	0.965794
MIR3681	0.0722741
MIR4666B	-0.109612
MIR4803	-0.117878
MIR4689	-0.258708	0.491001
MIR4688	-0.00213198
MIR3688-1	-0.0186714
MIR4300	-0.0682734
MIR3180-4	0.0557404
MIR4795	0.0144026
MIR3689D2	0.0226609
MIR3667	-0.0103995
MIR3928	-0.0352022
MIR3127	-0.044115	0.904771
MIR4670	0.0309365
MIR4762	0.0474739	0.944781
MIR3689B	0.0226609
MIR4305	0.0888118	0.917041
MIR3189	1.43644	1.54268e-06
MIR4693	-0.0186766
MIR4701	-0.0546542	0.769318
MIR4716	0.0226694
MIR4492
MIR3168	-0.287512	0.136097
MIR4456	-0.0104091
MIR3912	0.0144285	0.98106
MIR4322	0.182642	0.162178
MIR4767	0.43115	0.0532502
MIR4799	-0.117879
MIR4786	-0.191966	0.0575769
MIR2467	-0.342379	0.211133
MIR3922	-0.0352029
MIR4433B	-0.0186704
MIR4694	-0.150948	0.849391
MIR548AT	0.262052	0.267207
MIR4801	-1.37112	1.12678e-05
MIR5186	0.00612593
Z97988.1	-0.0682727
MIR3660	0.0722758
MIR4258	0.693574	1.53251e-08
MIR3134	-0.771467	5.10926e-05
MIR4648	0.374894	0.00649015
MIR3122	0.926507	0.00598024
MIR3125	0.842053	1.39146e-13
MIR4425	0.0226609
MIR4671	-0.101343
MIR4513	0.26112	0.251347
MIR5007
MIR4465	0.0640024
MIR3193	-0.348794	0.0474273
MIR3180-5	-0.0517379
MIR4736	-0.0434701
MIR548AL	0.0640085
MIR3913-1	0.0888076
MIR548AP	-0.0104091
MIR4470	-0.0682723	0.907507
MIR548AC	0.0805437
MIR4653	0.470824	5.61518e-05
MIR4283-1
MIR3183	-0.319824	0.130644
MIR3648-2	0.138416
MIR4520-1	-0.73042	2.0568e-11
MIR4794	-0.0269357
MIR4656
MIR5682	-0.0434712
MIR4714	0.039206
MIR4705	-0.0600049	0.948927
MIR5008	0.13015	0.881736
MIR4298	0.12188
MIR4650-2	-0.0434726
MIR3124
MIR3678	0.039206
MIR5692A2	0.0143934
MIR4778	-0.00214156
MIR378B	0.062891	0.679238
MIR5706	-0.0600057
MIR548AR	-0.634208	1.91064e-07
MIR4257	0.0524047	0.803779
MIR3162	-0.0434699
MIR4633	-0.134413	0.837343
MIR23C	-0.167483	0.743492
MIR4529	-0.0434704
MIR4296	-0.390994	0.277368
AL606469.2	-0.0352067
MIR5692B	-0.0103999
MIR4487	0.0970788
MIR4449	0.163798	0.650852
MIR3159	-0.0352023
MIR3173	-0.0681523	0.876585
MIR4685	0.0979543	0.805447
MIR5588	0.0888103
MIR4755	-0.0517371	0.929494
MIR5591	0.0226609
MIR4796	-0.0517375	0.962556
MIR4271
MIR3152	0.0143934
MIR5194	-0.0268425	0.95711
MIR3171	0.0557376
MIR4798	0.0392039
MIR3200	-0.117878	0.868652
MIR4285	-0.0346099	0.914448
MIR3140	-0.00213352
MIR4773-1	0.0392005
MIR4255	0.0226652
MIR4752
MIR4504	0.0970788
MIR3117	-0.296681	0.0155156
MIR3670-2
MIR3129	0.0722737
MIR4638
MIR4718	0.00612593
MIR4511	-0.0682724	0.925568
MIR4505	-0.0269344	0.966794
MIR3689C
MIR3924	0.0061259
MIR3131	-0.0269346
MIR3198-1	0.454575	0.00229277
MIR3141	0.0061259
MIR4295	0.0392051
MIR4772	-0.0186699
MIR4420	0.489759	0.00662228
MIR4537	0.336838	0.846043
MIR3148
MIR4637	0.212825
MIR4771-1	0.0143934
MIR5009	0.0144035	0.985786
MIR4294	0.171879	0.683582
MIR5191	-0.0203801	0.954883
MIR378C	-0.00214162
MIR4441	-0.184019	0.728086
MIR1273C	-0.535884	2.15429e-06
MIR3154	0.0226706
MIR5571	-0.00214159
AC099677.4	-0.551501	2.09519e-06
MIR4310	-0.0104091
MIR5696	0.0888112
MIR3613	0.200112	0.237095
AL358013.1	0.0390659	0.93464
MIR3921	-0.0104089
MIR3616	0.557704	0.0303925
MIR5701-3
MIR4494	0.0309317
MIR4540	-0.00214159
MIR378F	-0.0104073
MIR3138	0.213889	0.335717
MIR4265	0.0557415	0.936739
MIR4474	0.00613449
MIR3181	0.0557415	0.933558
MIR4730	-0.0414291	0.783152
MIR5094	0.147496	0.624476
MIR4789	0.00612593
MIR4431	0.0061259
MIR4436B1
MIR5691	0.00613557
MIR5092	0.0309384
MIR5089	-0.453629	0.0212192
MIR4780	0.039196
MIR548W	-0.0269423
MIR4327	0.0143934
MIR3160-1	-0.0352047
AC012087.1	0.221093	0.778462
AC234063.1	-0.0186671
MIR548S	-0.0103998
MIR4765	-0.026939
AC061709.1	-0.010409
MIR4692	0.00613424
MIR3622B
MIR3691	0.0474731
MIR4655	-0.0930754
MIR4484	-0.0186668	0.978226
MIR4510	0.0226609
MIR3942	0.129982	0.383217
MIR4731	-0.0929987	0.840232
MIR3153	1.60261	4.30734e-25
MIR3190
MIR5687	-0.10961
MIR3192	0.098623	0.582751
MIR4301	-0.0104006
MIR548AM	-0.0106874	0.981999
MIR151B	-0.0186668	0.981185
MIR5003	0.188023	0.819315
MIR2681	-0.200554	0.77489
MIR4307	-0.010402
MIR4262	0.00613462
MIR3202-1	-0.108528	0.583735
MIR4728	0.138688	0.583473
MIR4790	0.0143935
MIR4674	-0.233683	0.61941
MIR3923	0.014395
MIR4312	-0.354121	0.0142793
MIR4677	0.356351	0.0356078
MIR4486	-0.051738
MIR3684	0.0392059
MIR4283-2
MIR4269	-1.42431	2.03936e-12
MIR548AI	0.0143934
MIR4699	0.00612909
MIR3142	0.0226609
MIR4472-1	-0.390708	0.548028
MIR4288	-0.0186693
MIR3132	0.601203	0.000567481
MIR4446	-0.0434702
MIR4686	-0.0848093
MIR3935	-0.0930754
MIR4770	0.0143934
MIR4710	0.171486
MIR548AD	0.0226609
MIR3650
MIR3195
MIR4263	0.250838	0.000885132
MIR3118-2
MIR548AB
MIR4524B	-0.0848077	0.924191
MIR3137	0.0392054
MIR5188	0.472059	0.00575566
MIR4291	0.0143934
MIR3136	0.179071	0.52717
MIR4493	-0.0517438
MIR4476	-0.0104075
MIR4682	-0.540228	0.00176198
MIR4675	-0.043472
MIR3180-2
MIR4679-2	-0.117879
MIR466
MIR4999	0.112723	0.647293
MIR4252	0.0143935
MIR3944	0.146685	0.796959
MIR3128	-0.0765399	0.876011
MIR4324	0.840422	1.72294e-05
MIR4261	0.452777	0.489081
MIR4779	0.0722748
AC016601.1	0.0557409
MIR4684	0.105346
MIR4652	0.0226609
MIR4782	-0.144288	0.333159
MIR4308	0.0309345
MIR4447	-0.0269369
MIR3121	-0.0352051
MIR3941	-0.217089	0.649553
MIR4733	-0.017615	0.953546
MIR4502	-0.165063	0.366519
MIR3682	-0.880722	1.92423e-36
MIR3672	0.0061259
MIR3680-1	-0.0980824	0.708119
MIR4768	-0.614088	0.00378574
MIR548AQ	0.0557363
MIR4443	0.0392003
MIR3156-2
MIR1269B	-0.00213481
MIR4435-1	0.0888088
MIR4436A	-0.00213334
MIR548V	-0.57993	0.00595931
MIR5697	0.196337	0.586251
MIR4304	0.014403
MIR5690	-0.164513	0.525793
MIR3180-1
MIR4421	0.262431	0.692601
MIR3164	-0.0400292	0.839901
MIR3918
MIR1268B	-0.159216	0.703258
MIR3143	0.378369	0.479481
MIR3978	0.0226663
MIR5708	0.0143965
MIR4756	-0.00214162
MIR3659	-0.0765409
MIR5707	0.0226703
MIR4471	-0.0517432
MIR4695	-0.0104033
MIR4539	0.254162
MIR548AG2	0.0557413	0.955976
MIR3139	-0.209051	0.449206
MIR3612	0.0144012
MIR3929	0.188022
MIR548AK	-0.0103215	0.985363
MIR3151	0.65124	1.89302e-08
MIR3690	0.277144	0.165164
MIR4664	-0.391643	0.00275256
MIR548AJ1	0.039203
MIR4508	0.039206
MIR4267	-0.00213829
MIR4460	0.0970782
MIR4774	0.0557391
MIR548AE2	-0.00214162
MIR4681	-0.0186676
MIR4284	0.274733	0.205118
MIR3144	0.0143934
MIR4438	0.0226609
MIR4427	-0.0848104
MIR4506	0.0144029
MIR3670-3
MIR4330	-0.010409
MIR3118-4
MIR4292	-0.328006	3.78902e-06
MIR3907	-0.142681	0.801704
AC099677.5	0.0474731
MIR3177	0.0836136	0.772731
MIR4422	-0.00213261
MIR3939	0.172601	0.680453
MIR548AG1	0.0143934
MIR3123	-0.0352074
MIR548X
MIR4276	0.0061259
MIR4287	-0.0434751
MIR3689D1
MIR4797	-0.035202	0.963517
MIR4514	0.322626	0.336652
MIR5704	0.0309285
MIR4495
MIR4516	0.212647	0.507901
MIR3174	-0.115357	0.598618
MIR3689A
MIR4289	0.0309285
MIR4489	-0.480261	4.24134e-09
MIR3914-1	0.0143966
MIR4748	-0.101343	0.877782
MIR4696	-0.0186687
MIR3685	-0.317881	4.29259e-06
MIR4280	0.0640057
MIR5692C1	0.0143934
MIR5195	-0.233624	0.820726
MIR3146	0.0474496	0.933105
MIR4749	0.00612593
MIR4445
MIR4319	-0.0103992	0.98788
MIR4266	-0.0104
MIR4725	-0.0600053
MIR544B	0.143424	0.581682
MIR4735	0.105273	0.847375
MIR4519
MIR5694	0.0557412
MIR3671	-0.692016	1.45269e-15
MIR4488	-0.175751
MIR4764	-0.018669
MIR4309	0.0143954
MIR548Z	0.039196
MIR4477B	-0.378886	1.17574e-05
MIR3609	-0.30335	0.147682
MIR4659A	0.0221343	0.944934
MIR4509-2	0.0061259
MIR4690	-0.0269345	0.973694
MIR3649	-0.556038	0.109309
MIR4500	-0.101343	0.900533
MIR4771-2	0.0392063	0.960872
MIR3617	0.0474695
MIR5693	0.096498	0.782945
MIR4432	0.0143934
MIR5192	-0.10961	0.869026
MIR5700	-0.258502	0.547852
MIR4326	0.323228	0.0186571
MIR4525	-0.481	0.0297194
MIR4440	0.13015	0.888794
MIR4423	0.246559	0.687743
MIR5587	0.390903	0.00102153
MIR4759	-0.126145	0.799084
MIR4435-2	0.0888103
MIR4533	0.0970763
MIR4654	-0.0186682
MIR5190	-0.110236	0.743104
MIR5583-1	0.0391976
MIR4711	-0.010402
MIR3646	0.0226609
MIR3147	-0.167484	0.858067
MIR4666A	-0.0390207	0.823171
MIR4282	-0.0186682
AC099677.6	-0.084808
MIR3186	-0.131634	0.292786
MIR1260B
MIR4661	0.0061259
MIR5585	0.197512	0.48051
MIR5589	0.0061259
MIR3926-1	-0.226126	0.335266
MIR3156-3	-0.00214162
MIR3167	-0.0517383
MIR4323	-0.0269347
MIR3611	-0.0600056
MIR3178	0.060651	0.836287
MIR3176	0.260006	0.00943401
MIR5091	-0.431058	0.00168156
MIR4279	0.0309338
MIR4644	-0.156723	0.519523
MIR4475	-0.0104091
MIR4428	0.105344
AC098818.3	-0.142681
MIR4743	-0.0600074
MIR3683	0.0061259
MIR3180-3
MIR744	0.0687842	0.709623
MIR3118-1	-0.00214162
MIR4518	0.00613441
MIR5093	0.287904	0.320637
MIR4668	0.472664	0.0239766
MIR5692A1	-0.0998267	0.743268
MIR3909	-0.0434695	0.936335
MIR4293	-0.0186766
MIR4663	0.0474731
MIR3665
MIR4503
MIR4536-2	-0.0186699
MIR4281	-0.0186691
MIR4776-1	-0.0186688
MIR3657	-0.403468	0.00334489
MIR5002	-0.035202	0.961218
MIR4740	-0.500288	4.58194e-13
MIR4273
MIR3157	-0.438583	0.0558262
MIR4636	0.0640088
MIR4424	-0.433068	0.134026
MIR4451	-0.142542	0.72804
MIR3163	-0.10961	0.859821
MIR4719	-0.126146
MIR5580	0.0226704
MIR4264	0.0309345
MIR4746
MIR3713	0.0392026
MIR3179-3	0.0143934
MIR4259	0.00613339
MIR2392	0.0143934
MIR3196	-1.08117	3.98854e-10
MIR5197	-0.0352067
MIR4641	-0.207752	0.598328
MIR5681A	0.0061259
MIR4479	-0.00213157	0.997584
MIR3201	0.0143993
MIR3934
MIR3689F	0.039196
MIR4452	0.0309371
MIR4715	-0.357737	0.438938
MIR4268	0.0143935
MIR4650-1	-0.0269357
MIR4318	-0.0104091
MIR4706	0.107358	0.708262
MIR3619	0.0250846	0.943645
MIR5701-1	0.0143934
MIR3145	-0.375072	0.0363499
MIR4530	-0.202193	0.250191
MIR4418	-0.0021385
MIR5579	0.0392062	0.965578
MIR4254	0.429182	0.0418718
MIR3166	0.064002
MIR4527	-0.0186766
MIR4478	-0.0930755
MIR4512	0.0301195	0.850313
MIR4713
MIR4766	0.231967	0.316007
MIR4703	-0.0352028
MIR3692	-0.0269366
MIR4742	0.0976158	0.826889
MIR4642	-0.249837	0.404086
MIR3972	0.0226609
MIR4754	0.613143	2.03905e-06
MIR3677	-0.429882	1.01631e-07
MIR4299	-0.0269351
MIR3126	-0.117878	0.881695
MIR3908	-0.0682727
MIR3169	0.0226609
MIR4739	-0.0434735
MIR4325	0.0143951
MIR5692C2	-0.179912	0.459589
MIR4297	0.228722	0.412176
MIR4274	0.0143935
MIR3945	0.287307	0.726169
MIR4490	-0.00214162
MIR4498	-0.0186766
MIR4437	-0.0104091
MIR3149	-0.385726	1.46763e-05
MIR4676	0.0226688
MIR5695	-0.412839	0.000820272
MIR4757	0.0888116
MIR4708	0.0061259
MIR3135A	-0.044654	0.881204
MIR4645	-0.203988	0.130856
MIR3661	1.03083	1.08233e-05
MIR5680	-0.00213249
MIR3680-2	0.0558826	0.90492
MIR4464	-0.184019	0.804208
MIR3194	0.022671
MIR4646	-0.0600051
MIR4444-2	0.320638	0.427612
MIR3663	-0.375844	0.160827
AL031428.2	-0.035202	0.961245
MIR548H5	-0.0186766
MIR548AE1	-0.101343
MIR3689E	0.0143934
MIR4482	-0.306758	0.00107656
MIR3910-1
MIR4535	-0.0765403
MIR4634	-0.0765404
MIR212	0.0640086
MIR132	0.0722756
MIR3188	-0.214905	0.406729
MIR1470
MIR98	0.161251	0.481766
MIR4791	0.0143934
MIR4466	0.0143987
MIR139	0.030935
MIR502
MIR3666	0.0144014
MIR3976
MIR432
MIR4787	-0.0182372	0.974415
MIR6129	-0.445787	0.0277788
MIR6812	0.502317	0.000337877
MIR7160	0.130149
MIR6776	-0.109639	0.788745
MIR6511A4	0.0143934
MIR4726	-0.026941
MIR8065	0.0557357
MIR6792	0.0309284
MIR6760	-0.0517379
MIR6075	0.171488	0.828587
MIR6870	0.254633	0.594478
MIR6790	-0.00213802
MIR6126
MIR6765	-0.0517388
MIR7843	0.694525	0.00221178
MIR6842	0.0144012
MIR6859-2	-0.715879	0.000163749
MIR8066	-0.0765401	0.92982
MIR6798	-0.00214156
MIR8068	0.0144028
MIR6877	-0.00213168	0.997656
MIR6853
MIR3670-4
MIR6813	0.348686	0.0400805
MIR4727	0.0805708	0.901717
MIR6507	-0.0352067
MIR6724-2	0.452577
MIR6514	0.04575	0.771318
MIR6777	-0.0186678
MIR6081	-0.0848076	0.913584
MIR6774	-0.164426	0.482242
MIR8071-1	-0.020812	0.956561
MIR6728	0.499427	0.035374
MIR7702	-0.00214156
MIR6069	-0.150948	0.75033
MIR6864	-0.137956	0.53147
MIR5088	-0.0434718
MIR6749	-0.0434704
MIR6801	0.138629	0.752076
MIR6885	-0.0021318	0.997737
MIR6515	0.00612597
MIR1273H	-0.324733	0.407023
MIR6832	-0.0758122	0.712749
MIR6889	0.0806239	0.876214
MIR378J	-0.00762234	0.956011
MIR6867	-0.36885	0.0288508
MIR6761	-0.0517372	0.936566
MIR486-1	-0.90812	1.08019e-07
MIR7974	0.25371	0.406662
MIR6128
MIR6768	0.679053	0.00116288
MIR6078	-0.0600092
MIR6772	0.153399	0.395636
MIR6762	-0.410663	0.0832572
MIR7152	-0.141552	0.510821
MIR6788	0.0309284
MIR7150	-0.0104004
MIR8083	0.154953	0.835442
MIR6771	0.0226609
MIR6735
MIR6750	0.400214	0.052965
MIR6876	-0.0848083
MIR8056	-0.00214162
MIR8052	0.0061259
MIR6753	0.738209	1.37055e-05
MIR8086	-0.00213443
MIR6825	-0.00213287
MIR6766	0.0557402
MIR6782	-0.035206
MIR6504	0.0226679
AL928646.1	0.0722756
MIR6888	0.0144019
MIR6814	0.00612593
MIR6815	-0.00213205
MIR6740	0.196781	0.544154
MIR6745	-0.035202	0.95625
MIR4734	0.130125	0.805057
MIR6511A1	0.0143934
MIR6780A	0.00613593	0.994423
MIR5787	0.0144024
MIR8088	0.0143934
MIR6503	0.424357	0.0584868
MIR6868	-0.043473
MIR6124	0.105346
MIR1299	-0.125677	0.762101
MIR6770-3	0.0143934
MIR6882	-0.101343
MIR6862-1	0.0061259
MIR6859-3	0.121882
MIR6085	-0.0269356
MIR548O2	-0.0765414
MIR7852	0.0061259
MIR6809	-0.0155647	0.969321
MIR6130	-0.0104089
MIR6718	0.0392057
MIR6804	0.206626	0.416535
MIR6508	-0.0186668	0.977675
MIR6793	-0.183079	0.299436
MIR6851	0.0646879	0.862263
MIR6796	-0.101355	0.82309
MIR6839	0.00613271
MIR6744	-0.00214159
MIR8076	0.105346
MIR6724-4	0.014401
MIR3648-1	1.68282	0.0461489
MIR6795	0.0061259
MIR6088	-0.0186671
MIR6505	-0.117668	0.63793
MIR8064	-0.447289	0.0197358
MIR8082	-0.13662	0.617333
MIR6500	0.320304	0.666853
MIR6818
MIR6068	0.121882
MIR941-5	0.0226698
MIR6720
MIR7975	-0.0517383
MIR8054	0.0888042
MIR6807	0.0309824	0.957215
MIR6724-1	0.0226609
MIR6880	-0.117924	0.78164
MIR4477A	0.0836782	0.77173
MIR7156	0.0061353
MIR7976	0.154953	0.819357
MIR6747	0.2626	0.558854
MIR6855	-0.361375	0.0838424
MIR6133	-0.0186679
MIR548AY	-0.274889	0.319598
MIR1264	-0.00214159
MIR5739	0.064009	0.940036
MIR6871	0.339198	0.107871
MIR6090	0.0309361
MIR6794	-0.0186766
MIR8057	-0.0186678
MIR6799	0.014402
MIR6511A3
MIR8079
MIR2909	0.0392063	0.953343
MIR6858	0.0557412
MIR668	0.0722737
MIR145
MIR6835	0.00861394	0.959891
MIR548AZ	-0.0104091
MIR6829	-0.371218	0.178085
MIR6895	-0.0211999	0.939477
MIR8055	-0.262588	0.0178538
MIR6737	-0.0517388
MIR6893	0.105347
MIR6499	-0.0682753
MIR7154	-0.00214156
MIR6769A	-0.356414	0.0247229
MIR6083	0.0144008
MIR7111	0.323366	0.00826588
MIR7158	-0.752555	3.91611e-08
MIR6821	0.0226707
MIR8073	0.0888103
MIR6752	-0.0021327
MIR6780B	-0.0762944	0.869701
MIR7159
MIR6730	-0.363406	0.0249055
MIR6127	0.0805434
MIR6715A	0.00613315
MIR7151	0.00612597
MIR6729	-0.0517396
MIR6074	0.0226609
MIR7106
MIR8080	-0.0186676
MIR6797	0.272853	0.0718542
MIR4509-1	-0.0186766
MIR7848	0.450911	0.0123464
MIR3179-4	-0.0186766
MIR8071-2	-0.149478	0.591216
MIR6763	-0.0475932	0.832287
MIR6779	-0.134413	0.858872
MIR8084	-0.0104091
MIR6131	0.0144028
MIR6089	0.0144032
MIR6509	-0.484105	0.0112375
MIR8063	-0.0434697	0.961863
MIR3118-3	0.0143934
MIR6784	-0.278098	0.0183383
MIR7854	0.0557412
MIR6833	-0.0682726
MIR6724-3	0.0805336
MIR8058	0.383623	0.123643
MIR8053	0.00613275
MIR6881	-0.0434696	0.946577
MIR6891	-0.0103931	0.987339
FP671120.2	0.0309284
MIR6894	-0.00213214
MIR6165	1.38965	4.57918e-06
MIR8078	-0.472603	0.00283912
MIR8077	-0.0104091
MIR6134
MIR6806	0.440975	0.0404442
MIR7845	0.168671	0.596554
MIR8061	0.0640081
MIR6739	0.326931	0.00348278
MIR6770-2
MIR6856	0.0309387	0.964388
MIR6827	-0.101532	0.808404
MIR6719	-0.147277	0.412832
MIR6786	-0.0434726
MIR6738	0.27292	0.33262
MIR5701-2
MIR6811	-0.00214162
MIR6817	-0.0600074
MIR6846	0.0640048
MIR8081	0.130149
MIR6746	-0.473601	0.000453289
MIR7850	-0.0103994
MIR8089	-0.35655	0.170048
MIR8067	0.0144029
MIR8075	0.0143967
MIR6731	0.0557401
MIR6076	0.039202
MIR6072	-0.00214162
MIR6726	0.0392059
MIR7973-1	0.0309316
MIR8060	0.0061259
MIR6757	-0.604998	4.00424e-07
MIR8062	-0.00214162
MIR6857	-0.00214162
MIR6511A2
MIR6783	1.04415	0.000202201
MIR6803	0.00612597
MIR6770-1	-0.02694
MIR6859-1	0.66482	7.30015e-07
MIR6816	0.00613409
MIR7856	-0.0443903	0.846877
MIR6802	0.0226653
MIR6862-2
MIR6754	0.00613276
MIR7155	-0.0103994
MIR6854	0.00612593
MIR6512	-0.0886189	0.524863
MIR6819	0.628124	0.000393418
MIR6070	-0.109611
MIR7849	-0.0432968	0.92654
MIR6781	0.04715	0.853793
MIR6892	0.0640074
MIR6769B	0.0143935
MIR8087	0.171237	0.558969
MIR6082
MIR6865	-0.52397	9.33699e-05
MIR7851	-0.179756	0.185656
MIR6810	0.0226712	0.974707
MIR8070	0.105476	0.818343
MIR6736	-0.00938268	0.984306
MIR7161
MIR6080
MIR6077	0.284421	0.196444
MIR6775	-0.348557	0.0153523
MIR8074	-0.0104091
MIR8069-2	-0.0269378
MIR6826	-0.0844322	0.831876
MIR8059	-0.00214159
MIR6859-4	0.142809	0.49009
MIR6722	-0.0930753	0.926523
MIR6071	-1.15767	1.26613e-15
AC114498.2
MIR6823	0.0143935
MIR6879	-0.00214159
AC007182.3
AP003304.1
AC002059.2	0.103729	0.134545
MIR3651	0.744701	0.00208518
MIR548BB
MIR664A	0.039206
MIR1291	0.495845	0.00184855
